# Supplementary material for: The insect-killing bacterium Photorhabdus luminescens has the lowest mutation rate among bacteria
Source: Mar Life Sci Technol. 2020 Aug 31;3(1):20–7. doi: 10.1007/s42995-020-00060-0 (PMC8009600; doi:10.1007/s42995-020-00060-0)
Supplement: Supplementary file 1 — Supplementary file1 (XLSX 19 kb) [file 42995_2020_60_MOESM1_ESM.xlsx]

## Sheet: S1
Supplementary File S1. Mutation statistics of Photorhabdus luminescens ATCC29999 MA lines
Lines	Coverage	A	C	G	T	Total sites	Analyzed sites/Genome size	Generation	GC>AT	AT>GC	AT>TA	GC>TA	AT>CG	GC>CG	Mutation rate	Insertion	Deletion	Indel rate
photo1	92.8908	1496730	1119027	1069970	1476381	5162108	0.998239	4517.04	0	0	0	1	0	0	4.28863e-11	0	1	4.28863e-11
photo2	79.0617	1496732	1119025	1069964	1476374	5162095	0.998236	4517.04	0	0	0	2	0	0	8.57729e-11	0	0	0
photo3	44.053	1496565	1118984	1069916	1476202	5161667	0.998153	4517.04	0	0	0	0	0	0	0	0	0	0
photo5	49.5303	1496682	1119021	1069961	1476326	5161990	0.998216	4517.04	1	0	0	0	0	1	8.57746e-11	1	1	8.57746e-11
photo7	297.571	1496764	1119037	1069972	1476407	5162180	0.998252	4517.04	0	0	0	0	0	0	0	0	0	0
photo8	209.105	1496760	1119036	1069970	1476404	5162170	0.998251	4517.04	3	0	0	0	0	1	1.71543e-10	0	0	0
photo9	185.782	1496764	1119037	1069972	1476407	5162180	0.998252	4517.04	1	0	0	2	0	0	1.28657e-10	0	0	0
photo10	190.51	1496763	1119036	1069971	1476408	5162178	0.998252	4517.04	0	0	0	0	0	0	0	0	0	0
photo13	232.641	1496760	1119036	1069970	1476404	5162170	0.998251	4517.04	1	0	0	0	0	0	4.28858e-11	0	0	0
photo16	132.354	1496760	1119033	1069967	1476400	5162160	0.998249	4517.04	0	0	0	0	0	0	0	0	0	0
photo17	107.754	1496764	1119038	1069971	1476407	5162180	0.998252	4517.04	0	1	0	1	0	0	8.57715e-11	0	0	0
photo18	201.602	1496761	1119036	1069971	1476404	5162172	0.998251	4517.04	2	0	1	2	0	0	2.14429e-10	0	1	4.28858e-11
photo19	61.8585	1496567	1118999	1069933	1476197	5161696	0.998159	4517.04	1	0	0	0	0	0	4.28898e-11	1	0	4.28898e-11
photo20	209.8	1496757	1119031	1069963	1476405	5162156	0.998248	4517.04	0	0	0	0	0	0	0	0	0	0
photo21	315.136	1496756	1119036	1069969	1476402	5162163	0.998249	4517.04	0	0	0	0	0	0	0	0	0	0
photo22	167.626	1496764	1119038	1069971	1476405	5162178	0.998252	4517.04	1	0	0	0	0	0	4.28858e-11	0	0	0
photo23	32.178	1496627	1118998	1069918	1476265	5161808	0.998181	4517.04	0	0	0	1	0	0	4.28888e-11	0	0	0
photo24	171.353	1496731	1119007	1069942	1476375	5162055	0.998228	4517.04	3	0	0	1	0	0	1.71547e-10	0	0	0
photo26	158.355	1496764	1119036	1069970	1476408	5162178	0.998252	4517.04	0	0	0	0	0	0	0	0	0	0
photo27	135.346	1496755	1119036	1069970	1476403	5162164	0.998249	4517.04	1	1	0	0	0	1	1.28658e-10	0	0	0
photo28	36.1804	1496690	1118991	1069943	1476346	5161970	0.998212	4517.04	2	0	0	0	0	0	8.5775e-11	0	0	0
photo29	269.573	1496764	1119037	1069971	1476405	5162177	0.998252	4517.04	0	0	0	0	0	1	4.28858e-11	0	0	0
photo31	263.04	1496762	1119037	1069971	1476407	5162177	0.998252	4517.04	1	0	0	1	0	0	8.57715e-11	0	0	0
photo32	71.1482	1496747	1119034	1069969	1476396	5162146	0.998246	4517.04	1	0	0	0	0	0	4.2886e-11	0	0	0
photo33	211.855	1496736	1119018	1069954	1476389	5162097	0.998236	4517.04	0	1	0	0	0	1	8.57729e-11	0	0	0
photo34	153.377	1496687	1118947	1069881	1476330	5161845	0.998188	4517.04	1	0	0	0	0	1	8.5777e-11	0	1	4.28885e-11
photo35	259.503	1496764	1119037	1069971	1476405	5162177	0.998252	4517.04	1	1	0	1	0	0	1.28657e-10	0	0	0
photo36	292.476	1496730	1119012	1069951	1476386	5162079	0.998233	4517.04	1	0	0	1	0	0	8.57732e-11	0	0	0
photo37	48.5791	1496688	1119017	1069946	1476316	5161967	0.998211	4517.04	0	0	0	3	0	0	1.28663e-10	0	0	0
photo38	154.046	1496740	1119022	1069959	1476387	5162108	0.998239	4517.04	0	2	0	1	0	0	1.28659e-10	1	0	4.28863e-11
photo39	193.615	1496764	1119033	1069969	1476404	5162170	0.998251	4517.04	0	1	0	0	0	0	4.28858e-11	0	0	0
photo42	199.77	1496764	1119036	1069971	1476407	5162178	0.998252	4517.04	1	0	0	0	0	1	8.57715e-11	0	0	0
photo45	285.519	1496764	1119036	1069971	1476407	5162178	0.998252	4517.04	0	0	0	0	0	0	0	0	0	0
photo46	164.406	1496764	1119031	1069966	1476403	5162164	0.998249	4517.04	0	0	0	1	0	0	4.28859e-11	0	0	0
photo47	68.1153	1496691	1119024	1069957	1476296	5161968	0.998211	4517.04	0	0	0	0	0	0	0	0	0	0
photo48	118.168	1496679	1118928	1069861	1476304	5161772	0.998174	4517.04	0	0	0	0	0	0	0	0	0	0
photo49	205.587	1496762	1119033	1069968	1476397	5162160	0.998249	4517.04	1	0	0	2	0	0	1.28658e-10	0	0	0
photo50	206.135	1496763	1119037	1069972	1476406	5162178	0.998252	4517.04	1	0	0	0	0	1	8.57715e-11	1	0	4.28858e-11
photo51	77.5354	1496707	1119027	1069964	1476360	5162058	0.998229	4517.04	1	0	0	1	0	0	8.57735e-11	0	0	0
photo52	185.367	1493538	1116721	1067504	1473226	5150989	0.996088	4517.04	0	0	0	1	0	0	4.29789e-11	0	1	4.29789e-11
photo53	174.782	1496763	1119037	1069970	1476407	5162177	0.998252	4517.04	0	0	0	1	0	0	4.28858e-11	0	0	0
photo54	194.492	1496764	1119036	1069971	1476405	5162176	0.998252	4517.04	0	0	0	0	0	0	0	0	0	0
photo55	174.408	1496740	1119029	1069965	1476394	5162128	0.998242	4517.04	1	0	0	0	0	0	4.28862e-11	0	0	0
photo57	146.985	1496764	1119037	1069972	1476406	5162179	0.998252	4517.04	0	0	0	0	0	1	4.28857e-11	0	0	0
photo60	197.442	1496763	1119037	1069971	1476406	5162177	0.998252	4517.04	0	0	0	0	0	0	0	0	0	0
photo61	194.683	1496762	1119035	1069970	1476406	5162173	0.998251	4517.04	0	0	0	0	0	0	0	0	1	4.28858e-11
photo62	168.888	1496755	1119025	1069962	1476400	5162142	0.998245	4517.04	3	0	0	0	0	1	1.71544e-10	0	0	0
photo63	180.365	1496736	1119020	1069954	1476378	5162088	0.998235	4517.04	0	0	0	0	0	0	0	0	0	0
photo66	176.813	1496749	1119025	1069964	1476399	5162137	0.998244	4517.04	1	0	0	0	0	0	4.28861e-11	0	0	0
photo68	88.8555	1496737	1119020	1069955	1476383	5162095	0.998236	4517.04	0	0	0	0	0	0	0	0	0	0
photo72	168.963	1496719	1118993	1069938	1476370	5162020	0.998222	4517.04	0	0	0	0	0	1	4.28871e-11	0	0	0
photo73	93.2485	1496641	1118915	1069841	1476308	5161705	0.998161	4517.04	0	0	0	0	0	0	0	0	0	0
