# Supplementary material for: The insect-killing bacterium Photorhabdus luminescens has the lowest mutation rate among bacteria
Source: Mar Life Sci Technol. 2020 Aug 31;3(1):20–7. doi: 10.1007/s42995-020-00060-0 (PMC8009600; doi:10.1007/s42995-020-00060-0)
Supplement: Supplementary file 2 — Supplementary file2 (FASTA 5131 kb) [file 42995_2020_60_MOESM2_ESM.fasta]

>1 length=408106 depth=1.01x
CGGTTGAGTTGCCCATTTTACCACTAAATAATTCAAGTACCCCACTTTTTTATGCTCTCCTAATACTTTA
TACCGAATCAGAGTTGCTGGCAGAACTTGGGCACCGCCTCCGGGAGCATCGGGGTGCAGGCCTTCTGAAT
TCTTCCGTTAATCAGAAGGCCCCGGCGGAGGTACTGCACATCAGCCACGTCTCGACTGTCGTCTGAAAAG
GATTACAACCCTAACTCAGATAATCCAGGATGATCATCAGGGCGGCGACCTAAAGGCCAATGAAATTTGC
GCTCAGATTCTTTTATCGGAAGATCATTAATACAAGCATAACGGTTGTACATCAAACCATCTTCGTTAAA
TTCCCAATTCTCATTACCATATGAGCGAAACCAGTTACCGGAATCGTCATGCCATTCATAAGCATAACGA
ACCGCTATTCTATTCTCAGTAAACGCCCAAAGTTCTTTAATCAATCGATATTCATGCTCTTTCGCCCATT
TTCTGGCTAATAAGTCCTGAGCTTCTTTACGACTATGTACAAATTCAGCACGATTACGCCAATGGGTATC
CAATGAATAAGCCAATGCAACTTTTTCAGGATCACGGCTATTCCATCCATCTTCCGCCAAGCGAACTTTC
TGAATAGCGGTTTCACGGGTAAATGGCGGAACCGGCTGGCGAATTTCTTTTGTATTAGACATATTGTCTC
CTAATTAAATTTTCCATTAACTCACATCGTATTTATTCAGCAATGCCTCGGCAATATTCATCGCCTCTAA
AGCATAATGTGTATCATTCATCACATGCGCAGTTGTAATAGCGCCTTCTATTAAGAGCAAGAGCTTCCTC
GCTAAATCCGCTGATGAATCCGGCGATATTTCTTCACAAATAGACAGCACGTAAGTAAAAACTTTCTCTT
TATGTTCCTTAGCAATTATTCTTACCGGATCATCAGGATTAGGGCGTTCACCAGATGTATTAATAAATGC
ACATCCTCTAAAATCATCACTTACGAACCATCTTTGTAATACCAAAAAAATATTCAGCAATTTCTCTTTA
GGTGTTTTATATTCGACTATTGATGAGGTAAACCATCTCATCCATCGTTCATCTCGCCGACGAAGAACTT
CTTCAATCAACCCCTCTTTCGTACCAAAATAACGATAAATTGTCTTACGTGAAGAACCGGTAGTGCGCGT
TATCAGATCGATACCCGTCGCCGCAATCCCCCTTGTGTAAATTAATTCCTCTACAACATCCAACATGTTT
TCCCTGTTGTTGGGCGCCTGCTCACCTTCCATGTTTTTCATGGTAGAACGATCATTCTCCATAGTCAACC
TCTTTACTGAAAAAATAGATTTAAATTGTTATCTCTATGATTTAAAAAGTAATTATTAATGTTCATCGCC
TTTATCACCAAAGTTGCTCATTCCCATACGAAAATGCCCTTTAATAATGATCTTATCAGAGAAATGAAGA
AATAATATTAAATTTCCTACTACCATTTCTTGCTTATTATATCAATTAAAAAATAGAAATTTATTTTTAA
AAGGAAAAAACAATATCAACATATTATTTTCATAGAATGTTTACAATATTCTATTTTATCTCTTTATTGT
GAGTTATTTTTAATAATAAATCTTTAAGAATATTATTAATAAATATCTTAAAACACTACCAACAATTAGA
CAAATAAATAAAATGAATGAAGGGCGAATATCCGCCCTTCTGTCAACCACCAGCTAATTTAACTGTCATA
CCTTTGGCTTCAAGCAATTGTTTCAATAAATCCCTTTTATCACCTTGAATTTCTATTTCGCCATCCTTTA
CTGAACCACCACAGCCACATTTTTTCTTCAATTCAGCCGCCAGTTTAATCAGTGTCTGATCATCAGCATC
AATCCCGGTAATCACGCAAACCCCTTTTCCTTTACGACCACTGGTTTGACGTTGAATACGAACAATACCA
TCTCCTTTTGGACGCTGAGATTTAACCGTTTCTTCCTGAATACGCCCTCTGTCTGTGGAATAGACCAACC
GAGAATTATTATCTTGCATTAATCACTCCCGCAATAGATTGATTAATTTGACGCAATGCGGCCGCAGGAT
CGGCGGCACGGGTAATCGGACGGCCAATGACCATATAATCAACGCCAGCCAATACCGCCTGTTCTGGCGT
CATGATACGGCGCTGATCACCCACATCACTGCCCGTCGGGCGAATTCCGGGAGTAACTAATTGAAAATGC
TGACCACAAACCTTTTTCAGTTGCTGAGCTTCATGCGCAGAACAAACCACACCATCCAGCCCACATGCCT
GAGTCAGTTTTGCCAACCTTTCAGCCTGTTGCGCTGGTGTCATATCAATCCCAATACCTTGCAGATCCGA
TTGTTCCATACTGGTTAATACCGTGACAGCAATTAATAACGGCGCATCATGACCATAAGGCAGCAGCGCC
TCTTTCGCCGCTGTCATCATTCTGGCACCACCACTCGCATGTACGTTTACCATCCAAACCCCCATCTCAG
CAGCAGCAGCTACCGCTCTGGCGGTGGTATTAGGAATATCATGGAATTTCAAATCCAGAAATACTTCAAA
ACCACGTTGGTGCAGCAACTTAACAAACTGCGGACCATGTAGGGTAAACATCTCTTTACCTACTTTCAGA
CGGCAATCCTGTGGATCAATTTTATCGGCAAAAGCCAGCGCCGCATCCTGATTGTCGTAATCTAAAGCAA
CAATGACAGGCGAGCTAACCTGTCTACCGAACGATGTTAAGGTATGAGATGTCATTTTTTAACCTTTTTG
ACTAACAAAGCAATATTATGGTGACACTGTCACTGACCATCTAATCCACGGATCGGTTTAATCGAATCCC
ACGAACGGCATGATGGACAGTGCCAATAAAGCGAATGAGAAGTAAAGCCGCACTTATGGCAGCGATAATT
AGGTTTGGTGCGAATTTGCTCACCAACCATGTCCCGTAGCAAGATAATACTTTCTTTCGCCCGACCCTCT
TCTGCTTCGGCCAGGTGGTAATCCATCAAGCGATAAAATAGGCGCATGGTCGGATGACGCTCCAATCGAT
GATTGATGTAAGTTTGCGCGACTTCATGCCCTTCTTGCTGCTCGATAATATCAGCCAGCAAAAGCTCGGC
CGTTGCCCCACAATCCTCTTCGACACAACGTCTCAGGAAATTTTCCCATTCATCAAGCTGATTCCGATGC
TGGTAACACTCCTGGAGAATAGGTAACACCTCACTCACCAACTGTTTATCCTGCTCAAGAACAGATTTTA
AAGCATCCGCCGCTTTATTGTACTCTTGCCGGGCCATAAACAGACGCCCCAACATGATAGAAACTCTGGC
GCAGTTTTTATCTGCCTGAACCGCTTTATTGAGATAACCGATAGCCTCATCAAGATCATCACCGCTCATC
TCCTGTAAAGCGAGTTCACAATAAAAATGCGCAATTTTTTCCCGTAAATCATGTTTGCCGGATTTGACTA
ATTTCTCAGCAATATCAATGGCTTTTTTCCAATCACTGGTTGCCTGATAAATAGTCAGCAGCGATTGAAA
CGCATTTTGTCGAAAATCTTTTTCATTCACCAATTGAGAGAACATATTTTCAGCACGATCATACAAACCC
GCAGACATATAATCGCGGCCCAATTGTTGCGTCGCAAGCAAACGCTGATCAAATGTCAGAGAAGCGCTTT
CCATGAGAGATTGATGAATGCGGATAGCCCGCTCTACTTCTCCCCTGGAACGGAATAGATTCCCCAAAGT
CAAATGCGCTTCAAAAGCAGAACTGTCCTCTTTAAGCATTTCAAGAAACAGATCCACGGCTTTATCTTGC
TGGTTTGAAAGGAGAAAGTTAACCCCGGTAACATATTCTCGTGATAAGCGATCAGCATTTTGTTGCTTAT
CCTGTTGAGCACTTCTGCGCCCCATATACCAGCCATAAGCAGCGGCCACAGGAAGCAACAGAAACAACAG
CTCTAACATAGGGGTTTATTCCTTGCTAAGTGCAAGCGATGAATGAGTAACCGAAGGTTCAGCAGGTTGC
TCCAGTTGCGCTTCAAGTCGCTTAATCTTGCGTTCAGCTCTTCCTAATGACAAACGAGCACGAAGATAAA
ATAATCCACAGATAACCCAACCTAACACGAAACCGCTAGCAAATAATACAGCTAAAAGTGTAGATATAGA
GTAATTCCCTTTAGCAATCAGATAGTTAAATGTAACAATCTGTTCGTTATTTGATCCAAGAGTCATCGAA
ACGACAAAGATCACCAATACCAGTAATAAAATCAGAAAATATTTCACATTTTTTCCTGTTATCTATTGTT
GCTTGGACATTATGCTGGATAACGGCTCATTAAATTAGCATTTCCAGTCTGGATAAAGGAAGCAATTTAT
CATGATAAATGCGTCTTTCAGCTTTTTTGCGATATCTTCCCACCGATTAAGTGTAAATAAGAAGCAATGA
CACCGCCAAATCCTTTTTGTCGTTAATCAACCGCCATTTTTCTGAGTGACGACGCGACCATAAAAAAACC
CACTAAAAGTAGCGACAAACTTGCAGCAAACAGGGTATATACCTAGAAGGAAAAACATATCCGGTCTCTC
ATTGCCAACCTGCCAACAATACAGCTACAGGTGGTAACAATAAAATCAGGGTTGCGATAATAATAGGTTT
AGTAAATGGATTCATATCTGGCACCGGATTATTTTTATACACATTTTAAAAACTTGTTCAGTGTTAACAT
GTTAGTGTTATAACAGCCATTTATATATGATTATTTGAAAGTTTTTGACAGATAATTTGCGGTAAATATG
GCAAAATATAGCCGCATTATAATCAGAGAAAATCTTTTACGCAGTGTCCGCTGATTTCCCAGACCGGTAT
TGTTTTTCACATCTATGTCTTGTAACGAGTCTGAATCAACATATGAACAATAAAATGCAATTAAAACGAG
TCGCTGAGGCCAAGTTACCCACTCCTTGGGGTGATTTTTTAATGGTCGGCTTTGAAGAAATCGCCACAGG
TCAAGATCATGTCGCATTAGTATACGGTACTATTTCTGGCAATGAACCTGTTCTTTCCAGGATCCATTCA
GAATGTCTGACCGGTGACGCCCTGTTTAGTCTACGTTGTGATTGCGGTTTTCAACTTGAAGCCGCCCTTG
CTCAAATTGCTAAAGAAGGGCGAGGTGTATTACTTTATCATCGACAAGAAGGTCGTAATATTGGCTTAAT
CAATAAAATTCGTGCTTACGCGTTACAGGATAACGGTATCGATACTGTAGAAGCTAACCATCAGTTAGGT
TTTGCCGCCGATGAGCGTGATTTCACCTTATGTGCAGATATGTATAAATTACTCGGTGTTCAAGCTATTC
GTCTGCTGACAAATAATCCCAAAAAAGTGGAAATTATGACCGAAACAGGTATTAATATTGTAGAACGTGT
TCCATTAATTACCGGCCGGAATCCTAAAAATGCTTATTATTTGGATACCAAAGCCAAAAAAATGGGTCAT
TTGTTACCTGAGCAAAATTAGTTTCTCAGTAAGCTAGCTGGAAAAAACGGCGCTCAAATAAATCAGTGCC
GTCTTTAGTATGATGTATACCCTATGGATTTCAAGATGCATCGCGACGGCAAGGGAGTGAATCCCCGGGA
GCATAGAGAACTATGTGACCGGGGTGAGCGAGTGCAACCAACAAAGAGGCAGCTTGAAAGATAACGGGTA
TAAAAATTATTTCAACATGTGACGAATAACATAGTGCAAAATACCACCGTGGTGGAAATAATCTAATTCA
GTTCTGGTATCAATACGACACTGAGCATTAATGATTTCCTGACGCCCATCCGAATAAGTCACTTTCACCG
GAACAATCTGTCCCGGCTTGAGGTCATTCATCCCTTCAATATCAATTGTCTCATCACCTCGCAGATTTAA
TGTCTTACGATTTACGCCCTGAGAAAATTCCAATGGCAATACCCCCATACCAATCAGGTTCGAACGGTGA
ATACGCTCAAATGATTCCGCAATCACCACCCTAACCCCCAATAACCGAGTCCCCTTCGCTGCCCAGTCGC
GGCTCGAACCAGAACCATATTCTTTGCCTGCAATGATAGCCAATGGTGTTTTTTCTTCCTGATAACGCAT
AGCTGCATCATAAATCGCTAATTGTGTCTGTGATGGAATATGGCGGGTATATCCTCCTTCGATACCAGAA
ATCATCTCATTACGGATACGGATATTAGCAAACGTTCCACACATCATGACTTCATGATTACCGCGCCTTG
AGCCGTAGGAGTTAAAATCCTTAGGTTCAACCCCATGTTCTTGAAGATAACGCCCTGCCGGGCTGTCAGC
TTTGATATTCCCCGCCGGAGAAATATGGTCTGTGGTTACAGAATCCCCAAGAATAGCCAATATATTCGCG
CCGTGAATATCCGTTATCGCTTCAGGTTCTGCTGTCATTTCACTAAAGAACGGTGGGTGGCGAATATAAG
TAGAATCAAGCTGGAAGTGATAAGTTGCAGAACTCGCAACATCCAGCGACTGCCATGTTTCATCACCATC
AAAGACTTCCGCATACTCTTTGTGAAACATATCAGCCTTAATTTGATCAACCGCTTTAGCAATTTCTTTG
CTATCAGGCCAGATATCCTTCAAATAGACATCATTGCCTTGTTGATCCTGACCAAGAGGATCTTTAGTCA
AATCCTTTTTCATGTTGCCGGATAAAGCATACGCCACGACTAACGGCGGCGACGCTAGCCAGTTAGTTTT
TATCAGAGGATGGATACGGCCTTCAAAGTTTCGGTTGCCAGAAAGGACCGCACCGACGGTAAGATCAGCT
TGCTTAATCGCCGCTTCAATAGATTCATGCAGTGGCCCAGAGTTACCAATGCAAGTTGTACAACCATAAC
CTACCAGATTGAAGCCCAATTGCTCCAGATACGGCATCAAGCCAGCCAGTTCAAGGTAATCCGTCACCAC
TTTCGAGCCTGGCGCCAGTGAGGTTTTCACCCACGGTTGGCGTTTAAGCCCCTTCTCAACCGCTTTTTTC
GCCAACAACCCCGCGGCCATCAGCACAGTGGGATTAGATGTGTTGGTACAGGAAGTAATCGCAGCAATGA
CAACAGCCCCCTCTTCTAACTCATACTTCTGGTTATCCAGATTAACTGGCGCTGAGATGGCTTTCCCCTG
GGATTTATTCATTTCCAGATCAACGGATGATTGAAATACTTGAGGTACTCGCGCTAAAGCCACCCTGTCT
TGTGGACGTTTCGGTCCAGCGAGGCTCGCTTCCACCGTCGACATGTCCAGCTCAAGACTACTGGTAAATA
CCGGTTCATCACCGGGATTTCGCCATAATCCTTGGATCTTACAATAAGCTTCTACCAGCTCAATCTGCTG
TTCTGCACGCCCTGTCAATCGCATATAGCTCAGGGTAATATCATCTACCGGGAAGAAACCGCAAGTTGCA
CCATATTCCGGTGACATATTGGCAATGGTTGCCCTGTCTGCCAGCGGCAAATCAGCTAACCCATCCCCAT
AAAATTCAACAAATTTCCCGACCACACCATGGGCACGCAGCATCTGAGTCACTGTCAGTACAAGGTCTGT
TGCAGTAATCCCTTCGCGTAACTTGCCGGTAAGTTTAAAACCCACCACATCAGGAATAAGCATGGAAACA
GGTTGTCCTAACATGGCCGCTTCAGCTTCAATACCGCCCACCCCCCATCCTAAAACACCGAGACCATTGA
TCATGGTGGTATGAGAATCGGTACCAACCAAGGTATCAGGATAAGCCAACTCTCGTCCGTTATGCATTTC
ATGCCAAACCGTTTTACCCAGGTATTCCAGGTTTACCTGATGGCAAATCCCGGTTCCGGGCGGGACAACA
CGAAAACGGTTAAAAGCTTTTTGCCCCCAACGCAGAAAAAGATAACGCTCGTAGTTACGTTCCATTTCTA
ATTGAACATTTTGTTCAAAGGCTTTTTCCGTGCCGAATTTATCCACCATAACTGAATGGTCAATAACCAA
ATCAACGGGTGATAGTGGATTAACTTGTTCAACATTACCACCAAGGCGCTGAACCGCTTCTCTCATGGCC
GCTAAATCAACAACGGCAGGCACCCCGGTGAAATCCTGCATTAATACACGTGCCGGCCGGTAAGCAATTT
CTCTGTCTGTATGGCCGGTATTTTGCCAATCAACAATTGCTTTCAAATCATCATCAACAACAGAATTGCC
ATCGATATTGCGAAGAAGATTTTCCAGAAGAACTTTCAGTGATTTGGGCAAACGGGAAATATCACCCAAA
TGTTTAGCAACCAGTGGTAAGCTGTAATAATCATATTGTTTACTTGCAGCGGAAAGTGTTGAAACACAAA
CTTTTTTTAAATCAAACGACATAACTCCTCCTTCTTCTTATACTGGCATAACTCAAAACCACCTTAGTGC
CTAGCCGTTAATGATAATGGCACAAATTAAACATAACATATAAGCAAATATTTGTTTCTCATTACCGCAC
AATGAATCAATTCAGTGTAACTATCAGAATTTCAGTAATAAATTTTGATAATTTAGTCGAGTAAACAATC
GAATGATAATCAGCTAGAATTAACCCGCTAACAATTCAATTGGATTCAAATTATCAATAAAAAAACAAGG
ACAAAATAATGGATATAAAAAACGAAATTACGAATAATCAGCAACATATCGCAAAAATCAATGAAGCTAA
TACGTTCTTTCACATCAACGACACTTATTTTAATATAGAAAATACCAATAAATATAATGAAAAGGATGGC
TTAGTTCAGTTCATCATAGCCAAACAATTATCTGATAAACCAGAAGTTATAGAGAAAACAAACAACCTAA
GTCAAACATTAATTGCACTCTCCTCCATTGCAACCAATTATGTCAATAAATACGCGGAAAAATATGGAGA
GCAATATAAAACAGATATGGATTTTTGGACGAAAGTCGTTAACAAATTACCTCTAATGGGTACCAGCAAA
GTTGAATCCAAAAATTACACCGATTCATTAAATGGTTTAAGCATTTCAAAAAGTTTCCTTAATTTTATCA
TGAATGTTGTTGTATTCGAAAATACGGATATGCTGCCAGATTTCGCTAATTTTCTTACCAAGCAAGGCGA
AACGATTCGTTTAGGCATACGGAAAAATAAAGGCTTTTATTCTACAGTGACACTGACGATTGCCATCGAT
ACGTTGATTGTAGGAGAGAAGACAGTATATATTCCGAAACTAAAACTCTATCGAGTTAATTTTGATAGCA
CCAATTCAAACTTTTTATCAAGCTGTGCTTCTAATGAAAATATCAATATTGATTTTGAGTATTCATCCTT
AATATCGGTCTTAGACTATGAAGCACTCGAACATCCTGAGATTAAAACCAGTTTTGATAATTTCATTAAC
AAGCAAAGAAAAACATCAATAGAAGATTCTGATGATTTCTTCAGTGGTGAGTTTGAACCGATCTGATAAG
CAAAATTAGGGAGCTAATCGCAACATTAGCTCCCTAATTATTTCATTATACGATTGGTAATTTGATATCT
TTGAACATGACTTCGATATCTTCATTTGAGCGTAAAGCAACTGCCTGATCAATAACATCACGTGTCAGGT
GAGGCGCAAAACGCCACATAAAATCATACATGTAGCTGCGCAAGAAACTACTGCGACGAAAACCAATCTT
AGTTGTGCTGTAGCTGAATTTATCACGCATATCAATGCAAACAAGGTCATTATCCTGCACCGGATCAACC
GCCATGTTGGCAATAACCCCCACACCTAATCCTAACCGGACATAAGTTTTAATGACATCAGCATCTGTCG
CAGTGAAAACAATTTTAGGCTTTAAGCCCACTTTATCGAATGCGACATCTAACTCAGAACGACCGGTAAA
ACCAAATGTATAAGTGACCAGTTGATATTCAGCCAGTTCTTCAATTGAAACACTCTCTTTACCTGCCAGC
GGGTGATCCGACGTGACCACCAGCGTCCTGTTCCAATGGTAACAAGGCAACATTATCAAGTCTTCATATA
AATGCAGTGCCTCAGTTGCAATAGCAAAATCAGCACTACCCTTACTGACAGCTTCAGCAATTTGTGTTGG
CGACCCCTGATGCATGTGTAAAGAGACCTGCGGATAACGTTCAATAAAGCCTTTAATCACAGGAGGTAAT
GCATAACGGGCCTGTGTATGAGTAGTAGCAATATATAGCGAACCACGATTCGGATAAGTATGTTCACTAG
CAACTGACCGTATTGCATCAATCTTAGATAATACTTCACGAGAAATTCGGACAACCTCTTCACCTGCGGG
AGTAACATGCGTCAGGTGTTTACCACTACGGGAAAAAATCTGAATACCTAATTCATCTTCAAGCATTCTG
ACCTGCTTACTGATCCCGGGTTGAGAGGTATACAGTCCTTCTGCCGTAGATGAAACATTGAGGTTGTGGT
TTACCACCTCCACGATGTAACGAAGCTGTTGCAATTTCATATAAACACCATCCCAAAATAAACGCTGTGA
ACAATTATGACTTAGAAATCTGGACTGATATTGCTGTTTGCTATTTATTATAACGAATAGAAATAATATT
GTTGTCGCATATAACCACTATAACACGATTATATATTTATATAACGAATAATTAAAAATTCATAATGAAT
GTTTAACCGGATTCTAATTCATATATTTTAAGATAATGCCAATAGGCGAAAAAAGCCAACCTATAAGGTT
GGCTTAATAGAAGAAAATAATCCCTTTTCTGAGAAAAAGAGAGTATTGATTCTGTCAGAAATTGTTACTT
TTTGTCTTTCTCAACCCATTTCCCATCAACATAAAACACACTCCACCCCGTTGCCTTGCCATTTTTCTCT
GAAGAAGCATATTGCTGTTTAGTCTTACGGCTAAAACGGATAACTGCTTTATTACCTTCAGCATCCGCCA
CAGGCGCATCAGCCAGATAGCGTAATTTCTCCGGCAAACGTTCTTTAAAACGCGCTAACTCTTCTACCAA
CGGCGCTCTGGTTTCTCTGGATTTAGGGAAAGTATTTGCTGCTAAAAATACACCGGCTGCACCATCACGC
AATACAAAATAGGCATCAGATTTTTCACAAGGAAGTTCTGGTAGCGGAACCGGATCCTCTTTTGGCGGCG
CGACTTCTCCACTGCGCAAGATTTTGCGGGTATTTTTACAAGTTTCATTGGTGCAGCCCATGTATTTACC
AAAACGCCCCATTTTCAAGTGCATTTCAGCGCCACATTTATCACATTCGATAACAGGACCGTCATATCCC
TTAATGCGAAATTCACCCTCTTCCACTTTGTAGCCATCACAAGCCGGGTTATTACCACAAACATGTAACT
TACGTTGGCTATCAATAAGGTAACTGTCCATCGCTGTACCACATTTTTTACAGCGACGACGGGCGCGCAA
TGCGTTTGTTTCCGCCTCATCCCCTTCCAAGACATTAAGAATCTCATTTTCAGGGATAAGGTTTATCGTC
TGCTTACAACGCTCTTTAGGTGATAACGCATAACCAGAACAACCCAAGAAAACACCCGTGGTTGCCGTTC
GAATGCCCATAGAGCGCTGACATGTCGGGCACTCAATAGAGGTAATTACCATCGGATTAGGCCGCATACC
GCCATCTTCCGGCTCTTTATTGGCGACGTCTAGCTGTTCACTAAAATCTGTGAAAAACTCATCCAGAATC
CCTTTCCATTCGGCTTTGTTACTTGCAACCTGATCAAGCTGATCTTCCATTCGCGCAGTAAAATCATAAC
TCATCAGCTCGTTGAAATTTTCTTCCAGACGATCAGTAACAATTTCTCCCATTTTCTCCGAGTAAAAACG
GCGACTCTCCACGCGAACATAACCACGCTCCTGAATCGTGGAGATAATGGAAGCATAAGTGGATGGGCGA
CCAATACTGCGTTTCTCCAGCTCTTTAACCAGGGATGCCTCACTGTAACGTGCCGGTGGTTTGGTGAAAT
GCTGGCTTGGGATCAGTTGTTGCAAATCAAGTTCTATACCAATTTCAACAACCGGCAACGTGTGGTCTTC
ATCACCTTTGCGTAACACAGGCATCACTTTTGTCCAGCCATCAAAACGCAGTGTACGACCTTTGGCCCGC
AATTCAAAATCACCTGCCTGTACCATCAATGTTGTGGAATCGTATTTCGCCGGTGTCATCTGACAAGCCA
CAAACTGACGCCAGATTAGCTGATACAGCTTCTGTGCATCCGCATCCATATCTTTCAGTTGCTCTGCCAT
GATATCAACACTGGAAGGACGAATCGCTTCATGCGCTTCCTGTGAATTCTCTTTACTGCTGTAAGTATTG
GCTGCTTTTGGCAGGTATTTATCGCCAAAATTATCACTGATATAACCACGAACCATATCCAGCGCATCCT
GACTCAAGTTAGTTGAATCAGTACGCATATAAGTAATATATCCGGCCTCATACAAACGCTGAGCCATCAT
CATGGTCTTTTTAACACCAAACCCTAAACGCGTGCTGGCCGCCTGTTGCAATGTAGATGTGATAAACGGC
GCACTCGGTTTACTGGAGGTTGGACGATCTTCACGATCGATCACTTTGTAACGGGCTTTTTCCAGTAAAG
AGACGGCGGCTTGAGTTTGTTCACTATTAACCGGCTTAAACGGTTTACCCTGCTGATGGGTCACTTCCAT
ATGCAGTGAAATTTCGCCTTTCGCCAGCAAATCAGCATGTAATTGCCAATATTCTACCGGTACAAACGCT
TTAATTTCACGCTCTCTTTCTACTACAAGGCGTACCGCCACCGATTGCACACGACCGGCAGATAGCCCTC
TAGCCACCTTTTTCCACAGTAGCGGAGAAACCATATAACCCACGACTCGATCCATAAAACGGCGAGCTTG
TTGAGCATTTATCCGGTGAATATTTAATTCACCCGGATTATCAAATGCCTGTTTGATGGCATTTTTAGTG
ATTTCATTAAAAACAACCCGGCTAAAACGATCGCCATCACCGCCAATCACTTCCCGCAAGTGCCATGCAA
TGGCTTCTCCCTCTCGGTCAAGATCCGTTGCGAGATAAACATGATCAACTTTTTCAGCCAGTGATTTTAG
CTCTGCCACGACCTTCTCTTTGCCCGGCAAAATCTGATAATTCGCTTCCCAACCACGGTATGGATCAACG
CCCATACGGTTGACTAATGCAGCTTTCTCATCTTTTTTAACCTTCTTCTTAGACTTATCGGTAGATGAGC
TCGAACTCTTTTGGCTGGCTGAGCCGCTGGTCGGCAAATCACGGATATGACCAACGCTGGATTTCACCAC
GTAGTCACTCCCCAAATATTTGTTGATTGTTTTGGCCTTTGCCGGGGACTCCACTATTACAAGAGCTTTA
CCCATAGTTATCTTTACCTAATTATCTTTTCAGATGGTGGAATTCACTGCGCCATATCACGGTATTTAAA
ACCTCTTTTTATATTGCGATAGATTCTCAATATATCAACTTATTTTTATTCAGTTGATTTTCCCAAACTC
GAAACATATTGAATTATCTAAGGTATTTTAGATACCGCCCATGATCTATGCAAATGAATGAAGCGATCAC
CGTAAACAAAATCTTCCATCTGCATGATGAAAAGTTCACACTCTACCTGATAAAAAATGATGCGCAACAA
ATTATTTTTGATTAAGGATAGAAAAAGGTAGAACAGAACAACACCGATTAAAGGTGAACAATGACTAAAA
AAAGCCAGCGATATTATCCGCCAACGTGAAGATTTTATTCATGGTATGTATATAAGTAGCGTAAAGCAAA
AAGGAAATGTATTAGTATTAATGGTGAATTTTTTCTAAGGGAAAATGGTTTACCCACAGTAAAAAGTACT
GCTATTTTCAATATGTTCAAACACCTGACGCATATCCTGTCGAAACAATATTATCTCGAAAATTAATAAC
AAAAATTTATTGAGCAACGAATAGGCAGATATATAAAAACGATATAAAAATATATCTGCCGGGTATAAAA
CAGCTCTGACAGTAAACTACAAGTATTAATTACATTTCTAAGGTGAGATCAGAGAAAAAACCCGCCATCA
AACGATTAAACAGCTCTGGTGCTTCCCAAAATGGCCCATGTCCCAAGTTGAGCAAGTTATACACCTGACC
AGTCCAGAGATTTTTGTAGGTTATCCCGTTAATGTAATCAATATTAACGAATAAATCTTCTGCGCCATTA
ACGATAGCCAGTGGCGTTGGGTTTGTTTCAACCAATAACCGTTGATCCATAACGTCCGGTGAAACCGACG
CTTCAGACATATACTGCCGGGCCAAACCATCGGTCCGCGCCACTGCGGATCTCAAAAATGGCTCACAAAG
TGCGTTTTCTCCATACAACGCCAGGGTATAATCCGTAATCTCCTCTTCTGTCAGCGAAGCCTTACCCGAT
ATTGCCATAAACCGGCTTGGTTTAAATCCAAGACTGACATTCTCTGCGCCTGGACTAACCGGCGGCGTGC
CACAAATCATTAGCCCAACAATCCCTGGGAATCGCGGGATCAGCTCTAAACCGATATGTCCCCCCAGTGA
CCATCCGAAAACAGCAACTTTATCGATGCCTAATTTTTCCAGTACTTCGATGATGCAAAGTGCATAACCA
GGTATCGAATAGGTCCGGCGAGGGTCCACTGCATTTGATGAAGCACCGTGCCCTGGTAAATCAATCGCTA
AAATCCGGTATTCGTCACCAAAACAGTTAATTTGATGGCGAAAAACGTCTTTGCAACTCGAATTACCGTG
TATAAGGAGGACCGGTAACCCATCACCTCCCGTATCAGCAACAGAGATGACAGCATGACTGGTATGAATA
TCGTATTGTGAAATAGCCATAATACTTTATTTCCTTATGAATATTATTGTAAGTTGCCATTCTTCGGGAA
TTTTCATAATGCGTTTAAAGATGCCAATAACGCTGTGCAAAAGTGACTTGTATTTATTTGAAAATCAGCC
AGACAGAACACATAAACGCAAAGCCAGAGTATCAACTATTGGTGTAGAAAAGCCTGCGGCTCATCACAAG
CAGGAAGGGGGATGTAAAGCAAATTATGTAACACCTGTAATATTTTAACAGGGCCAAAATACCTGGCTTT
TCAGGGGAATAACATCGTGAGAATAAGCGCCACTCTATTCAATTAGCACTACAATTAAGCAATATATCAA
GGTACCCCTGAACGTCGAAATAGAACGCCTTGGGGTACGCCAAGATAATTGATTCAAAATAGCGGAATTT
TAATTAAAGCAGAGGCTTCTCCCCTCTTTGCCACCAGCGCAATAATAGTTTATCAATACTTTCCATTGCA
TTGCCGGTGAAACGCTCTACCATGCGTTTACGGCGTGTATAACTGACACCAATAACTTCACAGTTATCTA
TTTGAGCAATCAACAGATCATCGCTGACACCAATTTCGTCAATCAATCCCTTCTCTTTCGCCTGTGAGCC
GTACCAATATTCGCCTGTCGCCACACTTTCCACGTCAAGTGATGGGCGATGAGTATGAATAAACGATTTG
AATAGTTCGTGAGTCTGATTCAGATCTTCCTGAAACTTTTTCCGACCCTGCTCTGTATTTTCCCCCAACA
CAGTCAGTGTACGTTTATATTCACCAGCCGTATGGAGTTCCACATCAATATCATTTTTCTTCAATAACTT
ATGAATGTTCGGAATCTGAGCGACCACGCCAATAGAACCAATGATGGCAAAGGGTGCAGCAACTACACGA
TCAGCAACACAAGCCATCATATAGCCCCCACTGGCAGCAACTTTATCTACGACGATAGTCAAGCGAATCC
CTTTCTGACGCAAACGGGCAAGCTGAGAAGCCGCCAATCCATAGCCATGCACCATGCCTCCAGGACTTTC
CAGACGTAACAACACTTCATCTTTTGCATCTGCCACGGCCAGAATTGCGCTAATCTCTTCACGTAATGAA
TCGACTTCATGTGCATCCATACTTCCTTTAAAATCCAGCACATAAAGACAAGGTTTCTGTAACCCTTTAT
GACCTGCCTTAGCGTCACTTTTCTTCTGCTTGGATTCGAGCTTTTGTTGCTTATTAAACGCTTTCTGCCA
GATTTTTCCTTCCGCTTCCGTCATGCGTGCCCGCTGCATTTGACGCTGTTTATCCCGATATGATTCACCA
AGGTCGGTGAGTTTCAGTTCTCCTTTTAGCGAGGATTTCCGCATTCCCATGCCAATACCGAATATTGCCA
AAGCAATAACAGCCAACACCAATGTAACTACTTTGGCTAAAAACAACCCGTAAAGAGATAAGTACTCCAC
AAAATCCACCTTTTGTTTCTTAGACTATGAATTTACAAATGCATTTAATTTTTTTCATTTAAAAACAATA
TATTATAATTAATTCGCATTCAATAAATACGAATATGTACAAATAAAAACGTCCAGTATATCGGCCTCAG
TAGCTAATTCTACACCATTAGATAGAGAAATGGGGGACCAGTTCAAAAATGAGGGATTAGATTGCAGAAT
CACAAAAACCCGGCGTTTCAACCAAGCACTATGGCTGTTACCACTACTTGACTGTTACAACTATCTGAAA
GAGAAGCAGGAAATTATCGAACAATGGGAAAAGAGATCGTTATCGCTATATACCCGTTATCCTTCAAGTT
GCCTCTTTGTTGGCTGCACTCGCTCACCCCGGTCACATAGTTACCTATGCTCCCGGGGATTCTCTCCCTT
GCCGTCGCGATGCATCTTGAAATCCATAGGGTATAGATGATGCAATGGTTCGCTGACTACATTGATAAGA
CATCGGGAATAATATATACCCGTCATCTTTCAAGTTGCCTCTTTGTTGGCGGCACTCACTCACCCCGGTC
ACATCGTTATCTATGCTCCCGGGGATTCGCTCCCTTGCCGCCGCGATGCATCTTGAAATCCATAGGGTAT
ACCCCAAACTTCATTAATGAGAGAAAAAGACTATGATATTCATTTTATTAAATGTAGTAAAATTGACTGT
TTTCTTTATATTATTTGCAATATTTAGTTATTTTTTTATTTCAGGAAAAAACGTAAAAAAACAGTAATAT
CATCGGTGTTATCTGCCGTTGTTTTTATTCTAGTTGAGATTTTATCTCCAGCGCTGCTGCTCTGTTTTTT
ATATCTCTCTGAATTTTTTTATAATGCCGTGCATTAAATGCGCGGCATATTTAGTCCATAAATAATTCAG
GTTGTCTTTAACTAAATAAAATCGTTACATAGCTCTTGTAATTTATTAATAACACGCCCCACATGGAAAC
CGTCACAAGCAGCATGATGCACCTGAATTGCCAAAGGCAACTGAGTTTGATTTCCATTTTGGTAAAATTT
TCCCATTGTAAATATGGGTGGAAAATAATCGATAAAACTTGCAATGTTCAAGTTAAATCCATCAAAACTT
ACCCACGGCACTGATGATATGTGAAAGTGATTTTCAGGTAGTTCTGGTTTAGAAAAAAAGCAAAGATCAT
CTTTATAGGTTTCATAATCATCAGAATAGTTTTTCATAAACTCGGACAGATCAGCATTGAACTCAGTCCA
AATCGCTGAGAATGTTTCTGTTTCCTTGTGAAAGATTGTATACGCAGGATTTACACCATCCCATACAATT
AATTCTTCATCTTTTATAGCCATTCTGAACTCAGAATAAGAGTTCACAACTTTTGATATTAAATAAATCA
TGGTTGGATAGAATTTATATTGTTTTTCTACCAACGAAGATAACAAATGGGTAATATCAATTTTTGCTGT
TAGACTAAATCCGCATTGCACAACATTACGGTAATGCAAGAAATGCTCTTTCCTATCCCAGAGATCTATA
TCAACCTTTGAGTAATTCATGTTTTCCCCTTCTAATGTAAAATTTAACAAATTGATTAAATTAGAAGGGC
TGCTCTTTCTGTTTGTATTGGACTCATAATCACTCCGGTATGAAATTGGATTAAATACTCAGTTTCTGAC
GAAGAAAAATTATACATTAGCTAAAAATAAATAACTACCAACACAGCAACTATGCTCCGTTTATCTCCTG
AGCAATCAACCTTAGCAAATTTGACTCAATATATCACTTTCTGTTTTGATAGCCCGAACGGCCTCCGACG
GTAACAAATCGCGCCATCAATAACAGGAAATCTTCAAATGTTACATTACCAACCAAGACATGACCTCCTA
CAACAACGTATTATTTTGGTGACAGGTGCTGGAAAGGGTATTGGCCGTGAAGCGGCTTTGACCTATGCCC
GTTACGGTGCACAAGTGATCTTACTTGGCAGAACAACACACAAACTGGAAGCTGTCCAAAAAGAGATTGA
ACAAGCAGGTGGGGTCCCTGCAACTGTTTACACCATGGATCTGCTTACCGCCACAGCCGAAGAGTGTCAG
GCATTCGCTGGCGATTTAGCGCAACATTATCCGCATCTGGATGGCGTATTGCATAATGCAGGATTACTGG
GAGCTGTCGCACCGATGGCAGAGCAGCCAGTGCAATTATGGCATGATGTTATGCAAGTCAACGTCAATGC
GACCTTTATGTTAACGCAAGCCTTATTACCACTATTATTGAAGTCACCTGACGGATCATTAATCTTTACC
AGTTCGAGCGTTGGCCGCGAAGGTCGTTGTGGTTGGGGAGCCTATTCCGCCTCTAAATTTGCAACCGAAG
GCATGATGCAAGTTTTAGCAGCAGAATATAAGCACACTTCTCTACGCGTTAATTGTATTAATCCCGGCGG
TACACGCACAAATATGCGCGCCCGCGCATTCCCTAACGAAAATTCTGCTAAACTGAAAACACCGGCAGAT
ATTATGCCACTGTATCTTTATCTTATGGGCAGCGATAGTCTGCATAAAACAGGCATCAGTTTTGATGCCC
AACCCGGACGCAAAGCAGGACCAGCCGAATAATGACAATCAATGACAACCAACATCAAAAAAGGCAACAA
CGCCTAAAAGAAAAAGTGGATTTTCGTATTGAAGCCGCCCAGTTAGAACGGGGTATTCTCATCGTTTTTA
CCGGCAATGGTAAAGGCAAAACCACTGCGGCATTTGGCACTGTAACCCGAGCGATAGGTCATGGATTTCG
CGCCGGTGTGATCCAGTTTATCAAGGGGAAATGGGAGAATGGCGAGAAAAATCTGCTGGAACAGCATGGA
GTGAATTTTCATGTTATGGCAACAGGTTTTACCTGGGAAACTCAAAGCCGGGAAACGGATACTGTAGCCT
GCCAGCAGGTATGGCGCTATGCGTTAGAGATGTTATCTAATCCCGATTTGGATCTAGTTATCTTGGATGA
ACTGACTTATATGGTGAGTTATGGCTATCTTCCTCTGGAAGAAGTTATTACTGCGCTCAACCACCGACCG
GAACACCAATCCGTTATTATCACCGGCCGGGGTTGTCATCGTGAATTATTGGAAATGGCAGATACCGTGA
CAGAGATGCGCCCGGTAAAACATGCCTTTGACGCCGGCATTAAAGCACAAAAAGGGATCGATTGGTAAAA
AAGGCCCCGTTATAACACACGAGACCCAGAAAACTTAACGACCTTTTGGTGCGGTTGTTCGCCCCGCATT
CTGGCGTGAACTGCCCGGACGTTTACCTGCCGATGGACGCGATGCGACTTGAGCATGGCGTTTAACCGCT
CGGCGGATTTGGTTAGCTTTAAGACGGCGTTGATCACGCCCAACGGCCACTTTGGAAACCGTCTCTTCAT
TCAAATCCACTAATTGGCGTAAATAGTTAGTCTGCTCCAGACCCAATTCCGTCCATCCCCCGCGTGGTAA
GCCTTTTGGCAAACTAATATCCCCATAACGCACACGAATAAGACGACTCACCTGTACACCAACTGCTTCC
CAAAGACGACGAACTTCACGGTTACGTCCTTCTGTCAGCGTGACGTTATACCATTGATTCATCCCCTCTC
CCCCCTTAAACGCGATAGTACGGAATGAAGCTGGACCATCTTCCAGTTGAATCCCTTTAGCCAGTTGTTT
CAATTTGGCATCATCAACTTCACCAAAGACACGGACAGCATATTCGCGTTCAACTTCACGGCTTGGATGC
ATCAAGCGATTAGCCAGTTCACCATCCGTGGTAAATAGCAACAAACCACAGGTATTCACATCCAGACGCC
CAACCGCTATCCAGCGGGAACCTAGCAATTTAGGCAGACGATCAAAAACCGTTGGCCGTCCTTCTGGATC
ATGACGAGTACAAAGCTCACCTTCTGGTTTGTAATAAGCCAAAACACGGCAAACCGCTTTTTGTGATTCT
TTGATATTTAATACCCGACCATCGAGGCGGATTTTTGTGGCGGGCTGAACTTCAAGGCGATCACCTAAAG
TCGCAATCTTACCGTCAACACTGACGCGCCCCTGTTGAATATAACCTTCTATTTCGCGGCGGGAACCGTG
ACCGGAACGCGCGAGAATTTTCTGTAACTTTTCAGATTTCTGTATCTTACCGCTCATTGAGCAACCTCTG
TTGTCGCCTTCACAGGCGTCGTGTTATATATCAATCAATACGTTATGATAGAATTCAATCATAACAAACT
GATTTTAATACATTTGATAGCATAGAATGCTAGAAAATAGCTCATACATTCTAATCCGTGGCCGAGCATT
CTACACTAATTTCAGACACAATGATTCTAATCCAGCAATTCCCATCACACGAAAACTGAAAACATCATGG
CTGGCGTAAGGTAACAATATCTCCATCCTTATCGCGATTTACCGACATTTAATATAACAGATTCCCCATT
ATCAGGATTAAAAAACCCAACACTGATCACATTTCATACTAGCCATTCTGACGGTCAATTAATTACACAT
TAGAGATCATCGCCAATCAATAAATAACCCATTGTCGATTGATTGATGATTCTGATCGAATAAACCCCCG
TTGGGTTATAAACCGGCGGATAGATAACAGAAAATAACAAATTATGCCCTTCAGGATGGGATGCAATTGC
CCCAATGGTGCTAACAAAGCCGCAATTACCAAGATAAAGCTGGCCCATATCGATCATCTCTATCCCTTTA
ATAAACATGTTAGGGGATTCAATAAAATCTTTAATACGGTTATGCTTATCAACTCCCCCGCTTTGCCATT
GCTCAGGAGGATATGAATCATCCAATAAATAACCATTCTTCTCTGATAACGCTTTAATTAAGGCCAATAC
CGGATCTTTTGCATATAACGTGACGCCTTTAAAGTCAAAAGGTTCACAAGCAGCCAGAATATCATTTAAT
TCACTTAATTTTACCGCTTTATCAGGATCTCCGCTCAATGCTTCTTGCACTGATTTTTCAGCATATGCGT
CACGTCCACATGCGATTAAATCTCTATCTGGTGATTTCTGCCATGTATGAACATTAGCGACATCAACTGG
TTTATCGGAGAAATTAATAACTGACATTTTCAATATCCCTTGATTTTATAATGGATGGATAACCTTACGC
TGTTATTTATATTAAATAGCCAGCCCAAAGATTTTTACCTAATAATATAATTAAATAATTAGCAAATAAA
CTTACCTTGGGTGAGGTAAATATTTCCTTATCACGTTATTAAAATCAACTTAATTATTAAATAGATGATA
ATTTTATTTTATTGAGTCAGCATTAATAATTCGAAACAACAATAACCATTTCTATTCAATTAAAAAATCA
AAAATATATACCCTATGGATTTCAAGATGCATCGCGACGGCAAGGGAGAGAATCCCCGGGAGCATAGGTA
ACTATGTGACTGGGGTGAGCGAGTGCGGCCAACAAAGAGGCAACTTGAAAGATAACGGGTATAAAGCCTG
CGTATAATACACAGGCTTTATATAGATTCTGAAAATAATTACTGCGTAGCTTATAAGAATGGCGTGATAT
TGCCAGCCCCTTCCCGTATTACAACCGGCGTATTCTCAGTTAAATCAATTACGGTGGTAGGCTGTTGCCC
TAAATAACCCCCGTGAATAATCAGATCAACCCGTTTTCCCAAATTATCTTTAATTTCTTCAGGATCAGAT
TCAGCAAAATCATTGCCCGGCAAAATCAGGCTAGTGGACATCAATGGTTCACCCACCTGTTCAAGAAGCG
CCAAAGCAATTGGATTAGATGGAACACGTAACCCGATGGTTTTCCGCTTATCATTCATCAAACGACGAGG
TACTTCTTTCGTCGCTCGCAAAATAAACGTGTAATTGCCCGGAGTATTATTCTTAATCAGACGAAAAGCC
GAATTATCGACATAAGCATAAGTCGATATCTCCGACAAATCCCGGCACATTAAGGTGAAATTATGATGAC
TGTCTAACTGGCGAATACGACATATCCGAGTCATCGAATCTTTATCTTCCAGATGGCAACCAATCGCATA
ACCGGAATCAGTGGGGTAAACAACCACCCCTCCTTTTTTCAACACATCCACACTTTGCCCTATTAAGCGG
GGCTGCGGATTATCTGGATGAATATAAAAAAACTGGCTCATAAATTTTACCTCTTAATTTTATGCTGCCC
CTACAGTGACCAGTTACGCCATATTGGTACCACATCACCAGGTAACCACAATTTACGCCCTAACTCTATC
CATGAACAAGGCTGGTGAAAATCAGAACCTAACGAAGCCATCAAATCATATTCCCGTGACAACTGACCGA
GATATTGCCGCTCGTTAGGTGCCTGCTGGCACTGTGCAACTTCCATTGCATCACCACCATGTTGTTTAAA
CCAGGCAATCAGACGCTTCAACCATTTGGTCGATAAATCATATCGTCCCGGATGCGCAATGACTGCTTGA
CCACCTGATTGATGAATGGCATCAATAGCTTGTTCAATTGTACACCATTGCGGTGGAACGTATCCGATTT
TTCCCTTTGCCAGATATTTTTTAAATATTTTCGCCATTGTTGGCTCTCTGCCCATTTCAATTAAATAACG
GGCAAAATGGCCTCGTGTTACTTGTCCACCATTCGCTAATCGGCTCGCTCCTGCCCAAGCATCGGAAATA
CCCACCTTTGCCAGCTTGCGACCTATTTCAATTCCTCGTTCTTTCCTGAGTTCAGATTGTTTATTAAGTA
ATTCAATCATTGCATTTGACTGAATATCAATGTTCAGACCAATAATATGAATCTCGATATTTTGCCACAA
GGTGGATATCTCAACCCCTGATATGAGCTTTAATGGCAAATCATGTTGGTTGATATATTCATGGGCTGGC
AAAATAGCGTCTGTCGTATCGTGATCAGTCACGGCCAATACATTAACGCCCATTGCCACCGCTCGTTCGA
CCAATTCTGCTGGTGAAAGTAAACCATCCGATGCAGTCGTATGGCTATGCAGATCGTAAATTGTTACTAA
CTCAGTGGCTGAATTTGTCATTATCCCTTTCTCTGCCCAAATAGCTTAAAACGCTTGATGGGATAGCTTA
ACGGTAAATGGTCGCGTTTTACAGAAATAATCATGTTCAGCCCTAGAATATCGGGTTGAACATGATTATT
TTAAGAATGAAAAAACTGACAGATAAGAAAAGCAATATCCCTTTTTATTGGCAAAGAAAAATTAACCGGC
GTTTTTCTTCACCTAACCAATAGATTTTAAATAATAGGGCTTACCCGGATTATAGAGTGGCCCCATGTCG
ATGGTTTCATCATTAGATTTGGCAATATAGCCCATCCCTTCTCTGGCCGCATTTGCCAACAAGCCACAAT
CCTGATCGCCTGACCAAGAAAATATGCCTCCCAGTTTATTCTTAGCGACATATTCCGCTTTTTGCTTCAC
CGTGCGAGGGGTATCTAATGAGATAAAGTGTCCCTCTTTTTCACTAAACAAAAAATCAGCATCAGCATTG
GTATCTGTCATTAGCACAAAGCCATTTTTCCCGCTAGCGAGAGTGTGTTCACTATCCAGATAATTATTAA
CAATATCAAAGAATTCAGGTGAACCTTTTTCCATTGTTCCTAATGCATCGCCAGTTTTATTATATTCGCG
CGTTTCAAGATTTGCCCCTTTGCCCGCACGGCCATAGTTAGCATAACCTAAATGAATTTTCTCCAAAGGT
ATGCCAAGCTCCTGATGTAGGTAATTGATAGCAACTTCCGCGGATAAATCAGACGCATCTGATGGATCAG
GATCTTTTGGCGAATAGAGATTAGTATGATGGCCGATATAAGGTGCCCACCCGGTACCAAAATAGTCGTA
ACTCATTAAGTAAATATTATCCAGACCATTCTTGACTAATTCAGCAATATTAGAGGTTTTTAATTTCGCT
TTTACACCACTACAAGCAATGGAGATCTCTTTTCTATCCTCTCGCCCAAATCGACTATCCAAAGATTCAC
GTAATTCTTTAATTAACAGAGCGTAATGTTCTCCATCTTTATCACTAATAACATTACCTTCCTCTCCCGG
GCTTCCAGGATATTCCCAGTCAATATCGACACAACTGAACATAGGAAAACGCTCAAAGAAATCAACAATA
CTGTCAACAAAAACACGACGCAGTGCCGCATCAGCCGCCATCACGGAGAAATAACCGGACATACTCCAGC
CACCAATACTAAAAGCTAATTCAAGTTTATGACCCGCTAAACGCGCCGTTTTTTGCAGTTCACGTAACCC
ACCTAATAAACCCGAAGCTCTCTTTTGTTGATAATAAGGCAAGAATGTTCCCGGACCGATATCAGTATTC
GCGCTTTCTTTCGGTAATCCCACATTACGGGCAGTCCCTAAATCACCATAAGGGTCAAGAGGGACAATAT
GGCCTTCAGTAATTTTTATTTCACTCTGGCTATTCCAACCATCGGCAACCTCTTTGATTTTATCCCCTTT
CACACCAGTATCACCGTAAATACCCAAAAAGCTAAATATTAACTTATCATAAGCGGTGACCTTGATAGTG
CTTAAATCAAACCCTCTTCCCCGATCACCAGCCCCTTTATCCTCACCATCCAAACGTGCATCATATTGGC
ACCAATCAGTAATATAAGCAGAAAGTTTTGGCCTGGATTTATCGCTTTCATATTCATTAAACATCGGGCG
ACAAACACGCGTCGCAGTATAAGAAAGGTTACCCGCAGAACCATCAGGTTTAAAATTAACATCCGGCCGT
TGATAGGTTTGTTCTGTAATAGCATCCGGTTGTAAAACCGGTGAAGGAATATCTTCGGTTGGATCAACGC
GCCCATCGGTAGGATTTCCGTGCTGTTTTATCTCATCTTCCGTCGCTGGACGAATATATTTCCAGGCATT
ATGCGGTGTTCCCTCTTTAGCCGTAGGATCGGGAATATGCCAGCGTTCAACCCAATAAGTATTGGTATAA
ACACCACTATTAAAAATAACATTATAAACTTGGCCGCCTGCCTGATTATTCCATGCAGTTAATGGCTCAC
CAACAATATCACTTATGTCGGACATGGATTTCGATGAGGTATAAGTATATTTATTTACCATTTATAAACT
CCAATGCGATTTATATTTAGCCTCCACATAATTAGAAGAGGCTAATTTGAATGTTAAAGATAATGAGTAA
GCATTTTAAATTCAGGTGACTGATTCATTTAATGCTTAATTCTCGTTATCACAAATCTGGGTTTTCCTTT
TTTAATAACTCTTTAACCGCCAGACCAAATGATGCAGATCCTTCTTGCGCGGTATATCGAATATGAAGAA
TAATATCGGTCAAACTTTCTAAATCCTGCGAGGTATTGGTAAATTGGAAATTCCAACTCGATCCTACTCC
TACCCCCTCAAAGGGTAAGAAACGTTCATCATCGAAATTAAGCGTGAACATTCCGCTGTCATTAATCCCC
GTAGATAAAGCAATTTGTTGATTAGGCTGGATACTGCGCACCGTATAAGGCGTTTCCGCACGAATTCCTT
CTTTCAACATTTTTTCAACGGTTTTGAGATCCGCTTTTGTCGTATAACTGCTCACACCCGACAAACTTAG
TTTGGCACAGATATCTTCATAAGGCCCAATTAACATAGGCAGCGTCACTGAAACTGATTTAATCCGCCGA
TTAAATAAACCCGGATAATCCGTACCAAATTGTTTTAACTCATCCAAATTAAAGGTGATTGCATTATGTG
ATTTCAGCACTTTGAGATTATCTTCCCAAGACTCGCCCAATAAAGATTTAAGCGAAATCGTTTTGATAAT
TTCCAATTTACGCGAATTTTGCTCAACGTAAGTGCGTTCCATACGTTGCAACGCCAATTTCAGATTTTCA
CCGACCAACAGCCCTTGATAGAGATCATTCCAGCTCGCGCCATCAATAAAATTCTGCTCGCCTAGTCCAA
GTTCATATTGTAAAGAGGCTTGTGCGGATAAACACAACGATGAAACAGCATCATAAGCCTGCAAATAGAG
GCTTGAGATCTGGCTAATCATCCAAGTATATAAGCTTTCATTAGTAAAACGGCTGGAGAAATACGCCAAC
AGTGCCTGAGATTGTTGTTGCTGTGCTTCAACTTGCGCCAAACGCTTACGTGCGGCACTAACCTGCAACT
GCTGAATATTAATTTGCTGATCAATAGATTTTACTTCCCATTCAGCCTGTTTATATTGCAGTTCCCACTC
TTGCCGGCGACGGCGATAAGATTCAGAAACACTGAGGCTATCAGCTTTAGTACTATCGGATTGATGTTTC
AAGGTTGCTATTTCAGCAACAGCATTTAAAGCGGCCCCCCAATGTGAACCTCCAACTGCCAATCCATAAA
TATTGGGAACTAAATCCAGTGCCGCCGCCGCTGTTCTTGATACTTGTGAAGCCAACAGAGCAGAAGATGC
CTGAGCCTGTAATTCAATAACCTGCTGTTCCGTTGACGAAATATTTTCATCATAAAGACTTTTATAATGT
TCGTACCGCTCCTGAGCAGATTGTTTACTCACTTGCAACGCATCAAGACTGGCTTGGTTAATATTGATAT
CTTGTTGCTGAAGGTCAACCGCAAAACGGTAGAGATCATTATTCTGAACCATCTGAAATGATTCAAAACT
CAAATTATCTTTCCGTTCCAACAAACTCAACAACGTGCTGCCAAATTGTATCAATGTATCGACACCCGAT
TTCGCCCGCGCCAACATCGGTTCAAAACGATAATTTGGTACTCTGAAATTCATTCTGCTGGCATTTCTGG
CAGCAACAACCCGCTGATAACGCTGATTCATTAATCCACGAGGAGAAATTTTCGAATCATAAAGATCCAT
AGAAATTTCTTTACCATCCAGCGTTAAATTATGCCGTAAATTGTAAATCCGGCTTTCTATTTTATCCCAC
AGGGCCGTTAACTCTTCATTAATCGGTTTCATAAAGAGATCATTATCCAGCGCACGAATCGTTTTATCAT
GAACCACCGGGGCATAAGGCAAAGGATAACTTATCATCTCCAATGCACGTACTGCGCTACTCTTCTTATA
TAATGCATCCTCAAGAGTTATCGGCTGCCATGAACTGGCTAATTGGAGATCAGGACGCGCACCTAATAAT
GAACTTGCCGTTGCATAGCTCAGACGTGCCACCGTTCTGGCAGTAGGCTGTAACTTGCGATATTCCATGT
CACCCTGATCGATAATATTCTTAACGTAGAAGTTAAAAATAGCCTTACGATAATGAATAGGTTCACTGGC
AGAAATTGCATCAGGATCAGCCGGTTCTATTAAACTACGTAATCTCTTGGGTTCGTCAATGATCGGGCGA
CTATTCCAATAACGTGGCTTATCTTGTTCCAGCGCCGGTTCGTCATTACTTTCAAAAGGATTAAAAATAA
ACTTAATCCAGCGACTGGCTTCTTCATAACGCTGTTCGACATTAAACCGCCAGGCCACCATAAATGGCAT
ATGGAAGAATAATTCCCAGAAATAAATACCATTTGCCCCTTTAAGGTCGATAGGTTTTGAAACATTACCG
GTAATCGGCTCTTCATGAATATTTTGCGTTTCCCAACTGAGAACTTTATCCAGTTTTTGACTCGCCTTAC
TAATTAATTCTTTTGCAAACAGGGTATTTAGACGAATCGCCTTGTCAGAATACCAACTTTCTAATGGTTC
CTCTGGTTGCTCTTCTTTTGGAAATTGCAAATACTGAGTTTGTTTAGTCTGTTTAATCTGAACCTTGTCA
CGGAGCAATTTCCCAACACTCAATTTTTGCTTAATTTTACCTGCAATATCTCCAGTTTCCGACGGCAAAC
TAAAACCCGTAACAACCGTCACATCACTCCTATCGCATCGATTCAATGTGACACTCAGCTTTGGATCATA
ATCTTCCGGGGTAAGCACTTTATAATTCAACCAACAGCGTTCACCCTGACTATCTTCTAACCAAATACAA
TAAAGGATATTTTTGCTTCTGCTAAAATCATATTTATACGTTGAAGTGGACGTAAGATACATATTCAATG
TCCCGTCAACATAAGTCGCATCCAGCTTGAAATCGTCTATTTTACCCAGTTGTCCTTCAAATTCTTTTTC
CCCTGCTATCGGCCATTTCATATTATTATTAACAGGGTAAAGCACCAATTGCTTATATTCGTCCGGCCCA
CCATTTGCGGGTTCCCGGAAATAGAACCAGACTAAAGCAGCGCCATATGCATCCAGATCAGATAACTTCG
AAGTGGATTTAGGCAAATCCGTTGCTTCCATTAATAAATTGTCACAAACATAGGTAAAAACTTCGTCATA
ATCGTATGCTTTTCCATCATTACCTGTACCCTGCATACGTACAAATGCCACCAACGCTAAACGTTCAACG
TCTCCGGTACGATCGAGAACCGCAATCAACTCTTTCATAGAATGATCAAGTAAATCTTCACGAACGGTAG
TGCCGGTACTCCAGGTACCATCAAACGCTAAATGAGCCAAATTAAGTTTGGTACGATACTTAATACTATT
ACCTTGATCTTGTTTTTCTTCAGAGACTTCAAACCAACTAATATATAATCGGTTATTCAAGATAATTGGA
CGAACAATACCGTTAAACGCATTTTCCAAAGGAACATTAATCAGCTTCCACTCACTCCAGGCGGTAGGAT
AAAGTTCATCAGTCTGATTATTACGCTGTTTGGCATCTAAAGTTCGCCAGAAATAACGGTAAGGTTGAGT
TCGTGTTTTAGCAATGAAATAGACCTTATCATCGGCAATATCAATACCATCTTCGTAGCCAGCAATAACC
TCTAAATTACTGACCTCTTCGAAGTTATTCAAATATCCCAATATCGCTTTCTGAGCAACATCATCGGTGA
GCTTACCCTGATTAAGTGCGCTTTCAAGTTGGAAAAAGAATTCTGTTTTGGTTAAACGTAATGTGGGATC
AACATAGACTTCCGGGTAAATAGCCAGTTGTTGATTTGCCGCCCAATAACCATAACGATTAGCAAACTCC
TGCCAATTATCTGCCTCTTCCTGAGTCATCGATAAACCTGACTCTAAATTCAAAACAATACGGTTAATAT
ATTGTTGTATAGATTGGGTAATATGTGCGATACGGGCTGTTTTTACTTTGGAAGAGACCTGAGTGTCTAA
CAATAGAAAATCATACAAGTCATCAACATTTTGAATTCTTTCACGCAAGGATTGAAAAGCAGTATCATGC
GGAACAATCTGACCAAGATAATAATCAACTAATGCATCACGCAAATTTTCCTGTAATTTTGCTTCAATTA
AATTAGACATTCTCATTATCTCCTTGCGCTTTTAATGCAGCCATTACTGCTTCACCGATGCTTTGGAAAG
CTTCAAAATCTGAATTAACATCAAGTGCACCAGCACCTAATAAAGGCTCAACGGATAAATTAGTTTTCAC
AGAAAATTGTTGTAGCCGTCGTATCCAATCTATTTGGGATAAGGTCATCGCACGTTTTCTTTCTAATCCT
CCTTTATCGCAAGCAAGATAAATTTCATCAGGACCCCAATCTAAAATTTCAGCCAGTAATTGCGCACATT
TATAATTATTATCATCCTCTTCCGTCTTCGGTAAAATTTCACTGTTAGCAAAAGTAAAATATTCCTGAAC
CTTATCTTCATTTTGTGTCGCATTTTCCAGTAAATCTTGATAGCGATTCAATAGGAAAATTTCATCTAAA
GATAATGATATTTCTGTTGTTTCATCTATGGTTAGTCCAAGCCATTTAGGATTTGTCAGGCGCAATAACA
ATAGATTATTACCTATGCTCAACGCATTAATTAATTGGGTATAAATTAACAGACTATAGGTTAAATCCAG
AAACTCTTTTTTAATATCTTCAACTTTTTCTGATGTATTATCTAACACCATTTTCAACACTGAATAAACA
CTACTTCCTAACCAACGCAATTGTAGTGGCACAATATCTCTTGATACCCCATATTCACCCGCAATAGCGC
TAGATAATAGACTTTCTTGTGCGGTTTTAGCTTGCAATATAATCTGTACGACAATATTAATTTGATTATC
ATCTGGAATTTTATTCGCTACAATATCTTCTATCTTTTTCCTCAGAGATTCTTCATCTGTTTTTCCCCAT
ACCAACGGAATATCTTTGATTAATCCATTATCCCTATCAAAAACACCATTTTCATCTGACAAAATGGTCC
ACCAATCTGTACCATTTATTTCTTGCCGATTAAAATCAGAGACTTGCAAACGTACATTATCAGTAAGACC
GTCAGAAATTCCTTTATAAAAAGTTAACATACCACTTGTTGGCACGACCGGAAGCTGAGTTTTACCTAAT
AATAGAGAAAGCTTAATTGGTGTCAGTTTCGTTTTAGTGAGCCAAGAAGTTAAAACCTCCATTTGGGCAA
TAATACTGAGGATGTCATCTTTCTCTCCTAAAGCCGGTATATTTGCCAGATATTCGCTTTTATCCGTTAA
AATATCTACTAGAATTAATCCATCTTCCGCAGAAAAACCAAATAATCGTGGAATAGTCACCAAGCGATAA
AGTCTGGATACGACATCAAGATTACGCACTAATTTGCCAGAAGAGAGTTTCAATGCTTTCTCAACGATAG
GCGCAATCACTTGAAACGTGGATAAAGAAATAGCTAACCCTGCACATAATTGTTTAACTGTTTTTGCGCC
ATCTCCTTGATTTTCCGTATAATTAAATTCTTTCCCATCCAGAATTAAAGGCTGATCAAAAAGTTTAGAC
TGATTAAATAGTTGATCAAAAAATGGAATATTATTGCTAATAGCAAATGGCGTAATTTGATATATCCATC
CGGCAAACGTCTCCGGTAATACTTTATATTGTGTCGATAAATGACGGAATAAACCTAATGCTCTTAATGT
ATTATTAGAGATAGCCAAATCGGTATTATTAGTCTCAGCTTTTATTGCTGAAATTACCAATAAATCAAGC
TGATGATAAGGTAACGCTAACCAACGCTGTAAACGAATAAAGCGGTTCATTCGATCATAACGAAAATCAG
AAACTGCATCTATTTCCCGTCCTGAGTCCGTTCTCACAATGCTTAATGCGTCTAATTGCCCCACATTTAT
ATAAATTCCACCATAGTGATAAGGTGCAGGAAAGTGTTCTGATGTTTGCCCACTATCGAAGATAGGATTA
GAAAATACCACATTTGGCGACACTAAAGGCCGGAAATCACCACTACTAAACAGGTGTTCGAGATCTGTCA
CTTTCGATCCTGTTTGTTGACCAAAAGATAAAATCTCTGTTAATTTCACACGTTCATCCGCAGAAACGCC
ATAGTTATCTTGGAAAAATTTTTCTGCTTCTGGCAATAATTCTGATTGTGCAGTCCCTTGCTTAGCAATA
GCAAAACGATAAGTCATGGTCAGAAAATTAATGCCTTCAATATTTACCGTGGTATTATTTGTACTTTCTT
TGGGTATCGCGGCATAAACTGTCATTTCACCAAAGAAAGGACCATTATCTAAATTACCGATATCACTATT
ATCACTTTCTACATAAGTTAACTTTAACTGTCGGCTAAATGGTGATGAATTATCGAAAGGCTCCATCCTC
GCTTTTATGCGATTGTAGGTCAGAACATTTTCACCACGAAGTTTAACTTTGATCGTCTCTTTAGCTTTAT
TTTCACAGGTAACGACAATTTCATCATAAGCTTTATCAACATTATCACTCAATAATGTCGGGCCAGTGAT
ATTTTCATCAGCATGAATAATATAAGCATGTTTTGCAACATCACGTTCAGGCAATATTTCTGTTGTACTT
GTGCTGAAATAGCTATTAATAAGTTGTTCGCGTGATAAAAAGTTTTGCGCAAATGGGCTTTTCTCTGTCA
GTAAACTCATTTGCTCCTTACTTAATTGAGTATAAGCAAGCAGAGCCTGATCACGTTTTTCCGTTAAGAT
ATGCCAAGGAAATTGTTGATTCACTTGCTGAATAACTGTACCTAATTCAGTCTCTTTTTCGGCCAAACCT
TTATTGATCTGTTGCGAGGGTAAACTATAGGGTAATGTAAAGGGAAAACGAGTCTCTCCCAAAACCTGAT
TAACCGGTTTTTCCGCCTGACCTGTCTGATCAATATATTCCCTGGCACTTTTCGACAAAACATCATTCAC
AATAGATATTGCCGTGATCTCTTTGTAAAGATTATCACTATTAAGTAATAAGTCAGGAATATCAGCACGC
CTTTGCTCCAACCCCACGGCATTATTAGAGCCATCTAACTCTATTTGTTGTACAAACTTATAAAGATCAA
GCAGGTAATTTACCGGACTGTCAAGGGATTCAATAGCGTTTGGCTGACAGAAACTATCCCAAGGCTCAGG
AAATAGGTTACTGTAATCAGGTAATTTTTCTTTCTCATCTGCATCATTATTGCTATAAGAAAAATATCTT
GCCTGATGACTCGCTTTTGTTAATGATGCGCCATCGTAATCCCTCAATTGTCTTTGCCGATAACTTTGTA
CCAATTGATTAGCCGCACTCACTGCTTTATCAAAAATTACCTCTGCATGACCTGATAAAGATTGATTATG
GCGTTTAATAAATCGTTGCTTTGATACTTCTACAATATCAAAAATTGAGTGATATCCCAGACGCTGGAGT
GTATTAACCAGCGTGATAGTGGAATTATCTTCTTTCTCTACTGAGTTTAATAACATATAACCTGATGGCG
ATTTTGACGATTTGATTTCTGCCACCGCAGCTAATAATGGTGATACTTTTGTTATATCCTGTTTTTCACG
AGAAATGCTTTTATATTTATCCATTATATTATTCCCAACCTAATTAATCGGAAACACCTGAACAGAACAG
TTATAGAGACTATAACCATTTTAAGTAGTGAGATTTTTTAAAGCATAAATTCAATTTAATTTACATGCTT
CACACTGTTTCTCTTTCGGTTTATCGTAAGAAGGAAGCTCACCTTCGAAATAGAATGGTTCCATTTCAAT
TACTTTTTTAATTGCTTTACGACCCAATCCTTCATGAACAGCATTTGTTAATAAGCCATTATCTTGATCG
CCGCTCCAAATAAATAAACCACCAAGCCCTTTTTCTTTAACATAACGGCCTTTTTCTCTGACTGAGCGTG
GTGTATCTAATGACATAAATACTTTGAGATCTTTATTGTAAAGATAATCAGCTTTCGCCACCGGATCATG
GAAAACCGTAAAACCATTACGACCTATTTGATTTTCATAATCAACATAGTTATAGATAATATCTGTCCAT
TCAATTACGCTGTATTCGAAACTCCCTACTGTGGATGCTCCATCAGTATATTTTCCAACCAGTTGTTCAT
TATCCTTACTCTCTAACTCCGCAGTTCTGGCATTACGAGTGTAACCCGAATAACCAATATAGATTGATTT
TGGATTAATTTTTAAAGAAATAAGATAATTAACTGCATCATCGACTGAATATTTAGAATACTGGTCATCC
TTATTGCGATAAAGATTAGTATGATGAGAAAGTTTTCCATCGCCCAATGTAAAGAAATCATAAGTCATTA
AGTTGATTTCATTGACACCGGCAGCGATCAATTCTGGAATATTCGCTGCTTTAATTTTTTCTACATCAGC
AGAAGCTGCAATACTAATTCCTTTCAAATTACTGATATTTGCACTCTTCAAATCCTTAATAAGCTCAGCA
AAGTACTTATAATCATCTTTATCAAATTGATTATTTTCCCCCGCAGAACCAGGATATTCCCAATCAAGAT
CAATATGGGTTAGCATGGGGAATCTGGTGTATAAATCTTTAACCCCCTCAACAAACCGTTGACGCAGTTT
CTCATCACGACAAACTTTATAAAAAGCACCACTCATTGACCAACCGCCAACGCTAACAGAAATTTCCAAA
TCCGGGTTTTCTTCTTTGAGTAAGCGCAATCCTCCTAATACCCCTTGGGCTTTATCTTGCTGATATAAGT
CTACAGGATTGCCCACCCACTGAGTAAAACCACAATTAAGATAGGCTGCAACATCAGCCCAGGGATCAAT
TGGAATAGGTTTGCCTTCGTGATTCTCAAGAATATCTTGTTCAGCATTCCCCATTTGCCATCCATTTTCA
CCCGCAGCAGCAATGATAGTTGTTCTTTTCTCTCCAGTGTCACCAATAATACCTGCAAAGCTAAAGATAA
TTCTCTGAAACGGCTTTCCCTTGTCTTTATCACCCTTAAGGCGCATTAAATCAGCGCCTCTGCCGCCATT
CTTTTTAAAATCATCTTCGCTTGCTGTGTCAATAAAACGCGCATCATAAATTGACCAATCAGTTAAATAA
CAGAAAACACCAAAATCATCCTTCTCCTCATAAATATTAAAAACCGTTTTAGCAAGTCTTGTTGGGGTAT
AGGATAATGCGCTATCGGCCGTTTTAGGATCAAAACTATTTAACCGATAAGTTTTCTGCGCCGCACCTTC
TTCCGAATCCTTAACCTTATATGGATCAGTTTCATACACCAATTGGCTATCTGCTTTTGGTTCATTTTCA
CTCATATATTACTCCACTAATAGTACAATTATTTTAAACATCAGAGAGTTAAATCATGGCAACCGATGCC
AGAATTAAGTAGAGATCTATAAGTATTCAGATTAAAAATCGTTCCTCAGGCATACCTATAACGTATTAAA
TACAAATAATTACATAGTCTTAACTTATAAAGATCTAAATTTTAAATAACACGATATGTTAGAGTTATGA
ATACTACTTCTCACAGTAATATCGGTTAAACCTCTTTTTTTCATATACAGATATAAAAATTAATTATCTA
TTCTCCCCGTTTGCCTATTGACTCAAACAAAATCCAGCTAATTCTGCTCTTTAACCAATTTTTACTATCA
CTAAACTCTTTTTTTCATGAAACATGATTTACATACTTAATATTACTAAATATATATCATAGCTATGTCA
TAAAATAATATGATGAGTTATTTGTGACAATAAGATAATAATTTTATTAAAATTAAGTATCCGATATTAT
CTGATCTCTAACTATTAATTATTTTATGTTACACCGTAACAAAATGTCGCCAAATTAACCTTCAATTTTA
TCTAGTAATATTAAAATAGAGTTATCTCTTGAATAGATTCTGTGGGAAATTCACTACCTGTAACGTTGAT
CATTTCAAATTCGAGAAATAACACAGCAAATTAATAAACGCGCCAAAAAATACTTGACACACCAATTTCG
TTCCAGTTTACTAGTACACAAGTGAAAACGATATTGTCTTGTATATCATCTAATCAATACTAAAGAGGCA
CTGAAAATGGCTGTATTTATGGCGTCTATCCGTTGGTGGCATAACTTCCCAGTAAGGGCGGTATGGTCAC
GCACATAAATCAACAGTGCCAAATTACCAAAACCCGCCTAATCAGCGGGTTTTTTTATATGCATAACTTA
TTGACAGGACGAAAAAATGACGGATAAACAACCAAAAATCACAGTAATTGAGCAGGAAACCGCTTACCAA
CCTGATCCTACGCTACTATTCAACCAACTCTGCGGTGAGCGACCAGCAACTTTATTACTAGAATCTGCGG
AAATTAACAGCAAAAAAAACTTAAAAAGTCTGCTAATTATCGATAGTGCCTTACGCATCAGTGCCAACGG
CAATCAGGTTACTTTTGACGCTTTAACAGAAAATGGCCGAAATTTATTACCCATTTTGGCCAACAAATTT
TCCAGCAATATCCAATCTGAAATAACACACAATACTCTTCAAGTGATTTTCCCACCAATCAATCACAATA
TAGATGAAGATAATCGTCTGAAAGCAGTATCCGTATTTGATGCACTGCGTGCCCTGCTTTCTCTGGCGGA
AGAGCCGTCACCATACAATTCGTCAAGCGCAGAAGCGATATTCGTTGGCGGCCTTTTTTCCTACGATCTG
GTAGCCGGATTCGAACCATTACCCGCAGTAAAAACCGTTCAACGCTGCCCTGATTTCTGTTTTTATCTCG
CAGAAACGCTATTGGTGGTCGACCACCAAAATAAAAATGCACGTTTGCAAATCTCTCTTTTCAGTGATTC
TCAAGCAGAGGAGCAACGCCTTAAGCAACGATTGAAAACATTAGCGGCACTCATTACCGAGCCCATTGAG
CCAGTACAACAAATCTCTCTGCCAACCATGAAAGTTTCATACAATCGGGATGACAAGACCTATGCAGAAA
TGGTGGCGCAATTACAACAATACATCCGCCAGGGGGATATCTTTCAGGTAGTGCCATCAAGACGCTTCTT
TCTGCCCTGCCCGGCACCGCTTCATGCTTATCAAAAACTTAAGTACCACAATCCAAGTCCCTACATGTTT
TTCATGCAGGACAAAGATTTCTGTCTGTTTGGCGCGTCTCCTGAAAGCGCGCTTAAATATGATGCATCCA
ACCGCCAAATTGAAATCTACCCGATCGCCGGCACACGCCCCCGTGGGCGCAATGCGGCTGGCGAGCTGGA
TGCGGATCTTGACAGCCGGACCGAACTGGAGATGCGAACAGATCATAAAGAATTAGCCGAACACCTGATG
CTGGTCGATTTGGCTCGTAATGACCTGGCCCGCATTTGTGAACCGGGCAGCCGCTATGTCGCGGATCTGA
CAAAAGTCGATCGCTACTCTTTTGTTATGCATCTGGTCTCCCGCGTCGTGGGGACATTACGCCATGATTT
AGACACCTTTCATGCCTATCAAGCTTGTATGAATATGGGTACCCTCACCGGCGCACCGAAAGTACGCGCA
ATGCAACTTATCGCTCACTATGAAAGCGAACGCCGTGGCAGTTACGGTGGTGCTGTCGGTTATTTCACCG
GCAAAGGGGATATGGATAATTGTATCGTTATTCGCTCTGCTTACGTGGAAGACGGTATAGCCACTATTCA
GGTTGGCGCAGGTATCGTACTGGATTCCGAACCTTTAGCAGAATCCGAAGAGACTCGTAACAAAGCAAGA
GCAGTCATTCGTGCAATTATTGAGGCTCATCAGGCAGAGGAGACTTTCTAATGGCAAATATTCTTCTGCT
CGACAACGTGGATTCATTCACCTATAACCTCGTCGATCAATTACGTCATCATGGTCATCAAGTTGTTATC
TATCGCAATACGGTTGCAACTGAAATGATTATGCAGCAATTAAGAATACTCTCCTCTCCGCTATTGATGC
TTTCACCGGGACCGGGTAAACCATCTGACTCAGGTTGTATGCCTCAATTACTCCAACAAGTCATCGGCAA
AATCCCAGTGATCGGCATCTGTCTTGGGCATCAAGCCATTATTGAAGCTTATGGTGGAAAAATTTCTGCT
GCTGATGAAATCCTACACGGCAAAGCTTCTCTGGCAAAACACGATAATCAAGCTATGTTCGCTAATCTGG
AAAACCCTCTACCCGTTGCCCGTTACCACTCTCTCATGGGTAGCCGAATTCCGTCTGAACTGACTATTTC
TGCCCGTTGTGGCGACACCGTTATGGCCGTTCGCCACGATAAACATAAGGTTTGTGGATTTCAATTTCAC
CCAGAATCAATTCTCACAACTCATGGCGCTAAATTGCTTGAACAAACTCTGGTTTGGGCACTAAATTAAA
AGGGAGATGAAAATGCAAGCTATTTTCAATAAATTGTTTAATGCGCAAACACTGACACAACAAGAAAGCC
AGCAACTATTTGCCGCCATTATTCAAGGAGAATTAAGTGAACCACAACTCGCTGCTGTACTTATCAGCAT
GAAATTACGGGGTGAACAACCACAGGAGATTGCCGGTGCAGCCCAAGCATTATTGGCAAATGCCCTGCCA
TTTCCACGGCCGGATTACACTTTCTGCGATATCGTCGGAACGGGCGGTGATGGTGCGAACAGTATCAATA
TTTCAACCGCCAGTGCCTTTGTCGCCTCGGCTTGCCATATTAAAATTGCCAAACATGGTAACCGCAGTGT
TTCCAGCCAATCAGGTTCTTCTGATTTGCTGGCAGCGTTTGGTATCGCCCTTGACATCAGCGCGGAATGT
GCCCGTAGCGCACTGGATGAAATCGGCATCTGTTTCCTATTTGCGCCACATTATCATCAGGGATTCTGTC
ATGCGATGCCGGTACGTCAACAACTGAAAACACGGACTATATTTAATATATTAGGTCCTTTGATTAACCC
GGCACGTCCGCCATTAGCATTAATTGGCGTCTACAGCCCGGAACTCGTTGAACCTATTGCCCGCACCCTA
CTGGTTCTCGGCTATCAACGGGCAGCGGTTGTACACAGTGGTGGCATGGATGAAGTCTCACTGCATGCAC
CAACGAAAGTGGCAGAAATTAACGATGGAGAAATTATCCATTATCAATTAAATGCTGAAGATTTTGGTTT
ACAACGTCATCCAATGTCAGCATTAAAAGGAGGTTCACCAGTGGATAATCGTGAAATGCTCAGTTTATTG
TTACAAGGAAGGGGTAAGAAAGCCCATGCTGATGCCGTTGCGGCTAACGTTGCTCTGTTAATGAAAATTC
ATGGACAGGAAGATTTACGTCATAACACCCAACAAGCTCTCGAAACCATTCACAGTGGCCGAGCTTATGA
ACGAGTTATAGCACTTGCAACAAGGAGTTAATCATGCAAGCTACCATTTTACAGAAAATTGTTAATGATA
AAGCCGAATATCTTATTAATCGTAAACAGCAACAACCATTGGAAAGTTTTATTAATGCTGTTGTTGCCAG
CAACCGTCATTTTTATCAGGCACTAAACAGTGAACAGACCGTTTTTATTCTGGAATGTAAAAAGGCATCT
CCTTCTAAAGGCGTTATTCGCCAGGATTTTGATCCGATTCAAATAGCAAAAATTTATCAGCCCTATGCAA
CTGCCATCTCTATATTAACCGATGAAAAATATTTTCAAGGCAACTATGAATTTCTTCGTTTAATCAGTGA
TACCGTTCACCAACCAGTATTGTGCAAAGATTTTATTATCGATCCTTATCAGGTTTATCTTGCCCGTTAT
TATCAAGCCGATGCGATTTTGCTGATGCTTTCTGTTCTTGATGATCAGCAATATATTACGCTGTCTGAAC
TTGCGCATAGCCTGAATATGGGCGTGCTGACTGAAATCAGCTCAGAGGAAGAGCGTGCCAGAGCAGTTGC
ACTAAAAGCTAAAATTATTGGTATTAATAACCGTGATCTGAGAGATCTTTCTATCGATTTAAACCGTACC
AAACAACTTGCGCCACAGTTACCGGAAGAAACCATTGTTATTAGCGAATCGGGTATCCACCAGCATCAAC
AAATTCGCGAGCTTAGCCATTATGCTAATGGCTTTCTCATTGGCAGTGCTTTGATGGCCCAACCCAATCT
GGACTTAGCATTACGTCAACTGATTCTGGGTGAAAATAAAGTCTGTGGATTAACTCGACCACAAGATGCG
AAAGTGGCATTACAGGCAGGTGCTGTTTATGGTGGTTTGATATTTGCTGAACATTCACCACGTAAAATTA
ATATCCAACAGGCCCAACAAATTATCAATGCAGCAAATCTCAAATATGTCGGGGTATTTCAAAATCAATC
ATCTGCATTCATCAGTCATACCGCTCGTGCCCTTTCTCTGGCTGCGGTGCAATTACATGGTGCCGAAGGC
GAAGTTTATATTGCGGAATTACGAAAAACATTGCCTGAAAATTGTCAAATTTGGAAAGCCATTGATATGT
CGAAAGATGAATTTCACACCAAAGCCAAAAATGTTGACCGTTATTTACTTGATAACGGCAAAGGCGGAAC
CGGACAAAGTTTCGATTGGCAATTACTTGAAAAACACTCACTCGCCAACATCATGCTCGCCGGTGGATTG
AATGAAGAAAATTGCCAACAAGCAGCAAAATATGGCTGTTGCGGACTTGACTTTAACTCTGGCGTCGAAA
GCGCCCCCGGCATCAAAAGCAGTCATAAATTAAATAAAGTGTTTCAGCGACTACGCTGTTACCAATAAAC
AACAATTTTCCGATTAATGACAATTTTCCAATTAATAACAATGGACAAATAGAATAATGAGTAAGCTTAA
CCCCTATTTTGGTGATTTCGGTGGACAATTTGTACCGCAGATCCTTATTCCAGCCCTTGAACAATTAGAA
GCCGCATTTATTGCCGCTCAGCAAGATCCCGAATTCCAGCAAGAATTTCAAGATCTACTGAAAAATTATG
CAGGCAGGCCAACGGCATTAACTTTATGCCGTAATCTGACGAAAGGCACCAAAACTCGCCTTTATCTGAA
ACGAGAAGATCTATTACACGGCGGTGCCCATAAAACCAATCAGGTACTTGGTCAGGCACTATTGGCAAAA
CGCATGGGCAAAAACGAAATTATTGCAGAAACCGGCGCGGGTCAACATGGTGTAGCAACCGCCCTCACCT
GCGCACTTTTAAATATGAAATGCCGCATTTATATGGGCGCTAAAGATGTGGAGCGCCAATCCCCTAATGT
TTTCCGCATGCGTCTGATGGGCGCCGAAGTTATTCCGGTTCACAGCGGCTCCTCCACCTTAAAAGATGCT
TGCAATGAAGCGTTACGTGATTGGTCTGGTAGCTATGATAAAGCCCACTATTTATTAGGGACTGCCGCTG
GACCACATCCTTATCCGACGATGGTCCGAGAGTTCCAGCGTATGATCGGCGAAGAAGCCAAATCCCAGAT
TCTGGCAAAAGAGGGACGTCTGCCCGATGCCGTGTTGGCCTGTGTTGGTGGAGGCTCCAATGCCATTGGC
ATGTTTGCCGAATTTATTCCCGAAACATCGGTCCGCCTGATTGGTATTGAACCTGCCGGGCACGGTATCG
AAACCGGTAAACATGGCGCTCCACTGAAACATGGCAAATTGGGTATCTATTTTGGTATGAAATCGCCAAT
GATGCAGACAGATGAAGGCCAGATTGAAGAGTCTTATTCTATTTCCGCCGGTCTGGATTTCCCTTCCGTT
GGCCCTCAACATGCCTATCTGAACAGCATTGGACGGGCTGACTATGTTTCCATCACCGATGATGAAGCAT
TAGAAGCATTCAAAGCCCTTTCCCGTGAGGAAGGCATTATTCCAGCCCTCGAATCCTCTCATGCGCTGGC
TTATGCTTTGAAAATGATTCATCAGGCTCCTGATAAAGAGCAATTACTGATCGTTAACCTATCCGGTCGC
GGTGATAAAGACATATTTACTGTCCACGATATTTTAAAATCCAAGGGGGAAATCTAATGGAACGTTACGA
GCAGCTATTTAAACAACTGGAAAACCGTAAACAAGGTGCTTTTGTCCCCTTTGTCACCCTAGGTGATCCA
ACCCCGGAATTATCATTGAAAATTATTGATGCACTGATTATCGGTGGTGCTGATGCTCTTGAGTTAAGTA
TTCCTTTTTCCGATCCGCTGGCTGACGGCCCGACCATTCAGAATGCTAATCTGCGGGCTTTCTCCTCAAA
TGTGACTCCCACGCTCTGTTTTGAACTATTAACAAAAATTCGGGCAAAATATCCTGATATTCCTATTGGT
TTATTAATGTATGCCAACCTGGTTTTTCATCATGGAATAGATGAGTTCTACCGCCGTTGCAAAGATACGG
ATATCGATTCGGTATTAGTTGCAGATGTTCCCATGCCAGAATCACGGCCATTCCGTACCGCAGCCATGAA
ACATGGGATTGCCCCCATTTTTATTTGTCCCCCCGACGCGGAAGATGAACTATTACGTGAAATTGCTTCT
TATGGCCGCGGATATACCTACTTATTATCAAGAGCAGGAGTGACCGGTATAGAAAGACGAGGTGAAAAAC
CGTTAAATCATCTAGTCAATAAACTACGGGAATATCATGCTGCACCACCGTTACAGGGATTTGGCATTTC
AGAACCTAATCAGGTAAAAGGAACATTAGCGAGTGGCGCAGCGGGAGCCATTTCCGGATCGGCCGTCGTT
AAAATTATTGAACAAAATCTTTCTCAGCCAGAAACAATGCTGGGAAAACTGGCTGAATTTGTATCAAAAA
TGAAGTCTGCCACTCAACTGTAATGTAAAAAATATAGTATAAAAATGGGGCAGAACCTGCCCCATTTTTA
TATACCTTTCATAGCAAACAGCCATGTCAAACAAACACAGCTCTTATCAGAAGTGATAACCGGCACTAAA
CATAAATACCCACGGATCAATCCGGGTATCGATTTTATGATGCTGGTCACCCGCTTTAAATTTCACATCC
GTTTCAATATTTACCCACCACACAGAGGCATTTATCATCCAGTTCTGATCTAACTCATAATCCAGACCAA
CGTGACCGGCAACACCCCAAGAATCTTTCAGATCCAGACTATGCAAATTACCATCTTTAACGGCATCATT
ACCATTAAACTTTTCATTAAAGAAAGTCGTGTAGTTTAGACCAATACCGACATAGGGGCGAAATTGATTT
TCTTTAGAACCGAAATAGTATTGCGCCATTAATGTCGGCGGCAAACTTTTTATTTTAGCAATATTCCCGA
CACCCGGTAAACTTACTCGGTTCTGGAAAGGTGTCCCTGCTAGTAATTCAACACCAATATTATCGGTAAT
CATATAACCAAAAGTCAAACCCATCTGGGTATTATTATCCGCACTAAGAGATCCCAAACCTAACACATTA
TCAGAGCCAGTATTGGGTCTGACTGTTGCACTACCTGCGCGGAAAATAAAGTCACCCGCTTCATGAGCAA
AAGCGAATGATGGTGCTAACGTTGCCGCTGCTAATACAAATGCAGAAATTTTTTTCATTATTCATCCCAT
TCCTGTGATTTAAAGTCAATCAAAATATACTCATATATTAGAAATCATGATCCAAGACAGATCACATCTT
TCAAAGAATTTCAGCAAAACCGCATATTTATAATATTATTATTTCAATTTGGAATTATTTTAAATTGATC
AAAATCAAAGTTTATTTATTATTAATCAGTTGGAAATTTTTTGTTTATATACCCATTCAGATGTTTTATC
TTTCCTCTTATTATATTTCCATTATGTTTTAATAAGGTTAATTTTATGTTTATTTTTATCTTAAAAATAT
AATGTGAAGAATTTTTTTCTGTCATCAACAATCACAACTAACCATTAATTTATCCGCATCATCTCGTTTC
TACTATCCACGTTTCCCCATAACAAGGTACAATCACCCCCTATGCATTGTTGTTTAACCTGATAGGAGCT
GTCTTCATGCCAATCACGGCGAATACCCTGTACCGTGACAGTTTTAACTTTTTCAAGAATCAACTGTTAA
GTACCCTGACCCTGGCCGTTCTGGCGGCTCTGGTTACCACCTTATTGGGGCACCTGTTTATTCCTGACAG
CGAACAGATGAAGTTGCTGACAGAAGCAGAATTCACGTTTGCCACCTCAGGCAAGGCCGGTATTCAGGAG
CTGGTGTCTCAAATGACCCCAGAGCAACAGTCAATGATCATGCGTGCGGGAATCGGAACCATTTTCTCAA
GTATGATTGGTAGCGTGCTACTGGTTGGTGGTGTATTGACGCTGGTTGCGGCGGTTTCAGCGGGAAATCG
TATCTCTTCATTACAGGCAATGGGTTTATCAGCAAGCCAATTACCGAAACTGTTCCTGTTACTGCTTATC
TGCACCCTGCTAATTCAACTTGGCTTGATGCTTATGTTGGTACCAGGCATTATTTTGTCTATCGCACTGG
CTTTATCACCCGTGATTATGACTACCGAGCGTCACGGCGTTTTTGCTTCCATGAAAATAAGCTGGAAACT
GGCATTTGCCAATATTCGCTTGCTGGTTCCGGCAATTCTTTTATGGCTGACCGCTAAGCTCTTGCTGGCG
TTTATTATTGACCGTCTAACATTCATTCACAGTGAGATGGCAGGCATCACTCTTGGTGTATTTAATAACC
TCATCTCAGCCATTTTGCTGATTTACCTGTTCCGGTTGTATATGCTGATTACCTCTTCACAACAAAAATC
AATATAAAATAGCGATTCAAATATACCTAATAGATTTCGAGTTGCAGCGCGGCGGCAAGTGAACGAATCC
CCAGGAGCATGGATAACGATGTGACTGGGGTGAGTGAAAATAGCCAACAAAGCAGCAGCTTGAAAGATGA
AGGGTATAAAACCCCATGGCAATAAAACTATGGGATAAACAGAATAAGCTAGTGATAGCTGGATTGAGCT
AAAATGCAAAAAAATTCCCTGTTTTTTCAACAGGGAATTTTATAGAAAGGAGAGCTAATTAAATATCAAT
TAGCGAATTTCGGTTAGAATCGATAGCCGACACCAACTACCCAAGTACCTACTTTAGTGTCATCCAGTTT
TGAATATTCATAGGATGTATCAATAGTCCAATTTGGCATAGGATTAAACTGTAATCCTAAACCATAAGCA
ACTGATGTCTTATTACTTTTATAGCCACGGTCATGACCCAGAACAGAAACCTCACCCTTAACCTTTCCAT
GTGCAGCACCAATTAAACCGTATGCACTAACATAGTCATTAAAACGATATATAGGTCCCGCCATCAGAGA
ATAATAATCCAGCTCAGACTTACCTACCTTGCTACTATTAATATATAAATCGTTATCCAAATGGGTATAC
GTGAATGAACCAATAACACCCAAATTACTATCCAGCTCGTAGCGGTACTTCAAGTTGAAGCCCTTTGGAT
TACCGTCAAGTGGGTTACTATCAAAAGGGTTACCAGCTAAATTCTTACTATCAAACTTTACATGACTCTG
AGCATAACCACCCGAAATCGTACTTTCACCGGCATTTGCCGCAAATGCGAATACAGATAAACCTGCTGCC
ACCACTGAAGCTACCAATGCTCTTTTCATTGAAAATCCCTAACGTTGTATAAAATATAGAAAAGATTAAT
TATGGGGCGCAATTATTTATCAGCAACCAATAGAAAACAACTCAATCCCGTTTTTTGTTAAGTTTCCGTT
TAACAAGATAAGGCAATGACTGCTTTCCATCCTGAACAAGATAATCTTTCCATCTTAATCGGATATTTTT
TGTACTTATTAGCATTTCATCACTTCACTATTGAGATAAAAGCAAAAAAATTCCCTGTCTTACAACAGGG
AATTTTGTCTAGAATAGATAGTGATAACTAATAAAGGAATAATCTTCAGATTACATGGCTAAACATGGAC
TAGCAATTTCAACTAAATACTAAATAGATATATGGACACTAAACCAACACAAATCTACAACTGGCAAAGT
AGTCACAACATATATCCTGTTTCAATAATCCCTGATGAAAATCCGTACTCTCTATCCTCATTATTTCGAC
AGCCTTTAAATCAACCATCTAACAAGCTAACAGAGAGTTGGTTCTAACATTAATTTATTATCTTCAGTCA
CTTAATTGGATTTTTCAAATCACAAAAACTAGACTGAATTCCCTTTAAAGGAACGACTACATTGGAAACA
CTATTTAAAATCGATAACCCGCACCAATTACCCAAGTGCCTATTTTATAGTCACCTACTTTCGAATATTC
ATAAGATGCATCAATAACCCAATTTGGCATAGGGTTAAACTGCAATCCTAAACCATAAGCAGCAGAGGTC
TTACTCTCTTTATATTCAACATCATAGCCCAACACAGCAGCATTACCCTTTGCCTTTTCCTTTCCGTGTG
CAGCACCAACCAAACCATATACACTTACGTACTCATTAAAGCGATATGTAGGACCTGCCATTAAAGAATA
ATAATCTAAATCACCAGTGCCAATCTTTCTACTACCATAATAGTAATTATAACCCTGATGTGTCAGGGTG
AATGAGCCAATAACACCAAAATTATTATCCAGCTCGTAACGATATTTCAGGTTAAAACCTTTTGGGTTTT
CATCAAGCTTTTCACCATCAACCTTCACATGACTCTGAGCATAGCCGCCAGAAATCGAACTTTCTCCAGC
ATTTGCTGCAAATGTGAATACAGATAAACCAACTGCCACCGCTGAGGCTATCAATGCCTTTTTCATTGGA
ACGTCCTAAATAGTTATTGTACAAGTAATAATGATTTTGCTTTGTTAAAATATACTTATCAAAAAACAAA
ATGTAACGTGGTATTAAATACGTAATACTTCAATCACATTGTTTTTTAACAAGAAATATTAATGAAAGGC
AGGGATTTAGGATCTGATATCTCAAATTAATAGAAAAGCAGTGGTCAATAATCACACGTGCGAAAATTAA
AAACTATTTTTTTAATATAATTTCATATATGACTACTTTATTTATCGTATTCATTTGCTAATACCAATAA
TTCTATTACAAATGAACTATAGCTTAACAATTGTTCAATCAGACCTCACAGTAATAAAACTATGAGGCTG
AAAGTCATAAACAAGTTTGCGTTGTATTAACTTACGTTGTATTAAATTTGCTATTTCAAGCTGCTATATT
TTTAGCCCCACAAGATGACATAACTCTTTCACTGATTTCCTGCTCAATTTTTATTTCAAAATCAGTAAAC
AGCGCCTTTGGTTTTACGCTTCTATTACTTTTTTCCAGCGTTACAAAACCATGTTGGCTAAGCGTCTTTA
ATGTCACTGACAGATTGCTTGGTTTCCTTCCTGATAAATTAGCCAGCTCCGCGATTGTCTCTGGTTTGTG
CTCATCTATAAGACGCAGAAGCGCAATATTATCACTGCTAAGTACTTGAGCAAGAGCAATCATGGAAGTA
AACCAGATTTTAGGCTCTAAATTATTATCTTTTAGCGTAATTAGAGTACCATTCAGGCTTACTTTGAATC
ATTCGTACCGCAAAATAGAGATCGGGCGCCACAATCAGATCGTCATCGCTACTTTGCAGTTTATTCTGTT
TTATCCAACGGGTAAGTTCTGTCCGACGACCGGCGAGCACCAATGTGATATCTCTTACTTTCAATTCACT
AATCAACTCATCAATAGCAGCAAATACACTGACATCATCATGGGTAAAACTAACAGCCGCATCGACAACC
AGCCAACCCGGACGTTTTTGCGTTTTGTTAATTTTTTGAATTCTGTCAACATGCTGTAGTACCCGTTTTT
TAAAATAGCTAACATTGAAATAAGTCAATGGCGAGTTAAATCGGTACATCATCACACCATCTATTGGTTT
AATATCATTGCCATGATTAATCGAATGAATCATTCCTTGGTCATTTACCCCCAAGAGCTGATCTGTCGGG
CGGAATATAATTCGCAAAAACTGTAATAAACCAAGCAGAACAGCGAAACCAACACCGTTAATCAAACCAA
CCACCAGCACAGCAATCAACGTAAACAGTGATAAAGTAAATGCCTGATGATTTCGTTTCCTCAGTGACCA
AATCCGCCGTAAATCCAACAGTGACGATGCTGAATAAATCAGTACTACACCAAGAGATGACAATGGGATA
TAAGCCAGGAAACGGGTCATAAATAACAAAACCAGCAAAATAATAGTCGCTGCAATAACAGAGACCAATT
GCGTTTTCCCACCAATCGCATCATTAACCGCAGTACGACTGCTGGCAGCACTGACAGCAAATCCTTGTGA
TAAAGCAGAAGCAATGTTCGCAATGCCTAAGGCCCTAAGTTCACAATCTGCATCAATCTGATAACCATTT
TTACTGGCGAAGCTACGGGCCGTCATCATGAAACTGACAAAACTGATAACAGCAAGGTTCAAAGATGGGA
TAACTAGCTCACGCATAATGCCTGGCTGGAAATCGGGCATTGGCACAACAGGTAATCCCCCACCACTGAC
ACTGCCAACAATCTGAATGCCATATTTTTCCAGATCAAATTGCCAGCTTATATAAGTCGCTAATACCATT
GCCAACAAAGGCCCCGGCCAAGTCGGACGCAAGAAACGCACCGTGAGCAAAATCAATACTATAGCAACAG
ACATTGCTAACGTCGGTAAATGTGTACTCATGAGCTTGACAGGTAATGCGATCACCCGTTCAATCAATCC
CGCCGGAACGCCAGCAAAACCAAAGACTTTAGCTAGCTGATCCACAATGATTGTCAATGCAACACCGTTC
ATTAATCCTTTCAGGATCGGTTTGGAAAGAAAATCAGCAAACGCGCCTAATCGGAAATGACTGGCGAGAA
CACACCATATCCCGGTCATTAAGGTCATGACGATCGTGAGCTGCCAGCGTACATCTTCATTATCAAAAAC
CAATGGCGCGACAGCCGCTGCAATAACGGCACACGTTGCGGCATCTGGCCCGACAATCAGCTGTCTTGAA
GTACCAAATAGTGCATAAGCGAACATGGGTAAAATGCATGCATAAAGACCAATAATTGCATTTATTCCCA
TCAATTCGGCGTAAGCAATAGCAACTGGCAGAGCAACTGCGGCGACAGAAAGCCCAGCTCTTAAATCATG
ACTAAACCATTCCTTACGATAATGAGAAAAATTACCCAACCCTGGCATCCAACGCTGTAGTTTTTTCCAC
TGCATCTGGTTTATGCCCTCTTATTTTTCAACGGGTTTTCGTTATAATGCTGCGTTATATGTTCACTGAC
AACCGGAAGTTAATTACGCCGCTCTTTATGGTAAAATTGTGCGAAACCGATCGATAAAAACCTTTTTTAT
TGATAGATATACCCTATGGATTTCAAGATGCATCGCGACGGCAAGGGAGCGAATCCCCGGGAGCATAGCA
AACTATATGACCGGGGTGAGTGAGTGCAGCCAACAAAGAGGCAACTTGAAAGATAACGGGTATAAAACCA
TACTGTTGCTGCTAGTCCATTCAATGACTAAAACCGGATGATAATCAAATGCCGGAATTACAATAGGTTC
AAATATGAAACAACTTTTAGACTTTCTACCTCTAGTCGTCTTTTTTGTCGTATACAAAATGTATGACATT
TTCTACGCTTCCGGGGCGTTGATCGCCGCCACCGGTTTAGCTGTCGCTATTACTTATTCCATCTACCGGA
AAGTAGAGAAAGCCTCCCTGATCACGTTTATCATGGTTGCTGTTTTCGGTACGTTAACTTTAGCTTTCCA
TAGTGATCTATTTATTAAATGGAAAGTCACTGTAATCTATGCATTATTCGCATTAGCTTTGCTAGGCAGC
CAGTGGTTTATGAAAAAACCACTCATTCAGAAAATGCTAGGAAAAGAGTTAATTTTACCCGATCTTGTTT
GGAATAAGCTCAATATGGCATGGGCGCTGTTTTTTACAGCCTGTGCGCTAGCTAATATTTATGTCGCATT
CTGGTTACCACAAGATGTCTGGGTTAACTTTAAAGTATTTGGTCTGACTGCCCTGACTCTGGTTTTCACC
GTGCTCAGTGTAGTATATATTTACCGTCACCTGCCACGCGAACAGAAGTAACCTTATTCAAATGGATACC
TGCCTGCTATCGTCTGTAGGCAGGTATTGTTTTTTCATCAAATAAAGTAAAGTTTTCAATGACACAACAA
CAATTACCTAACGGAGAGTTAGTCCTCCGCACACTGGCTATGCCCGCTGATACCAACGCCAATGGAGATA
TTTTTGGTGGATGGTTAATGTCACAAATGGATATTGGTGGTGCAATTCTGGCAAAAGAAATTGCGGAAGG
CCGTGTTGTCACTGTCAGAGTAGATGGTATTACTTTCCTGAAACCTGTTGCCGTTGGTGATGTCGTCTGC
TGCTATGCGCATTGTCTCAAAACCGGTAACAGTTCGATTACCATCAACATCGAAGTCTGGGTGAAGAAAG
TCGCCTCTGAACCTGTCGGCCAACGCTATCGTGCAACCGAAGCGGTATTCACTTATGTTGCGGTTAATGA
AGATAATACCTCACGTCGGTTACCAGAAGGTAAAACTCAGTTCCAACTCGCTAGCAGTACTAGCGAATAA
ACATTAATGGAAAAAGGAGCGTGTTAATAATGCTCCTTTTTTATTTGCATTTCCCCGACAATCAGGATTG
AGATATACCCGTAATTTTAAATTCGACGGTTGTGATATAACCAATCGCGGGTATTTTTTCAAAGCGCCAT
TTTCTCATCGCCTTTTTCACTTCCCTTTCAAAAACATTGGGTGGATTAGCGCCAATCACTTCTATATTTT
TTACCCGTCCATCTCCATCAATATCATATTTGACTTTCACATAACCTTCGGTGCCCAATGCTGAAGCTCT
GGATGGGTAGACAGGTAACGCTTTACTTAATGCTCTTGGCCCATTCTGCGGTTTAACCACCGGTTTATTC
TGATTATTATCAGTACGGTTAGCCAATGCATTCTGATTAAACAACGGCTTTTCCGGTTGTTCAGCCCTCT
TTTCAACGGGTTCAGATTGCTTTTTAACAACCTTTTTCTTCACTTCCGGTTTCGGCTTCTTCACCTCTGG
TTTTGGAATTACCGGCTCTGGAACAGGTTCCGGCTCCTCTGGCTCTGATTCAGGCTCAGGCGCTGCCGGC
TCTGAAACAGAAGCTTCCTCGGCAGCTAACTGAATCATAGCAACAGACATAAGTGCAGCATCAGGCTGCT
TTTCCGGTATTGCAGAACAAAAAAGTGCGGCAGCAACAGAAACGTGTAAACAAACTGACAACAATATTGG
CCAATGTATCCAGCGCATAAGGGAATTCTTGATTAGCAGCATAATAGTCAATCCTCGAATGACTGCTAGT
TTAAATGCAAATAGCAATCATATTCAATAAAGATTGTAGGTGAGCGTGAATATAAGGCCAAAAATATTAT
TTTTTCAATGTATCCATTCGCCATGCTGAACAAACAATAAAGCTCGACGCTGTTTATAACCATCTAATTT
ACGCAGTGAATAAATACGCAAATTACGTCTTGACTGCCCTTCCAGCCAACGGCGACGGCGGTTGAAATTC
TGGCGTAATATCCGCCACCGCCCTACTTCATTCCGACTACGTTTCATAAAACCTACCTATAAAAACATCA
CGCTCATTATAAGCCTTTAAAAAAGATATCCAAGGCGTATCTGGATAGTACTTTTTATATCAATAATGCG
AAATGACCAATATCAAGTATGATGCTTGCAGTATATTTGCCGATTTTTTGGTAAATTCACCAAGTTAATT
AGATCGTTTATATACCCTATTGATTTCAAGATGCATCGCGACGGCAAGGGAATGAATCCCCGGGAGCATA
GCAAACTATGTGACCGGGGTGAGTGAGCGCAGCCAACAAAGAGGCAACTTGAAAGATGACGGGTATATAT
CGAGTCTTGAGGAAACCATGTTAAACGCCACCAAAGATGTCTGAACAAAACAGGATTGATTGCCGAATAT
GACAACCTTTTATTCCGTCCTAAGTTGGCTTGCTATTTTCTTTTATTGGCTGATTGTTGCCAGTATCACT
TTACGCATTCTGATAAAACGCCGGCCTGTCACTTCTGCCATGACCTGGCTGCTGATTATTTATATCCTAC
CCTTAGTTGGAATCATCGCTTACCTGTCATTTGGTGAGCTGCATTTGGGAAAACGCAGAGTTGAACAAGC
AAAAGCCATGTGGCCTTCAACAACCGTATGGCTTGAAGAATTGCGCAAATCTCGTCATATCTTCGCCACA
GAAAATAGCGAAGTCGCGACACCGCTATTCCAGCTTTGCGAACGACGGCAAGGGCTTGCGGGTGTTAAAG
GTAACAAGATCCAACTACTGACAACCTATGACCATTCACTAAAAACCATTATCAAAGATATTGAGAATGC
CAAACACAGTATTGATATGGTGTTTTACATCTGGCAAACCGGCGGCTTGGTTGAACAAGTGACGGATGCT
CTTATGGCCGCAGCACACCGAGGAGTCAGATGCCGTATTATGGTGGATTCAGCCGGTAGCTGGTTATATT
GCCGTAGCCAATACCCGGATATCATGCGCAAGGCAGGAATTGAATTTGTTGAAGCTTTGCGAGTCAATAT
ATTCCGTTTATTTCTACGCCGTATGGATCTGCGCCAGCATCGTAAAATTATCTTGATAGATAATTATATC
TCTTATGCCGGCAGTATGAATATGGTCGATCCACGCTTCTTTAAACAAGATGCCGGCGTTGGGCAATGGA
TCGACATTATGGTACGAATGGAAGGGCCGGTTACCACGACTATGGGGGTTATTTACGCTTGTGACTGGGA
AATGGAAACAGGTCAGCGTATCTTTCCGCCATCACCAGATAACAATATCATGCCATTTGAACAGGCCAGC
GGACACACAACTCAGGTTATTGCATCCGGCCCCGGATTCCCTGAGGAATTGATTCAACAATCTTTAATGA
CGGCTATTTTCTCTGCCCGTAAGCAACTGATTTTAACTACCCCTTATTTTGTTCCCAGTGATGACCTGAC
AAATGCTATTTGCACCGCAGCTTTACGAGGGGTTGAAGTTATTGTTATCGTTCCACGCAGAAATAATTTC
TTCTTAGTTCGTTGGGCAAGCCGGGCATTTTTTGCTGAACTATTAAACGCCGGTGTTAAGATTTATCAGT
TTGAAGATGGATTGCTACATACCAAAAGCGTTTTAGTTGATGGCCAACTCAGTATGGTGGGTTCCGTTAA
TCTTGATATGCGTAGCCTGTGGCTAAATTTTGAAATTACCGTGGTTATTGATGATGAAAACTTTGGTCAT
GATCTGACGCTGGTGCAATACGATTATATCGCCCATTCCACATTGCTGGAAATCAATGAATGGGAGCAAC
GCCCTTTGTGGCATCGGATTATTGAGCGTATTTGTTACTTTTTTAGTCCACTACTGTGATCAATACCCTC
GTCTTTACAAGACGGGGGTATCAATCAATACTTCATCATGTTTTAATTCTTCATCACGACCCACAAATAA
ATCAATATGGACAACAGATCCTCACAAACTATGGATTTAGACCTCAATAACCGAATGACAGAAGATGAAA
CCCTTGAGAAAGCCTATGACATCTTTCTTGAACTGGCTTCGTTCAACCTTGATCCCGCTGATATTCTGCT
ATTTAGCTTGCAATTCGAAATACGTGGCGGCGCAGAATTATTGCCCCCTTCTGATGAGTGGCTTGAACAC
GTGGATTTCACTCCAAACCCCGATTTTTTTGCCGAAGTCATTATCGGGCTAGCAGAATCTGAAGATGCCG
AGATCAACGATGTTTTTGCCCGTATCCTCATTTGCCGGGAAAAATCTCACCTGATTTACCATATTTTGTG
GAAAGAGTGAAAAATTAAAGTCAGTTATTTTGATCTGCTCTTTTTTCTGCAAAAAATGAGAGCTACCCGT
TTTAATGCAGGTCTGAGTCCTGATATAAAACCCCAAAAGTAACTCTCACATTGAATGTCTTACAAAGTTC
CTCAATAACTACAATTGATTAACCTTAACGACAATCGATCAATCTTAACTACAGCGGATCAACCTTCAAA
CAAGACACAGCATGGCGGAAACTCCCTTCCATCAATGGCCGTGTTTTAGCACATTCAGGATCTGCCATTG
GGCAGCGTGTACGAAAAACACATCCTGATGGCGGGTTGATGGGTGATGGTAATTCTCCTTCCAACAATTC
AATATGCTTATCCCGTTCTTTATCTGGATCAGGCACCGGCACTGCCGACATCAACGCTTTGGTATAAGGG
TGCTGTGGATTATGATAAACCTCATCATAAGTGCCCAATTCCACCGCATGCCCGAGATACATCACCAGTA
CACGGTCAGATATGTGCTTAACCACCGCCAAATCATGGGCGATAAAAATTAGCGACAGCCCCATTTCCCG
TTGTAATTCCTGCAATAGGTTCACTACCTGAGCCTGAATGGATACATCAAGTGCAGATACCGGTTCATCG
CAAATCACCAACTTAGGTTCAAGAATAAGCGCACGAGCAATCCCGATACGTTGGCACTGACCGCCAGAGA
ATTCATGCGGATAGCGGTTAATTAGATTCGGCAGTAATCCAACCTTCATCATCATGGTTTTTACCCGCTC
TTTAATTTCTGGCCCTTTCATCTTTGGATGATAGGTACGCAATGGCTCAGCGATAATATCGCCAATCGTC
ATTCGCGGGTTTAAGGATGCTAATGGATCTTGGAATATCATCTGGATATCACTACGAATATCCTGCCACT
GCTTATCATTCATATCCAGCAAGCTTTTTCCCAACCACGTCACCGAACCACCGGAAGATTTGACCAATCC
GATAATTGCACGAGCAAAAGTCGACTTACCGCAACCAGACTCACCAACCACACCAAGAGTTTCCCCTTCG
TATAACCTTAATGTGACGCCATCAACCGCTTTCAAGGTCTTTGTTGGTTGCCAAAACCACTGTTTGCCAT
CTTTGATATCAAAGTGAACTTTCAAATCTGCTACTTCCAGCAGCACACGTCTTTCTTCAATCGGACTCAT
ACCAATTCTCCCGGTGCTTTAAAACAAGCTCGCAAACGTCCGTTGCCAAATGTCTCCAACCCTGGCTCAC
AATTTATACAACGATCTACTGAAAACTGGCAGCGTGGCTGGAACGGACATCCTTTCGGCAACCGTAATAA
GTTGGGCGGATTTCCGGGAATGGTCGTCAGTGACTCTTCATCACCATCAAGACGCGGAACAGCATTAAGC
AGGCCAATAGAATAAGGATGGGTGGGTTGATAAAATACTTCACGGGCCGAGCCATATTCCATTGTTCTCC
CCGCATACATCACCAACACTTTGTCACAAATACCTGCAACTACGCCCAAATCGTGAGTAATCATAATAAT
CGCAGTATTAAATTCTCGTTTCAGTTCATTCAGTAAAGTCATAATCTGAGCCTGAACCGTGACATCAAGC
GCGGTCGTTGGTTCATCAGCAATCAACAATTTTGGTCGACATAACAACGCCATTGCGATCATCACACGCT
GACGCATTCCACCAGAAAATTCATGAGGATACATCCGCATTCGCTTAAGCGCTTCTGGCATTTTGACGGC
ATCCAGCATCCGTATCGATTCAAGGTATGCCTCACTTTTACTCATATGCTTATGCAACATCAATACTTCT
GTCAGTTGATCGCCGATACGCATATAGGGATTGAGAGATGTCATTGGGTCCTGAAATATCATTGATATCT
CTTCCGCTCTCATGCGGTTAAGCTTTTTTTCTTCAAGGTTAAGAATTTCCCTGCCATTAAAAATAGCGGA
ACCGCCAATTTTGCCGTTTCTGGCAAGTAGCCCCATCAAAGCAAAAGCGGTTTGTGATTTGCCCGAACCA
GACTCCCCTACAATTCCCAGAGTTTCCCCCGCTCGTAAATCAAAATTCAGCTTATTCACCGCTGTCACAT
CCCCGTCAGGGGTACTAAAAGTCACGTCCAACTCTTTAACAATTAACAACGGCTCAGAACTTTTCTGGTT
TTTAACGCTGTCCATGTTACCTCCTTAACGATCTTTCGGATCGAGGGCATCACGCAAGCCGTCGCCGATA
AAGTTAAAACAAAACAGTGTCACCACCAGAAAACCGGCAGGAAACATCAGCAACCACGGGGAAACTTCCA
TCGAATTCGCACCATCACTTAACAATGCGCCCCAACTGCTTAACGGCTCTTGAGTTCCCAATCCCAGAAA
GCTAAGAAATGATTCAAACAAAATCATGCTTGGCACTAATAAAGATGCATAAACCACCACCACTCCCAAT
ACATTAGGGACAATATGGCGCAGCACAATATGACGGGTTGGCACACCACACACCAACGCCGCTTCAATAA
ACTCCTTACGTTTCAAGCTCAGTGTCTGACCGCGGACAATACGCGCCATATCCAACCATGACACCATGCC
GATAGCGACAAATATCAGAAAAATATTCTGTCCGAAGAAAGTCACCAACAGGATCACAAAGAACATAAAT
GGAAATGAATTCAAAATTTCCAGCAGACGCATCATGACTGAATCTATTTTTCCGCCCATATAGCCGGATA
ATGATCCATATAATGTTCCGACGACTACCGCCACCAAAGCGGCTGCCACCCCAACCATCAACGAAATGCG
CCCCCCAATGGCAACACGCACCAACAAATCACGACCGGAAGAATCAGTACCAAAATAGTGACCCGATTCA
AAATCAGGCTGCATCGACATCATGGCCCAGTCAGTATCGTCATAAGTAAATTGAGCTAACATCGGCGCCA
GGATCACAAACAAGGTAATCAAAGATAACAGACACAAACTGGCAATCGCTGCCCGGTTGTGAATAAAACG
ACGCCGTGCATCCTGCCACAAACTACGGCCTTCAATTTCTAATTGCTCAGAGAAATTTTCCAAAGCTTCG
CTGTTTTGTTTATTAACTATCATTGCATGCTCCAATCTTAATAACGAATCTTCGGATCGATAACAGCGTA
CAGCACATCAACAATCGCATTGAACAGAATAGTCAAACTGCCAACTAAAATAGTCAGACTTAACACTAAC
GAATAGTCACGGTTCAATGCCCCATTAACAAACAACTGCCCTATTCCCGGTAACCCGAAGATTGTTTCAA
TCACCATCGAGCCGGTGATGATGCCGACAAAAGCCGGTCCCATATAAGAGATAACCGGTAACAATGCGGG
TTTTAAAGCATGGCGGAAAATAATAATGCGCAATGGCAACCCTTTGGCTCGCGCAGTACGAATAAAATTA
GAGTGCAGCACTTCTATCATCGAACTCCGGGTAATACGGGAAATACTGGCGATATAGGCCAAAGACAGCG
CTACCATCGGCAAAATCATATACTTAGGCGCCCCGCCATTCCAGCCTCCTCCCGGCAGCCATTTAAGATG
AATAGCGAACCCCAACACCAGTAACGGCGCCACGACAAAACCTGGAATAACAACCCCCGTCATGGCGAAC
CCCATAACCGTATAATCCCATTTGGTATTTTGGTTAAGTGCAGCAATAACCCCGGCGCTGACCCCCAAGA
CAACCGCCATGATAAATGCCGAGGCACCTAATTTAGCCGATACTGGAAATGCTGTTGCTACCAGATCGTT
AACCGAGTAGTCCTTATATTTGAAAGAAGGCCCAAAATCTCCTTTAGTGAGTTGAATTAAGTAATCAAAA
TATTGTTTATAAATTGGGTCATTCAAATGATATTTCGCTTCAATGTTTGCCATCACTTCTGGTGGCAATT
TCCGCTCACCAGTAAATGGGCTGCCCGGCGCCAACCGCATCATGAAAAACGAAATAGTAATAAGAATAAA
AAGTGTCGGGATCGCCTCTAAACAACGGCGTAAAATAAACTTAATCATCGCCCGTTCCTATGTGTTGGCC
CTTAACCCTGGCCTTAAAATAATTTGACACTAAAGCAGCCCTTTCCGGGCTGCTTTACAACGATTAGTGT
TTGATAATATAAAAATCTTTGGTGTGTAAATTATCCAAAGGATCTTTCCCTGTATAGCCACCAACATAGG
GCTTCACTAACCGGGTATTCACATAGTAATAAAGGGGGACAATAGCCGAATCTTTATCTAACTGCGCTTC
TGCTTTCTGATAAACCGCAGCACGTTCATCATCTGTCGCCACTTTCAGAGATTCTTTCATCAGCTTATCA
AACTCATCACTCTTATAATGAGATGTGTTATTACTACTGTAAGAAAGCATTGAATTCAAGAATGAAGAAG
GTTCGTTGTAATCCGCACACCAGCCAGCACGGGCTACGTCATAATTACCCTGATGTCGAGTATCGAGGAA
AGTTTTCCACTCTTGGTTTTCTAAACGAACATCAGCACCTAAATTTTTCTTCCAAACAGAAGATACAGCG
ATTGCAATTTTTTTATGCAGATCAGAGGTGTTATAAAGCAAGTTAAATTTCAATGGATTATCTTTATTAT
AACCTGCTTCGGCCAGTAATTTCTTAGCTTCTTGGTTGCGCTGTTCCTGACTCCAACCAGTAAACCACAC
TGGTTTTGTTTCTTTAAAACCATCAGTAAACGGCGGTGTATAACCGGAAGCAGGAATATCACCCTGTGCT
TTGACTTTATTGGTCACAATATCGCGATCCATAGACAATTTCAGTGCAGTACGGACGCGGGGATCATTAA
ATGGGGGTTTTTCGTTATTAATTTCGTAGTAGTAAGTACATAAATATGGGTTAATATGCAACTCGTTCGG
GCTCTCTTTTTTCAGCTTCTGGAATAGCTCAATCGGTAAATTGGCATAAGTCATATCAATTTCGCCACTG
CGATAGCGGTTTACATCCGTGACCTCTGACGAAATTGGTAGGAAAGTAACCTGATCAATAACGGTATTTT
TGTTATCCCAGTATGTCGGGCTACGCTCCATCACAATACGTTCGTTGACTATCCAATTTTTTAGTTTATA
GGCCCCATTACCGACAAAATTCTGTGGCTGAGTCCATTTTTCGCCATATTTTTCTACCGTAGCTTTATGC
ACCGGAGCCATTGAAGAGTGAGCTAAAAGTTTTGGCAGATAAGGAACCGCTTCGCTCAATGTAAGCTGCA
ATGTATAGTCATCCAACGCCTTTACTCCCAAAGTATCTGGTTTCTTTTTACCACTAATGATGTCATCAAT
ATTGGTGAAATGGGCATACTGGAGATAACTTTCATAGGGAGAAGCAGTATTGGGATCAGCTAAACGTTGC
CAACTGTAAACAAAATCATGCGCTGTGACAGGATCACCATTAGACCACTTAGCCTCTTTACGCATATGGA
ATGTCCAGACGGTGAAGTCTTTATTCTCCCAACTGGTCGCAGAACCCGGTAAAATTTCACCATTCGGGCC
AACGATGACAACACCTTCAAACAGATCGCGTGCCAAATGTGATTCTGGTACCCCTTCAATCTTATGTGGA
TCTAACGATTGCGGCTCAGAGCCGTTATTACGGACTAAAACCTGTTTATCAGCTAATTGAACACCTTCAG
GCACTTTTGCAGCAAAGACCTGACTTGCGATTATCATACTCAGTGCAGCGCTGATGCTGACAGTAAGTAG
TTTCTTTTTCGTTGTGTTTATCATCTTTTTCTACTCCAATTTTATACCGTCAGATTTGTTATCAGCCGAC
GGCCCAGAAATAAGGGGTGAATTACCACCTGCATACAAAAGGAACGATTTTGTTTGCAGGGTCTCAGTAA
CTCTTTTGAATAAAGCTATTGTCTAATTTTTTATCATATACAGTCGCTTAATATCCATATAATCCAATGG
GTCTTTCCCTGAAAACCCTCCCACTGATGGGCTAACAAGCCGTACACTTACCCGGTAATAAACGGGAATC
AGCACCGAGTCTTTATCCAATTGAAACTCGGCTTGTTGGTATAATTTCTTACGCTCAATAGCATCCTTAG
CGATTAATGCCTGTTCCAGATAGCTATCAAAATTTTTATTCTGATAAAAAGTCGTGTTATTGCTGCTGTC
TGACAACAACATATTTAAAAATGCGGTAGGTTCATTGTAATCAGCACACCAGGTCGCTCTGGTCACCTCA
TAATTCCCTTGATGGCGGCTTTCAAGAGAAGTTTTCCATTCCTGATTCTGCAAAATCACATCCGCTCCTA
GATTCTTTTTCCACATAGAAGCGGCGGCAATAGCCTGCTGTTTATTTTGCTCAGATGTGTTGTATAACAA
TGTGAACTTCAATGGATTCGCCTGATTGAAACCGGCCTGAGCCAACAATTCTCTCGCGCGTTTATTACGC
TGCTCCTGTGTCCAATTAGCCCATTCTGGTTTAGCAAAATCGCCGCCCCCGATAAATGTTGGCGTAAAAC
CATAAGCCGGTATTTGCCCCTGCCCCATAATTTTCCCCGCAATAATATCCCGGTCAAGAGTTAGCTTGAC
TGCTTCGCGGACTCTGGCATCAGTAAACGGCGGTTTTTTATTGTTGATTTCGTAATAAAACGTACAGAGA
TAAGGGCTGACGCGAACCTGATCGGGGATATCTTTTTTCATTTTCTGATACAGAGTCGGCGGAATGACGC
TGTGGGTGATATTTATCTCTCCACTCCGATAGCGGTTAATATCACTGGTTTCAGATTGAAGAGGTAAGAG
AGTCGCTTGATCAATAACTGTTTTTGCATTATTCCAATATCTAGGGTTGCGTTCGAGCACTATCCGCTCA
TTGACCACCCACTCTTTCAACGAATACGCCCCATTACCGACATAATTTTCTGGCAGCGTCCATTTATTGC
CCCATTTTTCAACCACATCCTTTTTCACCGGTTTCATTGCCGTATGGCTGAGCATACTGACGAAATAAGG
CACAGGATGCGTCAGAGTCACCTGTAAACGATGATCATCCAACGCCTTTACGCCCAACTGATCAGGAGAT
TTTTTACCTCTCAGAACATCACTAATATTTTCAACATAAGCATATTGAAGATAGCTAGCATAAGGTGAAC
CCACTTTTGGGTCAGCTAACCGTTGCCAGCTATAGACAAAATCGTGGGCAGTGACAGGCGTTCCATCACT
CCATTTAGCATTATCACGCAGATAAAACGTCCATACTTGGGAATCCTGATTTTCCCAATGGGTCGCAACG
CCTGGCACAATTTCTCCCTCAGAACCCGTCCTCACTAACCCTTCCAGGAGATTAAGAATAATGTTGCTTT
CTGGTACTCCTTCAACTTTATGTGGATCAAGCGAGGCAACTTCGGTGCCATTATTAATAATAATTTGTTG
TTTATCCGCAAGTTTCACACCATCTGGAAGTTCAACGGCAGACACGGCGGTAACAAGAAACGCTGATAAT
AAAAATATACAGGAAATAAACTTATGTAATTTTAATTGTTTGATCTTCATTTTTTACCTCCAGTTTGATG
GATCTGTTCATTCAACATATCCCATCAAGGCCGGTATCTTCACATTATTTAGCCCAAAGTAACGGATTAA
ATATTAAAGGCAACTTATCATATCTATTGTTAAAATATCGCTCTCATATTGTAAAAATCATCCTTACAAG
CAACTTAGTACGACTTATTACATTAATTGATAAAACATCCCAAAATTCATTATAACAAATTGATATGTAT
AGCATTATTAACTTAAAACTTAACTAAAATAGTAAACAAAGCTAGACCAAAGATGAAAATAAACATAATT
TTAACAAATTGCAATCAATGCAAATTAAAAACCTACATTCATCACAAAACTGTGGTGGAAGCAACCAGTT
ACACATCGAACTAACAGGAAAGAATAATTTAGAAAAATATTGGGTTATTTGTATAAAATTCAGGAAGTAC
CGGTAAAAGAAAGGAGAAAAGCCTATGAAATAGGCTTTATAATAAAAATGATAAGAATATTATAATTTGT
AATTTCACTAGAATGAAAGCTAACACCTTTTATCGTAAATCATATCAAAGCAACCCTGGGAATAGCGCTC
TGATCCCTGTCACAATCAGTTCAATTCCCAAAGACATCAATAGCAGTCCCATAATTCGGGTGATAACGTT
AATGCCTGTTTGCCCAAGATATTTGACGACTAAAGGTGCAGATCGAAATAATAACCAGCAGCAAAGCGCA
AACAACGCGCTGGTAATCATCAAACCAATAAAATTCTGCCATCCCTGATAACGAGAACTCCAGACAATAC
AAGAACTGATTGCACCGGGACCTGCCATTAACGGCAATGCCAGCGGCACAACACCAACACTTTCTCTAAC
GGCTGTTTCTGATTTTTCCTGCTTATTCTGTTTGTCCTCTCCAAGTTTACCGTTAATCATCGACATCGCG
ATGGTCACAACCAAAATCCCACCAGCAATACGAAAAGAGTCAATGGAAATGCCGAACATACGCAGTATCG
AGTCACCTAACAGCAAAGCTGTCCATAAAATGATGGCAACAGAAATATTGGCAATAAAGTTAGTTCTATT
ACGAGCCGATTGGGCTTGGTAGTGAGTCATACTGATAAAAACCGGCAAAATACCAACAGGATTGACCAGT
GCAAACAGCCCAACAAAAAACTTAATGTAACCAGGCAGATCCAGCAGTAAGTCACCCACAAAGAACCTCT
ATTGAGTTACGCTGTGTTGTTAAAAACATTCTCATGATTGCTCTCCCAAAAACCATAGAAAACTTAATTT
TTTCTTCACCTTATACTGGCGAAGTTCTCTTTTCCATCGACCACAACGCATTTTTTAATTTAAAATATCT
TATATAACAAGTTGTTAACCCGATATTTTTATTAGATTAAAAATTCAACTTCTTAACGCTATTTACAACC
CAATCAATAATAACTATCACTGACCCAAGCTGAAAGGAATCAGCTTGGGGATTTATGTGATTAAGATCAA
TATATATTTAATACCAAATGGTAACCTGTAGTTACCAAAAAATCACCAAGTTAAATAGTCTAAAAAATAC
TTATTCATTGATATTAAAAGATTTTTAATATTTTTCAGGAGTACTTCTTTATGACTGTAACTCATGTTAC
TGAACTGAACGAACTCGTTGCCAGGGTAAAAAAAGCACAACGTGAATTTGCTAACTTTTCTCAGGAGCAA
GTTGACAAAATCTTCCGCGCAGCGGCCCTTGCAGCGGCAGATGCACGTATCCCTTTAGCAAAATTAGCCG
TAGCAGAATCCGGTATGGGCATTGTCGAAGACAAAGTAATCAAAAACCACTTTGCTTCCGAATATATCTA
TAACGCTTATAAAGATGATAAAACCTGCGGCATTTTGTCTGAGGATAAAACATTCGGCACCATCACTATC
GCCGAACCTATTGGCTTAATCTGCGGTATCGTGCCAACCACCAACCCAACATCTACTGCTATTTTTAAGG
CCCTCATCAGCCTAAAAACCCGTAACGGTATTATTCTCTCACCCCACCCACGCGCCAAAAAAGCAACAAC
TAAAGCAGCAGAATTGGTTCTATCCGCTGCGGTTGCCGCTGGTGCGCCAAAAGATATTATTGGCTGGATT
GATGAACCCTCCGTTGAACTTTCCACTGCATTGATGCACCACCAAGACATCAATCTAATCCTGGCGACCG
GTGGCCCAGGTATGGTAAAAGCGGCGTACAGCTCTGGTAAGCCCGCAATCGGCGTCGGTGCCGGTAACAC
CCCGGTTGTCATTGATGAATCAGCTGATATTAAACGTGCTGTTGCATCTATTCTGATGTCTAAAACCTTT
GACAACGGCGTCATCTGCGCTTCAGAGCAATCCGTTATCGTGGTGGATGCAGTGTATGATCAGGTGCGTA
AACGTTTCTTTACTCATGGCGGTTATCTGTTACAAGGCAAGGAACTGAAAGCTGTTCAAGATATCATTCT
GAAAAACGGGAGTCTAAATGCGGAAATTGTTGGTCAATCTGCAACAAAAATTGCCGAAATGGCAGGCATT
AATGTTCCTGAAAGGACCAAGATCTTGATTGGAGAAGTGAGTTTGACTGATAAAGTAGAACCCTTTGCTC
ACGAAAAATTGTCTCCACTGCTCGCTATGTATCGTGGTAATAGCTTTGAAGATGCCGTAGAAAAGGCAGA
AAAATTGGTTGAAATGGGCGGAATTGGTCACACTTCCTGCTTGTATACCGATCAGGACAATCAGGCGGCA
CGAATCAAGTATTTCGGCGATAAAATGAAAACAGCTCGTATTCTCGTGAATACTCCTGCTTCTCAGGGCG
GTATCGGTGATCTCTACAACTTCAAGCTTGCTCCCTCTCTGACACTAGGTTGCGGCTCTTGGGGAGGAAA
TTCCATCTCTGAAAATGTCGGGCCCAAACATCTCATCAATACCAAAACCGTGGCGAAAAGAGCAGAAAAT
ATGCTGTGGCATAAACTTCCGAAATCAATTTACTTCCGTCGCGGCTCCCTGCCTGTGGCATTAGAAGAAA
TTGCAACCGACGGTGCAAAACGCGCTTTTATCGTAACAGACCGTTTCTTATTTAATCATGGTTATGCTGA
TCAAGTCACTGATGTGCTGAAATCCCATGGGATAGAAACAGAAGTTTTCTTTGAAGTTGAAGCAGACCCT
ACCCTAAGCACTGTTCGTAAGGGTGCGGAACAAATGCACTCATTCAAACCGGACATCATTATTGCCCTGG
GGGGAGGGTCCCCAATGGATGCGGCCAAAATTATGTGGGTGATGTATGAACACCCTGAAACTCATTTCGA
AGAGCTAGCTCTACGGTTTATGGATATCCGTAAACGCATCTATAGATTCCCCAAAATGGGGGTTAAAGCG
AAAATGGTCGCCATTACCACAACTTCCGGCACCGGTTCTGAAGTGACGCCATTTGCAGTTGTCACTGATG
ATGCAACCGGTCAGAAATATCCACTGGCTGATTATGAATTGACGCCTAATATAGCTATCGTTGATGCCAA
TCTAGTCATGGATATGCCGAAATCACTCTGTGCTTTTGGTGGGTTAGATGCCATCACTCACGCTTTGGAA
GCTTATGTATCAGTCTTAGCAAACGAATACTCTGACGGACAAGCACTGCAAGCGCTAAAACTACTGAAAG
AGTTCCTCCCAACCAGCTATCATGAAGGGGCCACTAACCCAGTTGCCCGTGAACGGGTTCATAATGCAGC
AACTATTGCAGGGATTGCATTTGCTAATGCTTTCTTGGGGGTATGCCACTCTATGGCGCATAAACTGGGT
TCTGAGTTCCATATCCCGCATGGCCTGGCTAACGCATTGCTGATTTGTAATGTTATTCGTTATAACGCTA
ATGATAACCCAACCAAACAGACTGCATTCAGTCAATATGATCGCCCACAGGCCCGCCGTCGTTACGCTGA
AATTGCCGATCATCTCGGTTTATCTGCTACTGGTGACCATACTGTCACAAAAATTGAAAAACTGTTAGCC
TGGCTGAAAGAGCTCAAGTCTGAGCTAGGTATCCCGACATCTATCCGTGAAGCAGGCATTCAAGAAGCTG
ACTTCTTGGCAAAAATTGATAAGTTATCTGAAGATGCCTTCGACGACCAATGTACCGGTGCTAATCCGCG
CTACCCGCTGATTTCTGAGCTAAAACAATTGCTGTTGGATTCATACTATGGACGAGAATTTACAGAAACC
GTTGCAACAGAAAAAAGCCAATAAGAACAAATTTATTAACTGATTAAATACCACTTAAGGGTGCTGATAT
CAGCACCCTTTAACTTACCGCTGCTCTATTCTTAATACAAACTCTCAAACAGAGCATCCGACCGCTTCAC
AGAAAGTCTATCCATTACATGCTGTCTTTTCTGTTTTTCCTCGCCTCACTAATAGCATCCATATAGTGCT
TACGGCAAACAGACACATATTTTTCATTGCCACCGATATCAACTTGTTCACCATCATAAATGACCGCACC
TTCGCTATCAAAACGTAATACACGGTTCGCTTTGCGTCCACAATAGCAAATAGTTTTTAATTCAACTAAC
TTATCAGCCCACGCCAGAAGATACTGGCTACCACTGAAAAGCTCGCCTCTGAAATCAGTTCTCAGCCCAT
AACAAAGAACCGGAATATCATCGTAGTCGGTCACCTTACATATCTGTTCAATCTGTGCTTTCGTGAGAAA
ATGGCACTCATCAATAAGCACACAATGCACTTTTGCCTGCTTATTTTCATTTCTGATCAACTCACCAATA
TCTGTCTGTTGACTAAATAGAAGTGCATCAGAAGATAATCCAATCCGAGAATTGACTTTTCCATTTTCAA
ACCGGGTGTCAATTTCCGCGGTAAAAACCAGCGTTTTCATCCCTCTTTCATTATAGTTATAAGAGGATTG
CAACAAGGATGTCGATTTTCCAGCATTCATTGCGGAGTAATAAAAATAAAGTTGAGCCATCAACCCTGCC
CCTTAACAAAATTTATAAAGCCATATAGTCAGATGAGTTTACCATAAACTTGAGTTGTGATTATCCATCT
CAGTAAGCTGCACTGGTTGATATACCGAAATATTTAGCTTAGTGATGTCTTAATGATTCATGACCACCAT
CACACCAGCCGAGTAATAAAGCGCATTTGAATGACAAATGTTCATGTTTAAATTAAAAAATGAAAGCCAG
TCTGATTTGTTGCATATCGTATGCAAATTAATAATGTGCGTGATTTACTTCCAGAAAACGGTAACAGTAA
ATCAACGATAACTCATGGATTAGTCATAAGTTTTTTTTAACTTAGTATTATCCTGCTTTATCAGGTATGA
TAAGAAACAGTTAAAATTACTTACCGATTTAGTATATACCTAGTTTATAAATTAGAGAGATTATCATGTC
CCCTCTTTGTTAAAGGTACCCTGAACATGTTATTGGGGAATGACAATCGAAATAGCTGTATAAAAAGCGC
TATATAACTTTTGTAAAGAAATTACGTTTAAAAAAAAGAGCCATTTTATCGGAATATGAGAAATTGACTA
TTGCAGAAAATAAAATAGCATTCTATTATTATATCCACATCCGCCATCATCATTAATAATTTGAGACCAG
GACAATGAGCGATTTAAAAACCCTAAATAACATCCGTACTTTACGAGCCCAAGCAAGAGAATGCCAACTT
GAGTTCTTAGATGAAATACTTGAAAAACTGACCGTCGTTGTTGAAGAACGTCGTGAAGAAGAAAGTCAGG
TACAAGCTGAATTAGAGGAACGTACACGTAAATTGGAAGAAGTTCGTAAAATGATTCTTGACCAAGGAAT
TGATCCAAGCGAATTGCTTCAGACAATGAGCTCCGGCAAATCTGCTGGTAAAGCAAAACGTCCCGCACGT
CCAGCTAAATACCAATATGTTGATACAAATGGTGAAACTAAAACTTGGACTGGCCAAGGACGTACACCTG
CTGTTATCAAAAAAGCAATTGAAGAAGAAGGAAGAACACTGGAAAGTTTCTTACTCTAATCCATTGTTTT
TCAAGTTAATTTAATTAAAAACACCCTTTTAAAATAGAAGGGTGTTTTTATTATAAAACAACTTAGCTGA
CAAAAGAATTAACGTCTATCGTATAAGCGAGATAAGTATCTTTGAGAAGAATTTAGTCGAGTTGCCCGTT
TTTTGTATCATTTCTTTATGGTAAAGCAAGGCTAGTTACTCACTTAGCCAATGCCTAGATAAATTAATAA
TCAAACAGACACAACTATTTACTTCTCTCTGGTCACTGTCGTTGATTCAATAGATAAGGAGCCAATGGCT
CCTTATCTTATTTAGACTTATGATAGAAACTCAAATACCACTCTACAAACTGCTTCACACCCTGCTTCAC
AGATGTATTTGGGGCAAACCCTATTTTTTGGAAAATGTCACTTGAATCAGCACAGGTCGACAGAACATCA
CCATCTTGCATGGGCATAAAATTTTTCTTAGCCAGAATGCCTAATGATTCTTCTATTGCTTCAATAAAAT
CACCTAGTCTAGTTGGTTGACCATTACCAATATTATAAATACAGTAAGGGGCAGAGCTGGCAGATATTTG
CCCATCTTCAACCATCCAGCTCTCATTTGGTGTGGGAATGATGTCTTGCAATCTGATTATTGATTCAACG
ATATCATCTATATACGTAAAATCTCTAACCATATTACCGTGGTTATAAACATCAATAGGCTGCCCTGATA
ACATGGCCTTGGTGAACTTAAATAAAGCCATATCAGGACGTCCCCACGGACCATATACTGTAAAGAAGCG
CAAGCCTGTCGTTGGCAACTGATAAAGATGAGAGTAACTGTGAGACATTAATTCATCTGATTTTTTCGTT
GCCGCATATAGTGAAACTGGATGATCAACCGAATCATTTGTAGAAAACGGTTGCTTTCTATTTAATCCAT
AAACAGAACTAGAAGAAGAATATAATAAATGCTCAACATTATTATAACGGCAACCTTCCAGGATATTGAT
ATGCCCTATTATATTCGAATCAATGTAAGCCATTGGGTTTTGCAACGAATAGCGAACACCCGCCTGAGCT
CCCAGATGGATAACCCGCTGAAATTGGTGTCGCGAAAAAAGATCGGGAATGGCTATTCTGTCAGCTAAAT
CTAGCTTTTCAAATTTAAAACCTGACTTATCAAATAATAGATCTAACCGTGCTTGTTTGAGACTCACATC
ATAATAGTCATTAAGGTTGTCGATACCCACAACCTCATGCCCCATTTGCAATAATCTCTGGCTCACATGA
AAGCCAATAAAACCAGCAGCACCTGTGACTAAGAATTTCATTGTATTACTCAGATAACCGGATTAATGGA
TGCACCACGACCAATCCCATAATAAATAAAACCTCGGGATTGCAGGCGTTCAGGATCATAGAGATTCCGG
CCATCAAAGATAACCGGCGTTTTGAGAGACTCTTTGATGACATCAAAATCTGGCGCACGAAAACTTTGCC
ATTCAGTACAAATGATCAAGGCATCGGCTCCCTTAAGCGCTGCTTCTTTAGTCCCCATCAATAATAAATC
ATCACGCTGACCATAAATACGCTGAGCTTCCTGCATCGCCTCAGGATCGTAAGCCTGTATTTTGGCTCCG
GCCTGCCATAATGCTTCCATCAAAACACGGCTTGATGCTTCACGCATATCATCGGTATTCGGTTTGAACG
ATAATCCCCAGACCGCAAACATCTTACCGGATAAATCCTCCCCGAAATGACGTTTGACAAAAGAAGGTAA
TTTACTCTTTTGCAGCTCATTCACTTGTTCTACAGCAAGAAGAATCTTGGGTTGATAGCCAATTTGCTCT
GCGGTACGAATTAACGCCTGCACATCTTTCGGAAAACATGAGCCACCATAACCACAGCCCGGATAGATAA
AATGATAGCCAATACGGGAATCAGAACCCATTCCTTGACGAACATGCTCAATATCAGCGCCAAGCATCTC
AGCTAAATTAGATATCTCATTCATAAAACTGATTTTCGTTGCCAACATACAGTTAGCAGCATATTTAGTC
AGTTCTGCACTGCGGATATCCATCACAATCATACGATCATGATTACGGTTAAATGGCTCATACAACTCAC
GTATCAAGTCAACGACTCTGTCGTTGTCACACCCAATAATAATCCGCTCAGGGCGCATACAATCTGCAAC
AGCGGCCCCTTCTTTGAGAAACTCCGGGTTAGAAACCACATCAAATGGGATATCAATATTGCGTTTACGC
AGAGTCTCATTGACAACCGCATTAACTTTATCTGCTGTACCAACAGGAACCGTAGATTTATCAATAATAA
CTTTATAGCTATCCATGTACTCCGCAATAGTACGGGCAACGGCGGAGACATACTTCAAATCCGCTGAACC
ATCTTCATCGGGAGGCGTACCTACCGCAATAAACTGTAACTTACCGTGAGCAACACCGGCTTTTGCATCA
GTGCTGAAATTCAGACGGCCTTCTTCATAATTCTTCTTAACCAGTGGCGCTAAACCAGGCTCAAAAATGG
GGACTTGACCATTTTTCAGGTTCTCAACTTTATTTTCATCTACATCAATGCAAAGGACATCATGCCCTAC
TTCAGCTAAAACCGTAGCCTGAACCAGGCCAACATAGCCAATACCAAATACTGTAACTTTCATATGATAC
CTAAAAATTTCCACAAGATTATTCTTTAGCTTGATCCTGCAAAGCCACTAACCAATCAGTAAACTCTTTG
CCTAAAGCATGATGTTTCATACCATATTGGACAAACGCCTGCATATAACCAAGCTTATTACCGCAATCAT
GGCTTACACCCTGCAAATGATAGGCTTCCACAGGCTCCCTTTCTATTAACATGGCAATTGCATCAGTGAG
TTGAATTTCATCACCGGCACCTGGCGCTGTTTTTGCTAATAATGACCAAATTTTCTCGGACAACACATAA
CGGCCAACAATGGAAAGATTTGACGGCGCTTCTTTAGGTTGAGGTTTTTCAACTACGCGCTTAATTAGCT
TGCTGTCGCCGGGTTGCAGATTTTCTCCCTGGCAATCGACAATACCATAACTGGAAACATCTTCATGAGG
TACAGGTTCTACTAATATCTGGCTGGCTCCCGTTTCATTATAACGAACCAACATCTCGCTCAGATTATAT
CTGGTCAGATCTGTACTGTATTCATCAAGAATAACATCAGGCAGTATCACAGCAAAAGGTTCATCACCGA
TTAAAGGCTTGGCACATAACACCGCATGTCCTAATCCTTTAGCAATTCCCTGACGAGTTTGCATAATAGT
GACATGACTTGGGCAAATAGATTGAACTTCGTCCAATAACTGACGCTTCACCCTTTTCTCAAGGATAGCT
TCTAACTCAAAACTGGTATCAAAATGATTTTCAATTGAATTTTTTGATGAATGAGTCACCAAGATAATTT
CATTAATGCCAGCGGCAATACATTCATTAACAACATACTGAATAAGAGGTTTATCTACTAAAGGTAACAT
CTCTTTAGGAATTGCTTTCGTAGCAGGTAACATCCTCGTTCCCAAGCCTGCGACTGGAATAACGGCTTTC
TTTACTATTTTGTCTACTGATAGTTTGTCTACTGATCGTTTTTCTACTGATGGCATTAACCTTTCTCCCG
ATGTTTTTTGGCTGAAACAAATCCGTCTTCAACTCAAAATCAGTGCCAATTCTTTAATAAGGTATCACTA
TTACTGATTATTTTGTGTCAATAAACCGCGCACACGAACAGCACGCAGGAACCAATACATACAAAAGTTC
ACTGCTTCGTTCACCCTTCTGACCACTCAAAAAGTTATCACTTTTATCTGAGCAGTGCTAAATCCGCTCT
TTGTACTAAAGAGCGGCAAATAAAATAGCCTGATTAGATAGATTTCCAAGCATAATAGGCGGAGTATACC
AGCTAATTCTCTTCGATAAACATCACCATTCTGCTTAATTACATTACCGTGACTTGATGTTTAAAATCCA
TTTTAAACAAAATTCCACCTTGGTAATATTCACCCAAAATACATTGAAGAAAGCATCAGATTTATTTGAC
TATTTGTATTCCAAATCCGACATTGCCATTCAGCACTATGAGAACAAACTTGGTTCGAACAAATCGTTCT
CAATGTCCCAAGAGGAACACCACTGTCTAATTGGATTTGGCGATTACCCGACTTAATACTGGCATGTAAC
CCCGCAGAAGTGAGCAGAACCGTTTTATTGATTGTATGATAATATCCAAGCAGCAATGGAAATTGCCCTT
GTAACCCTGCACCTTCCAGTAACTTATTAATTCTATTTAGAATGCCTTCCATATTGGGTAAACGTCGGGA
ATGGTGGATGATATGCTCTTGTAACAAACTATTAAATATGACTCTAAGTAATAATGCTGAAATCACACCA
TACTCTTTTGAACGGCTAATATCTAGACAATAAAAAGCTAATTCATTGTCAGATAACGCCGCCATATCGA
GAATTAATCCTGGATTATCAATCATATTTAATTTTCGGTAATTGACTTTACAGTGGGCAATCACTTGAGA
AACTGGGGGTTGCAACTGCTTAAGCATATTTAATGCTTCATCTGAATTATGCTTTAGGGTTAACCAATCT
TTATTCAAGTTATTCTGTTCAATCGCACCAGACATAAAGACCGTAGGATGTAAATAGGCCAACACCGATT
TTTTTATCTCATTAAGATCTGAAACTGGTTTTAATAAAACATCTTTTGCACCCAAACGAAGCACTTCATC
AATTTCGGCCATCTTGTTAGTTGCTGAAATAATAATAACTGGAATGCTAATACCCTCATTCGTCAATTTC
GCAATAAATTCAATGCCATTCATGACCGGCATATCTAAATCACATAAAATAAGTTCAACATGAGCTTCGC
GTCCTAGCACCTGTAGTGCAACAGCGCCATTAGATGCGACTAATACCTTAGCGCCCAACGTTCGCAAATA
CCCTGCCAGCAAAGAACAAAAAACAGGTTCATCCTCCACAATCAGAATTTTTTTGCCTGCCAATGCCTTT
TCCATAAATACGCTCCCTTACCTTAATATTGCGACCTTCACCTTTTCTTAGGTACTATCACTCATATTAG
TTCAATTAAGTGACTATCATTTGTTCTCTTACGTTTCTTTGCAATAGAAAACCCATAAAAATGGTATTTC
ACCCTTTACAATTGGAGTTATTTTGACAGAGCTATGTCCTTGTGGTAGTGGAATAGATTTTGCGGATTGC
TGTTCCCCTTATCTCCAAAACATAAAATTTGCCCAAACTGCCGAATCACTGATGCGTTCCCGATACAGTG
CCTATGTAAAGCACAACGCCGATTATCTAATTACCAGTTGGCATCCTGACTGCCAGGCTGAAAAGTGGCG
TTTAGATATAGAACAAAGTTTTATTGTTACCCAGTGGCTCGGACTACATGTCATTACAACTGAAAAAGGC
GAAAATGATAACGAAGCCTATGTTGAATTTTCAGCTTGCTTTCTTGATCAGAAATCCCAAGATAAGCAAC
TTATTCATGAGCGTTCACGTTTTCTTCGTATAGACCAGCGTTGGTACTATATTGATGGTGTAAAACCTAT
TGATGGCGTAAAACCTCAAACTGGCCGTAATAGCCCCTGCCCATGTGGTTCGGGTAAAAAATACAAAAAA
TGTTGTGGTTAAGACCCATAAACAGAAAACGCAAAATATTTAAGGATAATCCCATTCATGCAGCACCAAC
ATATACAAAAGAAAATTTTACGCACTATTTGCCCTGATGCCAAAGGACTGATCGCCAAAATTACTAATAT
TTGCTACAAACACCAACTGAATATAGTTCAGAATAATGAATTCGTCGATCATCGTACTGGCCGCTTTTTT
ATGCGTACTGAGCTTGAAGGAATTTTCAATGATGAGACATTTCTTGCTGATTTAGATGATGCACTGCCGG
TGGGCTCTCAACGGGAATTAAATAGTTCGGGGCGTCGACGTATTGTCATTATGGTGACAAAAGAAGCGCA
TTGTCTTGGGGATTTGCTCATGAAAAGCGCTTATGACGGGCTTGATGTTGAAATTGCGGCGGTTATCGGC
AACCACGCAACATTACAATCATTGGTTGAACAATTTGGCATTCCTTTCCATTTAATCAGTCACGAGGGTT
TAACCCGTGAACAACACGATGAAAAACTGATTGCACAAATTAACCAATACAAACCTGACTACGTGGTATT
AGCTAAATACATGCGAGTACTGACACCAGAATTTGTCCAGCATTATCCAAATCAGATTATTAACATTCAC
CACTCCTTTTTACCTGCATTTATCGGGGCGCGTCCTTATCATCAAGCTTATGAGAGAGGGGTAAAAATCA
TCGGAGCAACAGCGCATTATGTAAATAATAACTTAGATGAAGGCCCAATTATTACTCAGAAGGTCATTAA
CATAGACCATACATACACTGCTGAAGATATGATGAGAGCGGGCCGGGATGTTGAAAAAAATGTTCTGAGT
CATGCTTTATATTGGGTTCTTGCTCAGCGGGTTTTTGTTTACGGCAACCGTACTGTAATTCTTTAAAGCT
GAATTAATTGGGACAGCGAAACAACAATGCGGCGCTTGCGACGCATTGGCCCGCAAGGCGAGGAACGCAG
TGACGAGTCATCCTTCCCCCTCCACCAACAAACAGACCGCTTATTTGCTCACAACAAGATCAATAAGGGT
GGAAAATCAACATATAGTCACTTATTTTTAAATATCTACTTTACAGCAGCGGTTCATCTGATATGATTCC
GTCCGCTGTAAGCAACAGCGATACTTCTCAAAATCTGGTGGGGTTCCCGAGCGGCCAAAGGGAGCAGACT
GTAAATCTGCCGTCACAGACTTCGAAGGTTCGAATCCTTCCCCCACCACCATAAATATCCTTCAGGCCTT
ACAAAAACAAACCCAATAAGAACATACTCCTCATTCGGGGGAAGGTGAGAACCTTCGCTAAGGTTCGAGT
TGAGCGTAGCGAAACAACAATGCGACGCTTGCGGCGCGTTGGCCCGCAGGGCGAGGAACGCAGTGACGAG
TCATCCTTCCCCCACCACCATAAATATTCTTCAGGCCTTACAAAAACAAACCCAATAAGAACATACTCCT
CATTTGGGGAAGGTGAGAACCTTCGCTAAGGTTCGAGTTGAGCGTAGCGAAACAACAATGCGACGCTTGC
GGCGCGTTGGCCCGCAGGGCGAGGAACGCAGTGACGAGTCATCCTTCCCCCACCACCATAAATATCCTTC
AAGCCTTGCAAACAAACCTAAGTTCCTAAGTTAACATCCAATACCCCTTAATTCCTCCAAAAGCAGCCTA
CCTATACATCCCCCTAAATTATCTATCCTTAAACAGCTCCAGAGACTAATTAACATCTTTAAAAGAATTC
AGTGAAAAGCATTTACCCAACCCTTAATGTACCCACAATCATATTTCTTATCACATCTTTATGTGAAGCT
TAACATTTTGCAACAATCAACAATAAACCATATAAATCAATCAATTAAAACAAAAATCACCTTCAAGCAG
CGAGCTTTCGAATGTGATAACCATCGTATATTTGTGAAATGATGTGTGAAATAATTATAAAAGAATAACA
AATTATAACAACAACACCAGGGAACCATCATGAACCAATCAATACAAAAAATAGGAATTATAGGATTGGG
GGCTATGGGCATGGGAATTGCCCGCGCGTTAATACGCGCGGGTATTCCCACATATGGATTTGATTTAAAC
CAAAAAGCCTGTGACCAACTACTACAAGCAGGCGCTAAAACGGCGACAAACAACGCCGCAAATTGGGCAT
CAGAGCTGGATGCTATCTTACTTGTTGTCGTCAATGGTGCTCAAATAGAAAGCATACTGTTTGAAGGCGA
AACACCGTTAGTCAACCAGTTAAGAGCCGGTACGATCATTGTGCTTCACAGTACCGTTGCCGCAGAACAG
GCTAAAGATTTTGCCCATCGTCTTAGCCAATACAATCTAAACATGCTGGACGCACCTATTTCAGGTGGCG
CACTAAAAGCTGAACAAGGCCAACTCACCGTTATGGCCTCCGGTGAACCCGCATTATTTGAACAACTAAA
ACCCGTATTTGATGCCACCACCGAACGTCTCTACCATGTTGGAAATGAGATTGGTCAAGGCTCTACCGTC
AAAACAATCCATCAATTACTTGCTGGTATACATATTGCTGCCGCGGCTGAAAGTATGGCATTGGCAGCCA
AAGCTGGCATTTCCCTGGAGCTGATGTACGACATTGTAACCCACGCTGCTGGTAACTCTTGGATGTTTGA
AAACCGCGTTCCCCACATTCTGGCAGGGGATTACACCGCCAAATCTTCCGTAGACATTTTTGTCAAAGAT
CTGGGATTAGCATTAGAAACAGGTAAGGATCTGAAATTCCCATTACCATTATCAGCCACTGCACATCAAA
TGTTCCTTGCTGCCAGTAATGAAGGTTTTGGCCAATGGGATGACAGCGCGGTTATCAAAACATTTAAAGG
TATCACTTTGCCGGAGAAAAAATAATGACCATTAAATTGGGCGTTATCGCTGATGACTTTACCGGCGCAA
CCGATATAGCCGGTTTTATGGCACAAAGTGGTTGGCGAGTTGTCCAGCTATTGGATACACCTGATGAAAA
TACCGCCATTCCACAGGATATTGATGCTATCGTTATCAGCCTGAAAAGCCGTTCCTGCCCGATAGACGAA
GCCGTGAATAACGCGGTGAAATCCTGCCGCTGGTTACGTCATAAAACAGGTTGTCAACAAATATTCTTCA
AATACTGCTCAACTTTTGACTCTACCAGCAAAGGCAATATTGGGCCGGTCACTGATGCCCTGATGGATGA
ACTACAAACAGACATCACGCTAATCTCCCCTGCCCTTCCCGTTAACGGGCGAACAGTTGTACATGGGCAT
CTATTTGTCAACGGTCAACTACTTAATGAAAGCGGTATGCAGCACCATCCCGTGACACCAATGGCAGATG
CCAATCTGCTACGCTTAATGGAACAACAAGCTCAAGGGAAAGCAGGTTTGGTGGATCTGGCATGTGTACA
CCAGGGAGAACAAGCAATCCGCGTGAGACTAAATCATTTACAACAACAAAACATACGCTACGCAATAACA
GACACCCTCTCCATGAATGATCTACTGCCTATTGCCAGAGCGGCATCAGAACTGAAATTAATCACTGGTG
GTTCCGGTCTTGGCGCTGCTCTTGCCAGCATAGACACTGGTAAGCCATTGATGCCATGCCAACCAGAAGG
AGCAACACCACCCGCCGAGAATAGACGCACTGTGATCCTATCTGGCAGTTGTTCTGTCATGACCAACAAA
CAAGTTGCCCTGTACCAGAAACTGGCCCCTGCTCAATCCTTGAATATTGATTCATGTATCAATGATCCAC
AATATGCCGAAAAACTGGTTGCGTGGGTTATTCTGCAATCAGAAAACCATCTGGCTCCCATGCTATACGC
CACTCAATCCCCAGAAACATTACAGAAAACCCAACAGCAATATGGTGCGGCTATTGCCAGTGAAGCAATA
GAAAACACCTTCGCCCGCGTTGTAAAAAACCTGTGTCAGCTAGGATTCAATACCTTTATTATCGCAGGCG
GCGAAACTGCCGGTAAAATAGTACAAAGTCTGGACATTCAACAACTCAGTATCGGCGCACCTATTGCGCC
TGGCGTACCTTGGGTACACGATCGACAACACAATTATTGGCTGGCATTGAAATCAGGTAACTTCGGCAAT
ATCGATTTCTTCCTGCATGTACAGGAGATGTTTCATGAGTGAGCAAGCACTAAGGTCAGAGTTAGTCGAA
TGGGCTCGTTCAATGTTCTACCGGGGTTATAGCAGTGGCGGTGCAGGTAACATCAGCGCCAAACTGGAAG
ATGGCACGATTATCATCACGCCGACCAACTCCAGTTTTGGTGACTTGCAAGCTGATCGCCTGAGTAAGCT
AGATGCAGAAGGTGATTGGCTATCCGGTGACAAACCCACAAAAGAAGTTTCCATGCATTTGGCAATGTAC
CGCAACCGTCCCGAATGCCATGCGGTGGTCCATCTACATTCCCCTTGGTTAACCGCTCTTTCCTGCCTAC
CCAATCTGGACAAAAGTAACTGTCTACCACCCATTACGCCCTACTATGTAATGCGGGTCGGAAAACTGCC
TCTGGTCAAATATCTGCCACCAGGAGATGAAAGAATCGGTGAAGAAATTGCGAAGCTGGCCGCAAAACAC
AACGCAATCCTCCTCTCAAACCACGGACCTGTTGTCGGCGGCAAAACTTTACGGCAAGCTTTTTTCAACG
CAGAGGAATTGGAAGATACCGCACGGCTCTATTTAACCTTATTGCCACACGGCTTCACGACATTAAATAA
AGAGCAAGTACAAGAACTTGAAACTCGTTACCCAAAAACTGAGTGAACAAACAAGGAATTCGTCATGGCT
AAATTCGCGGCAAACTTGAGCATGATGTTCAATGATGTACCTTTCACAGAACGGTTTGCCCGTGCAGCCA
AAGCTGGATTTAAAGGCGTTGAATATCTGTTTCCTTATGAAGTCGCAGCGGAAGAGCTTGCTGCCCTATT
AAAACAGCATCAATTAACACAAGCTCTATTCAACATGCCCGCCGGAAACTGGGCGGCAGGAGAAAGAGGA
ATAGCCTCTATGCCTGGCCGTGAAAAAGAATTTGTTGAAGGTACACAAATAGCTCTGAAATATGCACTGG
CTCTGAATTGCAAGCAAGTTCATGCTATGGCCGGGAAATTGCATGAACAATTCACACCAGAACAACAACG
TGAGTGTTATATCAAAAACATTCGATATGCCGCTGATGTCATGGCAGAACATAACATCAACGTATTAATT
GAACCAATTAATACTCGTGATATGCCGGGTTACTTTTTAACAACTCAACATCAGACTGAAACATTACTCA
AAGAAATTGACCGTCAAAATGTTTTTATCCAGTTGGATCTTTATCACTGCCAGATCATGGAAGGAGATTT
GCTACGCACCATCGAGCGTCTATGGGGAAAATTCAGTCACATCCAGATTGCCTCCGTGCCTGAACGCCAC
GAACCCGATAGCGGCGAAGTGAACTATCCGTGGCTATTTAACAAACTGGATGAAATGGGCTATCAAGGGT
GGTTGGGCTGTGAATATCACCCCGCTGGTTACACCGAAGATGGTCTGGATTGGTTGACCAAAGCACAGAA
ATAATCAGGAGAAGATATGCTTCCATCAGAGCGTAGAGACTTTATTTATCGCTATGTACATGAATATCAG
ACAATTTCTATCAGCGCACTGGTTAAACTGATGAACGTCTCACATATGACAGTACGGCGGGATATCCGCA
CTCTGGAGGAAGAAGGAAAAGTCGTTAGTGTCAGTGGCGGTGTGCAACTTAGTGATGTTTTACGTCAGGA
ATTGCCTTGGAATGAAAAAGCCCAGCTTAATCATCGTCATAAGCGGGAAATTGGTCAATATGCAGTATCT
ATGGTTGAAGATGGACAAGTGGTCTATCTTGATGCTGGCACCACCACGTTTGAAATTGCCAGAGTCCTAG
CTGAGCGTTTTAACCTCACTATCATCACGAACGATTTTTCCATTACCCAATATCTGATGAACAAACCCCA
ATTAAATCTGTTCCATACCGGGGGGCAGGTAGATAAGAGAAATCATTCCTGTGTTGGCCCTATCGCCGCT
ATGTTGCTTCGCAACTTAAATGTGGATATTGCCTTTATTAGCACCAGCTCATGGGATCTGGAGCATGGTG
TCTCCACGCCGCATGAAGAAAAAGTTTTAGTCAAACAAGCAGTATTGGAAATCGCCCGCCGACGTGTTTT
GGTGTCTGATAGCAGTAAATATGGCAAATACGGCATGTTTCGGGTCTGCCCGCTTTCGAGTTTGGATGAT
ATTGTCTGTGATAGCCAGCTTCCGCCTAAAGTGCAGCAACAATTACGAGAACATAATCTGATATTACATA
CCGTCAGCGTATAAAGGATAAGAACCCTACTATACCCTATAAGCAAATAGCCCAAAGCTATTAAACAAGG
AGAGTTACAATGAAAGTGATAATCACTGGTGGCGCAGGTTTTCTGGGTCAGCAACTAGCCAGCGCTTTAC
TAAACAACAATCAAACATTAAATTTCGACCAACTCATATTGACCGATATTCAATGTCCTGTTTCACCCGT
TAATGATCCCCGCGTTCAGTGTCTGGCGCTGGATTTAACTCAATCAGGAGCCGCGGAAAAGCTGATCGAT
GAAAACAGTGCGGTGTTATTCCATCTCGCCGCCATTGTCAGTAGTCACGCTGAAAGCGATTTTGATCTCG
GCTTGCAAGTTAACTTTGATGTTACTCGCAACTTATTAAACGTTGCACGGGCTAAAAATCCAAAATTGAA
ATTTATCTTCACCAGTTCCCTGGCCGTATTTGGCGGAGAATTACCATCAACCATTACGGATCAGTGTGCG
GTTAATCCTCAATCATCCTATGGCGCACAGAAAGCCATGTGTGAATTGATGATTAACGACTATTCCCGCA
AAGGATATGTCGATGGCCGCATACTTCGTCTGCCAACAATCAGTATCCGCCCAGGTAAACCAAACAAAGC
TGCATCCTCTTTTGCCAGTGGCATTATCCGTGAACCTCTGCACGGAGAAAGCAGTATCTGCCCAGTTTCC
CACGATCTGACTTTATGGCTTTCCAGCCCTGAAACCGTGATCCGCAACTTTATACATGCAGCTCAAATTC
CGGCGGAAAAATTTGGTCTTTCCCGCACCGTTAATTTACCGGGTATTAGCGTCACAGTTCAGGACATGAT
TGATGCACTGGCCGAGATTGCCGGGCAGAAAGCGGTGGATCTCATCCGCTTTGAACCAGACGAAAACATT
AACCGTATTGTTGCCAGTTGGCCGGGTCACTTCGATATCAACCGTGGCTTATCACTGGGTTTTCATGTTG
ATAATACTTTCAGTGATGCAATCCGTGCTTTTATCTCCAATAACCTGTCCCAAGCTGGAGGCTAATTATG
GAACGCTACATTCCGGTCATTGGTCTGGGTATTGCCGTATTTACGTTGATCTTTCTGGTACTACGTACCC
GTGTTCATGCTTTATTAGCAATGCTCATCGCAGCGGCTATCGCCGGGCTCTCTGGTGGCTTAACCGCAGC
AAATACCATTGATGTTATGACTAAAGGTTTTGGCTCCACACTGGGCAGTATCGGGATTGTTATCGGTCTG
GGGGTCATGATGGGACGGGTGCTGGAAGTTTCCGGCGCCGCGGAACAGATAGCCTACAGTTTTATCAAAT
GGTTAGGTAAAAAACGCGAAGAGTGGGCATTAGCGATCACCGGTTATATCGTCAGTATCCCAATTTTCGT
CGACTCTGCCTTTGTTATTCTCTATCCACTGGCAAAGGCTCTCGCAAAAAAGGGAAAACGTCATCTTCTA
ACGCTTGGCGTGGCCCTAGCCGGCGGATTGGTTGTTACCCACCACACTGTTCCGCCAACACCGGGGCCAT
TGGGGGTTGCCGGCATTTTTGGTGTCGATGTCGGCGCCATGATGTTAACCGGTATGGTTCTGGCGGTACC
TTGCGTTATTGGCATTGTATTTTATGCCAAATGGTTAGCAGTAAAATATCCTGAATTTCAACCCATTGAT
GAAGCCGAAGAAGCTCAAGATCTACAAACAATTCATCAACGCTATATAGAAGAAAAAGCGAACAAACCAC
TACCGAGTCTATTTCTTTCCCTGTTGCCGATTATTGTCCCTATTGTTTTGATCTTCATTAAAGCCATTAA
TGGCCTGTTATTAAACACTGAAACTTTTACTGGACAAGAAAACAACTTCTATTTTCAGACATTCGATTTC
CTTGGTGCACCAGTTATTGCCTTAGCCATTAGTGTATTATTGGCGGTTTATACCTTGATGCCAAAAGCCA
ATAAACATGAAGTCATTGACCGTCTGGAAGAAGGTTTACAGGCTGCCGGTATTATTTTATTAGTGACAGG
AGCAGGCGGTGCGTTAGGCGCGGTATTGCGTGAAAGTGGTACCGGCGCCATTCTGGCGCAATATATAGCC
AATCTCCCCCTAACACCGGTGCTGATTCCATTTATCATCGCAACACTGGTTCGCTTAATTCAAGGTTCCG
GCACTGTGGCAATGATTACCGCTGCTTCTATTTCTGCACCAATTATTAGTCAAATTCCGGGGATCAACAT
GTTGGTTGCCGCACAAGCAGCAACGATGGGTTCGTTATTCTTCGGTTATTTTAATGACAGCCTATTCTGG
GTCGTTAACCGCATGATGGGAATCAAAGATGCCAAACAACAGATGATCGTTTGGTCAATACCAACCACTA
TTGCATGGGCGATTGGCTTGTGTGGCGTCATCATCTTGGATCTAGTGTTATAAATACCAAATCATTAGCA
AAACTATCATTTAGCCTCCTTATAAGTGGGAGGGTGACTGCTCCCCGCAGTAAAAAACGGCGAGACTTCC
CACTTCTCAGGCCACAACCGTCGATGCAACGGATTTACGCTGGCCTCCGTGGGCAGAAACGACGAGTCCC
GCCGCCTGTAATTCCAGTATGCCCTTGCGCTGGAGCGACGTTGATATCACGATCATGTTCGACACCACAA
CAAGGACATCGCCAGATCCGCGCAGAGTATTGAGGCGTAATACTTGCCTGTTGCAGTGCGATTTTCACTT
CCCCGTTAATTTCACGATGCAGCCGGGCTTCTACCGGAGGTAATTTCGGTATTTTGATTGCACCGTCAAG
CACTCATAAGAAGTAAGTAAAATGCCTGAGAGGTTAAATACTCAGGCATAAAAAAGAATACTATTTTATA
TTGGAGATTCTTGCGGTGTTTTATATCGAGATAATGTTGATGAAAAATCACTTCCCGCACTTGTTACCTT
ACCAGTAACGACATTGACGGGTGATGACAATATCCCCGAACAATTATGGCAAGCAGCAAAATTATCTCCA
GCTTGTTTAGTTGTTAATCGCTGAGTGAAAATAGATGATTTCAGCATATCCCGTATATATTCGCTTATTT
TCCGACTTCCAATAATTTTCCCTGCCTTTTTATCTTCTAAAATCAATAAATTATTCAGCGCCTGTACCTC
TGCATGCAAACCAGCAATACCCGCCATCGTCGGTAATATACGGTCGTTGTTGATAATATGATTGCTGATC
AAAGATTCTATTACTGGATGTAAAGGTGTATTTACCCTACCATACATATCTCTTATCCCTGAAATAAAGG
ACTCAATATCAATAATCTTATAAGCTTCGGCCTCATCACTTTGTTGTATTTTCCATTCTCCTTTATCTTT
CACTATCGATAATTTCGGACATTTAATCAGGTTAATACCCGGGAATAATTTTCCATCGGCTAAATTTCTA
TTATTATCCTTAAAGTTGACAAATTCATCGTCATAATGACCATTATACTCGTATCCAGCATGAGCAGCGA
AATTCTCCAAGGATTTCTTTGCATAAAGAAATTTTCCATCATAGACACCATTCGATTTTAAACCCGGTTT
TGAGAAATTATGCTGCTTCGCTGGTTTCAATTGTCCAAATTCCCTTGAAGAGCTAAGGATTAATTGCGTT
TTTTTACTAAAACCATCAAATTCAGGAATCTGTTTTTGATAAGCCGACATAACTGCTTTTGCATCAGGAA
GTTCCAAATGTAATGCATCCAATAACCTTTCATCCTCAGTTTTACCTTTGCCAAGTTTAGCTGTTTTTTC
ACGTATATCATTTTTGAACATTTTTAAACTCTCTATAATGATTGAAATTGGATACCTGAAATTATTATCA
ACGTCTTCCTGTTAAGGGTGAAAAAATTCGTCTCGGTAATGCTATTAATCTAGACATTGCTCCTCCATTT
CTCTGAGTAGCTATATTTCGATTACTACCCTGAGGAATATAATTCTGCCATAACGTTGGATTTTCGTCCC
ACGGCGCAATAACTTCCTTACCATCCCGATAAAAATGAATTCTTCCCGCCAATCTCTCTCTATTGCGATA
AGCATAACGCAATTCAGACGCGGTAACTGACTCGCCTGGCCCAGCCTCCAGAGGAGTAGAACCTTTTGTT
TTATTAACAACCTGTTCGATATTCAGGCCATCAAGAACAAAGTGTATTTTTGTTCTCCCATTACGGGCTG
CCATTTCTATACCAAGCTTGCTTCCTCTTTTCCAAAGTAATCTAGGTTCAAAGGTAAGCCATGTTTTGTT
ATAACAAACATGATAATAGTCAGAATTATACTTACTAGTTATTTCTTTAAATATTTTATACATATTAAAT
TTCTTATTTTCACCTCCTATTTTAAAATAATCATTCCATAAAGGATATCTTCCTTTTTGTTCTTCAATAA
TATCTTTCTGTAAACTGTCTTTAACCTTAATATTCCTTGCATATTTTTTAGGATTTTTCACCAAATCTTC
TGATTTTTTAGGTAATATCGTGGTGTCTTTTAAAATAACTCTAGATACTTCGTTATTATAAAAATCTATA
ATCATTGGCGTACTGTCAGGATTCTTTGAATCAAAATTAGGATTAACATCTCTTATATACTTTCCCCTTT
TAGCGGCAAGGCCATAAAACAGATCGCCATTTTCTTCACTGTAATTATCTTTCGCTACCCTAGGAGTATT
ATTCATCATCTGATTTAGATCCAATCCTGATCCTAACGGATTATTATCTATTTCATGCTGATCAATAGAA
TTCCCCAACGGCATTGAAGTTTTTTTCTTTTCTTTTTCACTATATTCACGTCCCATACTATCACCTTATA
ATTTTTTATAATAAATACATTAGGAATAAATAACATATAAATCCAAATATTATTGGCATTTAGACATAGA
TATATGTTCAAATCGATGATCATAAATGAATATAGTGTTATTCAAACCATTTAGCGTCAGATTTATACCC
GTCATCTTTCAAGTTGCCTCTTTGTTGGCTGCACTCGCTCACCCCGGTCACATCGTTATCTATGCTCCCG
GGGATTCACTCCCTTGCCGTCGCGATGCATCTTGAAATCCATAGGGTATATATTAACTATAACAACCGTT
TTTTGAGTGAATTAATGACCTCAATAGTATTGCCTTTCTTGCCGGATGAAACCATAGCATCTTCCGACAA
CACTTTAACATTCATCTTTCCTTTATCATCCCTGGCCAGCAGCGCATAACTATAACCAGCCCTAATAGCA
GGTTTTTCAAGCTTCTTTTCGTCATAGTTAAAAACACCAACATTTTCTGCCGTATTATCAATCACAACGC
CCGGTTTACCCATATAGGTAATGACACTCTGATCATACTTTGCAAATATATTCACCAGATCGTTATTCTG
TTCACCAACCATCATCGGCTCGCTGTCCGGCGAAAGTGCTTTATGGCTCTCATAAGTAGTAACAACCCCC
TGCCGGCCTGTTTTCCATTCATTATCACCAGGCTTCTGCCCTGTATGATAAGCAAAAAAATAGTCATCTT
TCACGGCATATATCATGGTACAACCGCTCAACCCTCCAGACGTAACAACAACCGGCTGCCCATGTTGAAT
ATCCTTCAAAGCAATTCTTATTCCTACAGTTCCCGATGCGCCATTTACCACGTTAATACCAGTAATATTG
GAATCCAACGTGTTTTTGCCCCAATGCACTCCGATCACGCCGGTACCCGATTCGAAAGATGTAGCCTGAT
CACCACGAAATCCCATAACAACATCATGAAAAGGATTTTCCTGACGGGAAACACTATTTCTCAAAGGTAT
TGCCTGTGCAAGCTCCCGGTTGCTGTCATGACGATGAGCCACAACGGGTACGTTAATTGGTGCATCCTCA
CTCCCTACCAATAACCCCTTATTCTTCAACGGGGAAATATGCCCTTTATTAAGGCTTCTATCTGCAAGAA
ATTGCTTCAACTTTTTAGTTCTCCTGCTTTTATAACCTGGCCTAGGCTCACTCTCATTATTTGAAAGTTC
AAGATGTCCACCAGAAGAACTTGATAATGGCGATTGCATAACACTATTTTTAGTACGTTGTGTGGGTACT
GTTTGAGGATTAGCATGTTTTAACATTTATAGGCTCTCTATGCTGGTTAATTTTATTATATTTAAAATTT
ATATTTTCCTGAATTATTATTCTAACGTTTTTAGTACAATTATTAAAATAATAGATCTCATTCTGGCTTA
CCAAATGCTATATTATAAACTATCAAATTTAGCTTTTAATTTTTCAATATTTTCATAAAAGTCATTAATA
TTATACTCTGTTAAATAGATATCAATCCGTTTATCTTTCTTAATTTTATCTAATCCAACATCAGATATCT
CTTTATGTATATCAAAAATTTCGGCAATAAGTTCCTGTTGTTCATTTTCAGATAATAGATTAAATTCATG
ACTTAATAATTTCTTTAATTTATTAAGAGTAACGGGATCTTTTCCTCTAGCACTTAACCAATCTGCTATT
TTAAGAGGCGGTAATGCCCCCTCTCCCAAATCTGACTGATAGATATATCCCACTGTTTCCTGATCATTGG
ATGGAATATCAATTAAAAACATATGCCCAAGTCGATGATCATTAACCAATGCAACATAATTTTTTGCACC
ACTGAGCTGATCAACTCTTTCAGCAAATTCATTGCCATCTATTTTTCCTACCTGGGCCGTTTTTACTGGA
TCAACAGCATGTTCCCCCTCAGTCATTAATTTAAATATATTTTGGGCAGATAAACCGCAAACTGGCTCAG
TAGGATCATAAGGATTTATCCCAACGATTTCTTGATAGATTTCAATACCACCTAATTCAGAAACAGTTTC
ATCAATCGCCTTAAATATAGCTGCCAAATCTCTATCAACGATTTTATTTTGCCAATTATCATTCCAGAGT
AATTTATTTCCTTTTGGATCATTATGTAATGCAATAATACCATTTATCAATTCTACAGAACTCAGATTAT
GCTTTTTTAGTTTTGATATATCCTTGGACTCCGACAAGCAGATTGAAGGTGCTATTTCCAGATGATCACC
CGTTGTTATATTTTCAAGTGTTTTATCCTTTTTGGTGCTAGTTTCAAATTTTTTCGCAAAGTTGCTGATT
GGCATAATATTATTATCCAAGATTCATAAGTAAGTAATATATAGATTAAAATATCACAAACAACAAGATT
TTTTTATATAAAACCATCAATAAAAATATCGTTATTTTCTCTAACTTGTCATTTTATTATGAGTAATTAA
TTAGATGATGGTTTTTTCACCCCAATTAATGCATCAGAATTTTCTTTAGCAACAATAATACCTATACCAT
TTACCTTAGCAACCGCTTTATGACTTTTTACCCATGTTGAAAGAATCTCTTTTATCTTAGGGAAATAAGT
TAAGCAAGTAACACCCGAAACCTCAAGAATAATTTTTTCATTTTCTTGATTATCATTATTGCCTGTGACA
GATATGTCCAGTTTAATCGTTAACTTCACTTTAGCCAGCGCAAAACGCACATGTTCTGTATCCCCCAAAT
CAGTACATAATTTTTCTAATAACGCCTGACTTATTTGTGATCTAACCGGATTCAATTTTTGGTCCACAGA
ATGAGAAATTTCCATAACTGGCTCTATTGTATTAGTCATATCTTGAAGTTTTACCGGTGCGGTAATGGAA
TATAATAAAGAAAGACGTGGACGATTACCAAGCGCCTGCCAAAAATTACCTAAGCTATTTAAATTTTCCT
GTGGTGGGATAACTCTAGTATAAGCACTAGGAATTTTAGGTAATTGACGATGATTAATCAATGCATTCAA
AACAGATGTCATTATTTTTGCCGCCTGATTATCAGGTTGGCTATCCGGGCTACAGCCATCAACTGATGGT
TTATTCGAATGCCAGTAAGTAATTAAATAATTATAATTAATATTTACCCATCCCGGTAACAATAAATTAG
TCACAGGATTATAACGCTTTGGTTCAGCAGAGCGTAATTGTAAATCTTCATGTACATCATAAAGAAATAC
ACTTATTGTCGGTTTAGATGGAATTGAATCTATATCTGGTAAATCAAAACGAATATCAACATTATTTAAA
TATCGAGATAGAATATCTTTTAATGCGTTATTAACTTCGATAATAGCATTATTAGGCTCAATGATATCTT
TCATATCGACTCCAAATTTGATAAGTATTTAAAAGACCAGTCTGCCACTCTTATTTAATTCTAGAATAAT
GGCCCGCTCTATATATTGATTCTCAATTTTTTCACTATTATTGTCTGCGGCTAATATTGATGCCAATAAG
GCAATATTTCTGATATTAGCCCCAGTCAAATCAGCTCGTTTAGCCAAATGTGCAAAATCAATTTCGTCGG
ATAATTTCAGTTGTTCAGGCCAGATAGTTTGCCACATTTTTTTACGTAGCTCTTCATCAGGATAAGTAAA
ATGAGTAATAAAGGTAAAACGACGATTAAAAGCGCTATCCAAATGGCTACGATTATTAGTGGCTAAAATC
ACCAATCCCGGATAATCTTCCAGCCGTTGTAATAGATAAGAAACTTCAATATTGGCATGTCTGTCCTGAG
CATCTTTGGTTTCACTGCGCTTGCCAAACAATGCATCAGCTTCATCAAAAAATAGTACCCCAGAATCCAT
CTCAGCCAAATCAAAAATACGAGCAATATTTTTTTCCGTTTCACCAATATATTTATTCACAACCGTAGAA
AGATCGACTTTAATCAAATCAACACCAAGATGCCCGGCAATCACTTCTGCGGCCATCGTTTTACCCGTCC
CCGATTCACCGTAAAACAGTACACTAATACCGCTACCATAGCCTATTTTTTCCTGAAAACCCGTATCCAA
AATCTGATCACGGTAATTAATCGCCGCAATAATCTCTTTCAATTGTTGAGCTAATTCACCTGAAACCACC
AAATCATTAAAATTACGTTTTGGTGTTATCCGGCGAGCCAGTTTACCTAAACTCTGTTGAGCGCGGAAAC
TTAATGCTTTACGTAAATCTATTTCTTCTAATTGACCTTCCGGTTGTCGTAATATTTGATATTGATAAGC
TTCTTTAAGAATTAACGGCAAGGTCTCTGCGGTAAATGAAAAACGCTGGCACAATTGAACAATATTAACT
TTCTGAACGATATTATCCGGTAAGCATTCTCTCAACATAGATTCTTTATCCACCAGTGTAGCTACCGGCA
TCTCAATTTGCACCATTGGCAGATGTTTAATCCATATTAATGTATCTCCCGGTTCTACCAAACAAACTAC
CCGTAACTTTGGTTGATTCAGCAAAACGAATAATAGGTTATTCAATATTTTCTTTTCATCTATAAATAAA
GAAAAATTACGAATTAATAAACAAGCATTATGTAACCGTGCTTCTCTCACGGCATCTGCCAGCAAATTAG
CTATTACAGTTGAATTCTCTTCCGCTGGTAATCGAGCTACATCCAGGGTTAAAGTACTGATTCTGTGAAA
CGCCATAATATTGCCGACCGCTAATTCTCTGGCACTGCCCTGTTTTCCTCTAAGTATCACCAAAGGGCGA
ACCTCATCAGTTTCATTCAATAATATCTTTTCAAGTGAATGATAAAGAGTTGGTGGATACCAAAGGTGAG
AAACAGGAGAATGCCAATAAGCACAAATTATTAGGGGCGGTAAAATTATCTGTTGTCCTGATAAAAAATG
CCAGACAGTGCTATGAGTTAAAAATTGCGTTTGTAACCAAATAGGTTCTTCGTGGTTATTAAGCCGTAAT
AATTGGTTACTGATTAATGGTGTTTGTGGTAATAAACTGTTTTTCAGTAATTGCCAATCATTTTGACGTT
GACTAAATAATTCAATTGCTAAAGAAAAACTAGGCCACTGTTTTTTACTATTACCGTGCAAAGCAGAAAA
TAATGCATGATAACGGCTGTCAAAATGGGGTAATAAACCAAGCAATAAGACATCGCGCTCAAACTCTGTC
AGTTCAAAACGCTCAACTAATAGAGATAATGCATCAGAAACAAAATATTCTTCGGTTTTCGGATGACCAA
CAATATCACTCTCCTCAAATAACCAATGAGGAAAGCCTTGCGGTTGTATCAGATATTCCTCTATTTTATT
TTCATCAAGTAAAAAACTCTCCGGTAAAGAATCATATTTGTCTCTATTCTGATAATAGTAATGTTGTAAT
TGCAGATCGATACGTTCCAGATGGGGATAAATCCAACGTAATTCAGCCATCATATAATGGCTATTTTTAA
GTAAAGAGTTCATATAAGCCTTTTAAATGTTTTGCCAGTCAATCTGCAAAGGAAGATTTAGCCAGGGAAG
TTTGGCGATATTTAACGGCCACGGCCAGTCGGTTAATAATAGATCAAATGGCTGATGTTGTATTGTAATT
TTTATTTCCTGTTCATCTATCAGTAATTCACCCGGCCGCTGTAAAAACAGTTGACGGACATCATTATGAC
TCAGTTTTTTCCAACCCGGAAGTTGAGCAATAATCGCATCTAACCATTGTTCTATTATCAACTGTTTTTC
TGGTTCAATAGAAATTGATTGTGTCTCTTCATCAATCATTAACCCACACAGAACGTTATTCAATATTTTT
CTTCCTACCTGCGTCTCTTCACTTCTCCAAATAAGATAATCCAGAGAATCAACCGCCCTAAATTGAGCTT
GATGATGGATAAAATTTTTCTCTTCAACTAGACCTAGTTGATTAAATAATACGGGTAACATCGGCCATAG
AATTAATATTCCAGCATTACTGATTTGATCTGGCGGCAATAAACCCGGCTCAGAACATGGTCTATTAATT
GCTCGACGTTGGCTATAATTATTGTCTTTAATGCACAAGTTATCTGGTGTTAATAATATTGGCTGATCTT
GCAAAATTAATTTTTGATTTGCATTGTTTGGAATAAAGCGTTGTGATAGATCGCGATATTCCTCAGCAGA
GAGATGTTTTTTACAGAGTTGTGAAACAGAACTTAATTGCCACAGTGATGCTAACCAAGCTGTACCTGTT
TGGTTATATAACGCTGGATGTTGCAATAACTGGAGAATATTTTCTGTTTTGATTTCCCCCTTCTGAATTG
TTGCCGCTATTAATGAAAGCTGATGATGATTTAATGACGGTAAAATTTTCTGAGTCTCCGTCGCTAATCT
CTGTAATAATTCAGTCAACAAAAAATTAACTGCGACTGCTTGTTGTAAAGTGTGTTCTCTAATAATCTGA
TCTTCACAACTAAAGCGATTAACTAAATCTTGATATTCCTGAATGGAGAGGTGTTTTTTGCACAGTTTTG
GAATCAATTCTATTTGCCAAAGCAGCTTCAACCATGCATTTAATAAGGCACTTTCAGCGACTATATTTTG
GCGAAATAATGTAATAATAGGCACAATATCAAGCATACTGCTATCAAGTTCAGCCATGATATATGACATC
ACTTTCATATCTGGTTTAGGTATTTTCTGCGTATTATGTCGCTGTATATATCCCAAGGCATTCAATACCA
ATTGCCAAGAAGAAATTATCTTTCCTTGATGCTGAGATTTATCTATATCCTCCAACAATTTGTGATTAAT
CGCAGTTAATAAAGCAGGTTGACTGATAGCTAAAAGTCGCTGCAAACCATGCTCAGATAGGCAGCTTTTT
GCCAATAATAATGTTAAATTGATCTCCATTTCCATTAATTGGTTAATTAAAGTTTTGATATTAATATTCC
CATTATCTTCGATTGCCTTTTCTGGATCTAATTTAATATCTTTTTGATATATGTACTGGATAAATTCCTC
GATATCGGATAAACAATTACTATCTAATAAAGAGGGATTATGGGTATTTTGGAATATTATTGGTTCTTCT
GTGAGTGTTTTTTCCTTATTATCTCCATGATATCGATTCAATGCTTTACTCAACTCCATATTAAGCCGAG
TAGGAAATAATGAATTAAAGTCATGTGAATTAATTTCACCAAGATTCAACGTTAATTTCTCTAAATAGAT
ATCTTGATTAACAACATGTTTATTAAAGTATAAATTAAGTAATTTACGCACATTGACTTGATTAAGCAGA
GAACCATGTAATACTTTTCTAGCTACCTGTTGATTATTAGCTTCGATAGCAATATTGATCTGATTTAACC
TATTTTTCTCTAAAACCATATTAATTTCCCCTTGTAATTAACTACTACAATAGATACGAATAATCTATAC
CCGTTATCTTTCAAGTTGCCTCTTTGTTTGGCTGCACTCACTCACCCCGGTCACATAGTTCTCTATGCTC
CCGGGGATTCGCTCCCTTGCCGTCGCGATCCATCTTGAAATCCATTGGGTATATGTTGTAAAAATATCAT
CATTGTTTAACTGATTAGTGACATCATTTATATTTATGACTTCATAATATATCTCATAAAATATACATTT
GCCCTCACATGTTTTCCATACTCTAAATGCCAAAAATTAGTTTCTATTTTATTACCACCTGAAATCAAAC
TAATACCCCAGCTTGCTTGACCTTTCTCACTATCACCATTTAAATTAGGTGTACCATTTTTTCCATCACA
CAATACCCAACCATTAGGCACAGGTTTATTACTATAAAATGGCACAATTGTTCCTGCGGGAATAATTAAA
TTAGCGAGTGCTGAAGCAATTTCTTCGACATTAACACCTACACCATCTGAATTAACAGTGATACCTTTAC
CTGCTTTAACTTTTACACCATTTTTACTCAAGCTCAAACCACTTACACCGCTCCAAGCATTACTTGTATT
TCCTCCTTCTAATTTTAAATAAAGACCAGTATTATCAGTTACCACAATACCGCCCCCGTCCCAACATTTA
ACAGCAATACCATCTGAATCAACGGAAATACTGCCATTATTCTTGGCCTTAACTTCGACTCCCTTTCCAC
TAACCGAAATACCATCACCAGCTTTAACTGAAACACCATTACCATCAACAGTAATACCATTAGCGGCCTT
GACAGCGATATCATCTATATTTACAACTATACCATTACCTTGACCGATAGATATTCCATTGTCTTTATTA
ATCAGACCACTACCAAGATCTACAGATAAAATATCATCTTTTAACATTAATGGAGAAAAGTCTTTACTGG
AGATAGGACCTATTTTTAAATTAAGCGTACCATTACTATCTAGTTTCAATCCTGTTCCTGGTCCATTTTG
TTGTGGCGCTTTCCCGACTGCTTTACGGCCAATATCAGCAATATCAATTAAATATTCATAATCAGTTTGC
AATGGAATACTGCCTGCTTTAAAGCGTTTTTTTACATCATCTGCTGAGGGGTTTTCTACTTTATTATTAG
TATTTTCTTGATTACTCTCTGAATTGGACAAATCGTGCTTCTTTTCCATTTTTATCACCTTATATATTCG
TCTATTCTAATAACATATACCCGTTATCTTTCAAGTTGTCTCTTTGTTGGCTGCACTCACTCACCCCGGT
CACATAGTTATCTATGCTCCCGGGGATTCGCTCCCTTGCCGTCGCAATCCATCTTGAAATCCATTGGGTA
TAGTAATAATTAAAGATAATGAATTTAATAATACAACAAACATCTCTCTTTACTTATAAATCAACCTTTG
TCTTTGTCATGATAAATATTATCTTTAACTTTTGGTACATACAGCAACTGATTACTCTCAATAAATTTAG
AATTCCATTCTGTTTCAGATTCACTAATGACCTCAATTCTCTGTTGTTCAGTGGCAATTCTCATATTCCC
TATACCTGTTAATTCGGAAGGCAGACGACCTAACGTTAACACTTCTAAAATATGGTATGCTTCATCCCCT
AAAGCAGAACCATTATTTTGCCAACGCTTATAGGTACTGGCAAAATTCCTGAAATGATCCGGTGATAACC
AATGAATAATCATGGAAACATGAGCAGGAAATTCAGCTAAAATCTCAGTTTTTACCCACGATTCCAGTCC
ATGATGATCAACGTTGTTATTCTCAATTAACTGGCGATTAATGACTACGCTGACGACAAATGAAAAACGA
TCAGTATACGCGTATTCTGCACTAGAGAAATACCAACGATAACGCCATGCATTTTCCTTTTCTGGGAAAG
GTTTGGTATTTTTACCTCGTTTAATTAATATCTTACCCTTAATACGATCGAATTTTTTTACCAACGCTTT
AAGCATATAGTCAGATGGAGAATTCATATCAGCAGATATTTTTTTGGCTGGTTCATAAGGGGTAATTTTA
TATTTTAGTGTGATTTCATCCCCTTCTTTGATCATAGCAGGAAAAGGGCTTTGGGGACTAGATGTGATCC
AGAGTTCATCGTCTTCTTTATTTTTTTGATGTATTTCATCGGCATAAACCAGTTGATAATCCATATCTTC
CAACCACACCGGGCTATTTTGCCAACATAGTTTTTTGTCAGTAAATGCCTGTTGCACTATGTTTAAATTG
TGTTCCAAAGCAACACTGTTATGGGTGTCAAGATAAAATGATTTTTCTGTAATCTCAGTGATCACTTGGC
CCCGCAATGTAAATCCGTTTTCGCCTTTAATAATCAAGTTAATCATCTGACCGTGTAATAACCGCCCTGC
TGTACTTTGCTGAATAATAATTAAATGATGGTTTTTAGAATCAGGATGATTTTTAATTTCCAGATTATCA
GGTGTTTGTTCACTGTTGAATGCCTCATCAGGTTTCACGGGTAACAACCGGCGATGCTCAATTAAATAGA
AAGGAAGATCAGCCAAATCAGGCGGTTCACTAAAACATTTTCTTCCCAAGCCTAACCGAGCTGCAATTCG
TTTTTGTAGCGCGGATACTTTATCAATGCGAATATTATTACGATGGTAGGCCAACTCTGGTTGTTGAGCC
AAGTAACCGCGCTGAGTGGATAGAAAATCCTGTCGATTGAGAATAAGTGGTCTGGCTGCTCGCTGTGTAC
CAAAATAGCCTAACAGATATTCAAGAATAGCCAGCTCTTTTGCGTAATTTCGTTCATGGATGCCATCATC
ATTATCAATTTGCACATCATCATTCAGTTTCTTAATTAAGTCAGGCATTATCTCCTGATGAACATTCTGA
CTGACAGTATTAACCTTAAAAGGCCATTGTGCACCATATACCTTATTTCCTCGTTGTTTAAAAGCCAATA
GTTTTGGCAATAAGGCAAGTTCTGCGCAACCGTTAGCTAATATTTGTTCAAAAGGCAGAATAAATTGATG
TAACTGTAGTTGTTGTAAGGTATGTTTATTAGTTTGCAATCCATAACAAGCCGGTAATTTATTACTTACC
GGATAATAATCCAACACTTTACGGTGCTTACCCCAGTTTAATAATTCTGGTTGTATATTAATCAGTGGTT
CTGTAATGATATTCTTCTTTATCTCTTCTCTAGAAACTACAACTTTCACACCACCTTTGGCAATAAGAGT
CAATGGGCTGTCTGGTGAGGTAATCAATCCCAAGGGATCATCACCCCATAGTCTGGGATAATATCCTTTC
GCAATTTGCCAAGACCAATTATCTTGCAGTAGTGGAGAAATAATTTTCTTATTATCTTTATTTTCATCTA
ATTCCAGCCGAATAATACTTTGAACTCCCTTGATAGCCAATAATTGGTTAACCAAATGGCTTAAATTTAA
TATCGTCGCACCACTGTAATCTTTGATCGGTGGTAATTCAGGTATCCAACCGTGATGTAAATAAGGCCCG
TCAAAAATTTCTTCATTATTGTAACCCATCTCTTTCATTGTCTGGGTGGTATAACGTAGCGGCTTTTCCA
GCACCGTTTGTTCCGCTGTCATATAAATTTGAGCAAATACGTCAGCGATATCTTTAACATCATTATCAAG
CTGAATATCAATCTTCAATGGTAAATCAACAGGTTCTAACCAGATAACCCGATTCACCCATTCTCCTAAA
TTACGATTATTTTTCAGGAAAACGTTAAGTTTCTCCTGAGCCAACTTATTATCGATCTGAGTTTCCCGGC
CTGGGAGCAAATAAAGCCAATAATTTCCTCTTAATGTTAACTGTTTACTATCTGAATTTGCGATTTGAGT
AAATCTGTATTCACGTTCCTTTTTGCTATACCAGTATGTATAGCGTTGATCGTTAGGTTCACATACCAGT
AGTACATCATTAAATAAAAAGTAACCATCAACCGTGTTGTCACTATGCAAGTCCAGCAACGCCCGGCGAT
AATCCGCCAACGTAATTGGACCACAAGTCAGCATCTGTTGCGGACCAAACTCCTGGGGGAAAATACCGTC
GCCGGGTGTCTGTTGCTCCTTTCTGGGCGTCAGAAGATCTAAAAGCGGCAGCGAATGACGGTAAGCTAAA
TCCGATGCACCATAACAACAGGCTTCTAATAAGGTGATACCGGGATCACTTTCACTCATATCACTCCAAA
ATTGACCAGACTGTTGCTCAATAACAGCCTTAGCCTGAGCAAGTAAGGTATCAAAGGCAATATCGTCTTT
AACAACGGGAAACAGAGCATCCTGATGACTCATTGATTAACTCCTTATTTGAGGAATGTTTATCTGACCA
GACTAAAATCAACACTTCATTATCATTAGCTTCGATATTTGTACCCACGGCACCCGTAACTCGGTTAACT
ATTGTTATGCTTAAATTGGTGACGCGTTCTACCAAAGGGGATTGTTGGATGGTGGCTAATAACTGGTAGT
AGTCAATGTGGTTACCCATCGTCACACCGATAGCCGGATTCTCTCCCCACGGCATATACGTTCGGCTTAA
TTGCTGTTGTAGCTGGTGATAGCCGTAGTCAGAATTAATGCCTGAGATAAAGGTCACTTGGTAATCCACA
TTAACGTCAACATAAGTAGGATTGTTGATTTCAATGGTTACCCAAGGGCTACTTAATCGACTTAACCATT
CGACCATCTCGGCCAATCGCGCCGGGTTCAGTGCTGGGCGTAATGCATCATCGTTATCCTTGTAACGGCT
GTCTGGGATGACTATCAATTGTTGCTTTTCCGGCGCCGGGATGGTGGTTAATTTACTGCCTGAATGGTGT
CTGACATCAAGTAGGCTAACAAAATGATCTTTTAGTAAGGTGACCATGTTCCCCCAACTCAACACTCGGT
TACGATGGGACAGCCGGACAGGAATTCGTTTTAAGAAGGCTTGCTCAGTTTCTTGCGGGCGACCGTTCCA
GGAAGCCCAAGGTTGCGTAACACCGCTGATTGCAGCAATAGTGTTTACCGGAATAGTGTTTGCCGGAATA
GTGTTTGCCGGCTGTTTTATGCTGCCAACGGCCAATCCATCAATAAAATGTTCCTGTTCAACAGCTTCTG
CGTTAGCTAAGGTGACAGTGGTAGCGTTATACAGCAAACCTTTAATACGTGGGTAATCTTGGGGATCAGT
CTTATCCGTTATCTCGGCTTTCAGCCAGTACCGCCCTGACGGCATCAGGGCGGCCTGATTTGAGGCATCT
TGTGGCAATAAAGTGCGCCAGATACCCCGGTCGAACAGGTTACCGGTTTGATCGTCAACGAATTTATCCA
ATTTACTCCAAGTATTGCACTTGTTGAGATAAAACCAGGATAAAGTGAGCTTCTTAATACCTTCTAATTG
CCAATAAAGAGATAAAGTTTGCCCCAGTAGTACTCCGGTAAAACCTAAATAGAATGCCTCATGGGTGAAT
GCCGACGTTTCTGCTGCTGCTTCACCCCAGCCAAAAGGCGTCAGAGGATAAACCGCAAATTGCTCAGGTT
TAGCTTTAGCACTGAATTGAATCTGCAACGCACTGATTTGTGGGGTATAGGGTAAATTTTTATCTTTGGG
ATCTTTCCAGTATTGGGTATGCATAAAATCCTGTCCGGCCAATTCTATACGCACGGATGCAGGCCAATCA
TTGGGATTCGAGCTGTCTGTAAGGGGAAAATTCATCGTTGGCAAGGTAAATTTTAAGCTTTGTCCTTGTG
GTTTCTCCTTTCCACTGAATAATGATTGCGCTTCATTAAGCTTTTCTCTCTTTTGAGGCGTGACTAAGTA
ACCCTGTACTTTAAATGCACTATTATCGGGCTTTGTCTCATATCCCTCATACCATTTTGAAAAGTTTTGT
TGAGGCAATCCTACCCATTGAGGGGTAATCGTCAAGGTCGCGTTTTCGGAGTTATACCATTCAGGGGCAA
CCAGATTAAAACCAGAGCCTAATAACGGTGATTGACCAAAAGGAAAGCTAGTCGCATTCGTTTGTTCAAT
ACCGCTATCAGACGCATAGTACATACTACGGTTGCCGTTAATGTTGATGTTGATCTCGATGTCTTTAATC
TTCGGCAACATCGGTCCCTGTTTGGTGCTCAGTTTTAGTACCGGTACGTCAAACGTCATATTATCTAAAG
CATTAGGCGGGCTAATGGGGTCATCGTTAGCTGATAAGCTGAGTTTGAGGTTAGACTTTTCTTTTTCTAC
TAATAGTGAAAGCCAGTGATCTCCCGAGCTAATCTGAGCGGTGACTTGATTAGAATCCCCCGCCCACTCG
CTGTCTAATGTAACTTTAATCGTGCGCTCTCCCGCTGACATCGTAAATAAAGGCGAAGTAATTAAGTAGC
CAGACAGAACCGAAACATCATTAGGCGTTGGGCTAAAAAGACGAATACCGTTTTCAGGAAATTCAATGTT
ATCTGCAAGATTTAGTAGTATTGCCGATTTCCAGCCATCCCCCTCTTTTCGATACCAACGCAGGTCGGTT
AATTCTCCTTGGTTTGCCAATACATTCAACTCGGACACATACTGTAATGGATTGCCAGCGCTATCATGTC
CGGCATCAAAGAGAGTTCCTTTCGGAATAAAATATTCAACACGATCAGGATTCAAGGTAATACCTATCGC
CACCCGATCCGCTTGGGCACTTCTCGGCGTTAAACCTAATAATTCCCGATAATAAAGATCACGATGACGT
GCCGGAAAGGTATTGAATAATATTTTAGTGGTTTCTAATAGTTTTAAAAAAGCCAGTAAGAAAGCCTGAT
GCGCTGGTAAAAGGCCATTGGCTTTATTCACATTTTGGTAAATATCCGCTAATTGCCGAGGATGATTTTC
CTGAATAAAGTAGAAGCTATGCCAGAATTTTTCTTTATCTTGATCAAAAGGGATTTTTTCCGTATATTCC
TGAATCCAATTTAATATATCCAGCGTACTTCTTTCATCAAGTTTAAAAGTAGTATCCGATACCATAGCGG
TAAGTTTACTCGTTAATCCGGTCAGTCCCATATTTATACCACCTGTTATTTGAATATAACTTTAATATAT
TTTCAGGAGATCATTGTTATTTAAAAGTTATTTATCCAGCACTGACAGCATATTGACTGGCAATAAATCG
GCCTTTACCCATACTGGGTGCTGTTATATCCGGGCCACTCGATGGGTTATTTGCCGGCTGTGATGGGGTA
AAACGGGCAATAAATTGCTGCCCAACAACAATCACCGTGGCAGGGCTACAACAAAAATTTACCTGCTGGC
TGACATCCAATTGAGCAATGGTGACCACACCCATGCCGGGCACCGGGTGGCTTGGAGTAATATATTGCGC
CTGAAATTGGACCTTTTTTTCATCACCCACCATCACGATCTTTTTACCTTGGATTTTGGCGTAACCGCTG
CCCCGGATGATTGCCGGCCCTAGAATGGTGACTTGCCGATTACCGAACAAGGGTTCGAATAGTAAAGTGT
CGCCATCAACCACCAGTTGTTTGCTCATAAGATCACCTCTCCTTCACCAACCTCAAGAATACCTTCAATT
TGCTGGCTAATTTCGCTACCTCTCAGGACATAGCTCACCTGAATATGCAGAGTATTAGGCCAATCCATTT
TTTGATTCACCTGAATTTCAGTAATTTCCGCGCGGGATTCATAACGTAATACTCGCTCTTCAATATGCGT
TTGAATACGCGCCATTAATTCATCACTGATATTTTCAAACAGATAATCATTCAAGCCACAACCATAATCT
TCACGCATAATCCGCTCGCCAGTCTCCGTCAGAAAAAGAATTTTCATACTCTGACGAACATGTTCTGCCC
CTTCCGCCATGATGATTCCAGTCTGAGAAGAAAATTGAGGCGGAAATGCCCAACCCCGACCATAAATATC
GGCTAATATTTTGTCTGCCATTTCACTACCCTATTATTGTGTTAAATTAATTTTCGCACCTTTAATATCA
ACACCAGATTTTCCAGCGGCTGACAGGGATTTTTCAGCCCGGATATTAATTTCCTGTGCATTAGCTATTA
GATTTTTAGCAGAATTAAACATGATATCTTTATCCTGTTGCAGAGATAAAATATTTTTTCCACTATTAAA
TGCGAGCGTCTGCTCTTTATTATCGAAGATTAACGCCTGCTGATTTTCCCCCTGTTTAATCACTAATGTT
TTTATTTGATTTTTTTCACTCGGTTCTAACGGGGATTTGTTTTTGGGATTATGCATAGCGCCTAATATCA
CCGGAAAACGGGGATCACATTCAAAGAAACCGATTATCACCTCATCCCCCGCTTCAGGGTAAAAACAGAA
TCCGCTTTCATGACTGGCATAAGGTTTACCTAAGCGGGCAAAAAGTGTGCCGCCGGTTAAGCTTAAGGCT
GGTACTTTAACTGGAATACGATCCAGAGACTGGCTGTCTGGTTGGCATTTTTCCACGATACCAACATGTA
ACTCTTTAACCGGCGGTACAGCCTGTTCTACATCTGATTGCACGCCTAACGTTAACCGGGTACGCCAACC
TTGCCGCTGGTTGATGGTCTGGCTGACACCGGTGATAATCGCCTGACCATCCATCCCTTGCCCGAAGCCA
GTCAACGCCAAAACATCACCCGGCCAATAACGATCATCCCCTTCGACTTCAAAACTGCCGGATACATTAT
GGCTTCGCCGATTACCCATGATGCTTTGAGTAAATTGTTTGGTTTGTTCATTATCCAATGGATAGCTGAA
AATCCATTGCCACTCTTGATCGGTCAGCGATTTCAAACTGTCCGTAGCAAGTTGACCGCGACCAAAGCCA
CTATTTTTTGCCTGAATCGCCTGAGACAATTTTTGTTGGCTAATGTCCCAAGACTGCACACTTACTGTTT
TAGGGCTGCGCTGATTATCCCATTGCAGATTGGCTTCAAACAGCACAACACTCTGGTGGTCACCGCGCTG
GCGAATGGTGTGTACGGTTGACTGATTAAGTGATTCCGGTGTTACCAACGTAACGGTATCATGGCCGGGG
AGCAGCCAGGTATTCGTAGCAGTAAATCGGCTTTTTAAGAATGTCCAATCATTGCAACGAAACTGCACCA
TTTGCTCATGTACCGTTTTAAGTTGAGGCGCCTGTTTTATCGTGACAGGCACACCGGCTTGGCTGAATAG
CTTCTTGATAATCGCCTCATCACTCTGTTTACTGAATAGCTGCGAGCGGAAACTATGGGTTAATTTTTGC
AATGGATGTTTTACCGTCAGAATCACTAGACTGTCCTGACCTTTAAGCCTCAGTGTCTGCCGGACGATGA
TCCCTTTAAACAACACATTTTTTTGTATCTGCACAATAAGTTCATGATTCGGGCGGCAACCCGCCAACTC
AGCTTGCGCCTTGGCATCAAAAATATGGTTGGTATCACCGATGATAGCCAAAGTGACATTAGCCGAAGGA
ATGCCATTGATAGGGTAATTTACTGACAAGCTGATAACCGTAAACTGATTGAGCGTTTTGCCGCCTATCT
TAATCGCAATCGGAGGTATCTTCATGCCTTCCTCCGTGCTTGTAGCGTTTGTCCCGGCGTGAAATCATCA
AGATTATCCAGATCGTTTTGCCAAGCCAGCGAAAGATAATCGATACCACCCGCTAGCGCAGCGCCAGCAC
CCAGTGCAATCAATGGCAGAGAGAGCATATCGGTTACACTAACCGCAGTGGCTGGCGGCGATTTTAACTG
TTGTTCAGTGGTCTGAATAACAAAGCTCTCATCCGCCACCAGCGATAAAGTGGCAATTGCCCGCAACGGC
GTGGCATCTCGGTCAAACAAGGTGTAATGAATACTAAGACCACTGGCCCGGCAGGCAAAATAGCCTTTTT
TTTCCCAACGCATTTTGCCCCATTTGATTTTAAGAAAGTGTGGAACTTTGGTACCGGCATCAACGGCACA
GAGGGTTTTCAAGGTCGTCAGTTGGGTTTCTATCGGCGTATTGTTGCCGGGCATAGAGGCATCAAACAGT
AGATCTAACGATAGGCCCGCAGGCTGAGACGACACATAGTGGTTGCTTTGGTGAGCATGGGTAATACTTT
CATCGTTTTTATAATTGGCTTGATAATTGAGCTGGATCGCATCAGGGTTATACATCACCGGTAAACTGCC
CACCAAGATTTTACCTTCCCGATCTTTAAAAGCCGTCAGTGTGAGTTTGGATAGGCTGCGTTCAATTAAG
CTCATAATGGCCCCCTGTCTCACGTAATGCCTCTAACACCTCCCGTTTCACCCTATCAATCAGGCGAGCG
TCATCCAATGCTTCTTGGGCTAATGTTCGCGGAGATGATAAATCACCCGCAGAATCGGTAACTTTAGCCT
GAATAATCAGTTCTTTAATTTCTACAGTCATGCTTTCACTCCTAACCAGCGCATATCCTGATAACGTAAC
TCCAGGGAATTGACCAAAACAGCATTGCTATTGGCATCAAAATCACCGGTAGACCAACGAACCGGTAACG
CGTTACTTACGGTCCAACTTGCCACAGGTAAAAAACTTTCATTCAGCAACATAATGACCACATCAGCATA
AACCGCTTTTTCTCCACGCAAGACACGATCAAATATCAGAGTCAGCGGTGTAATCGTCATAACACCACGT
TCCAGTACCAAACTGCCGTGCTGGATCTTCTCGGCCAGCCAAATATTTCTGGCATTTTCCCCGCCCTGGC
TGTGTTGGGTGGTTTGCAGTTCACGGCTGAGCCCCGATATGCGCTGAAAAGCAATATCAAGTGGACTGGG
AATATTGTTAAACAGAAAACTGGCGATAAAACGGTGTGATACTGATGGGGTATATAGATTGTGCATATTT
TGCCCCTGTTTAATTTAATCCCGTGGTCCCGGTACGCGTATCAAACGTCAGACTCAGCTCAATAAATTCC
GCCGGAATGAGCAGAGCCAGTTTGATTTTCATGATCATTTTCCCGGCCCGCTGATCCTCTTCACTCATTG
ATTCGTTAACACCGAGTAATATGTCAAACGCTCGGTCCTCTTGGGTACCTAACAGTCCACCTTTCAGCCA
CAATTGATGCAACCAGTTGTAAGTTTGGCCTTTAAGTTTCATCCAGGTGATAGCGTTGTTAGGTTCGAAA
ACAAAAGCCCGGCCTAATCGGGTGAGATGGGCTTCGATATAGGAGACCAAGCGGCGAGTTTGGATATAAC
GCCAGGGAGAACCTGAGATGTTGTCCAGAGTTCGGCATCCCCAAACTTTAATCCCTTTGCCGGGGAAGCT
GCGAACCAAATTCAACGAAGCGCCATGCTGATTAAAGAGCGCATCAGCTTCAATAAAAGAGCGTACCGGG
CTGACTACCTTAGCTAGCACTACGTTGGCTGGCGCGGTCCAGATATCTTGCTGATTATCATTACGCTGGA
TAACAGCCGCCACCGCAGCGGTAGGCGAAAGGATGATATGTTTACCACTTTCTTGGTATGTGGTTTTCAA
TCCCGGCCAATATACCGCGCCCCATTGCCGATCACTTGAGGAAAACTGCTCTAAACATGTAGCGGCCAGT
ACCGGATCATCCGGGGCATCCAGCAATCCCATGATGCCGCGCCGACTCTTGCAAAGGTTGAGTACTGATT
GCCAAAACTGTAGCCAAAGATCTATGTTGGCACCGGATTCACTCATCTGACTAAAGCGGACAACATCAGG
GACTACAATCAGCGTGATAGCACTCTCTGCGGCAATCACCTGTTTAAGCCAATCCTGTTGCAGTGCGGTG
ATCAATGATTGAAAATCGTTCAGTGGAGAGTCTAGCGACAATACATAGGTTTGTTGGCCGCCATTTTCAA
AAAAGTGACGTACAGAGTAGTACATTAATCCTGACTCTCGAAATGTTAGGGTAAAATCGGTCAGGCTGTT
CAATTTAACCGCGGTTTTATTGCCCGCCCTTCTTGGAATATAACCAATAAAAACCGGTATACCAACAAAT
GCATCATCTGGCTTCTGGGATATTAGGTTCTCCGTTACTGTGACGCCAGGCTGTTTTATTTCCATTATCG
TTTCCTCTACAGGACAGGCGCGGCAAACCGCGCCCCAGTATGGTTACTGTGCTACTTTTTGCGAAAATTG
CAGGATAATAAATTCAGCCGGACAGACCGCCGCCATCCCAACCTTGACGATCATTCTTCCTTGCCTAATA
TCGCTCTCGGACATGGTGATACCTTGGCCAATTTGCACAAAATAGGCTTCCTGTGGACTATTGCCAACCA
GTGCCCCTTGCTGCCAGAGTTGGTGGAGATAGTTGTCAATGGCTGACCTTACTCGCTCCCAAGTCGGTTG
GCTATTGGGCTCAAAGACGGCAAATCGCATGGCCTGTTTGATATCCCGTTCCGCCGCATTAAATAGACGC
CGTACCGGAATATAGCGCCAGTTGTCATCATCTTTCAGGGTACGTGAGCCCCACACGACAAACCCTCGAT
TATTGAAATAGCGGATAGCATTGATACCTTTTTGATTCATGGTACCTTGCTCATCTTCGGTGAGCCGTTC
TTCTACATCACTAATGCCATTCAAAACAACATTAGCCGGCGCTTTCCAGACACCACGACGGGTATCAATG
GCACAATAAACACCAGCCATCACTGCACTGGCGGGAATCATTCTATTTATATTTTGTATTGCATAAATAG
CTTGCTGATAAACATCCGGGTTTTTCTCTTTGAGTTCCGTCAGATTGGTAACCCTGTTTTTTTCTGCATC
CTGATAACCTGAAACAACTACAAGACTCTCTTCCGTTTGCATAGGCTGTGAGACTTTCACCGCTGGATAA
TACGTTGCGGTTTGTGAAGGCGAGTTAACACTGATGGCGGTTGCTTTATCTTGGTTATCAGCGATAAGGA
AATAGCCGGCATTCAATAATGAAGATGTCAGGCTGTTATATATCTGACTCTGATAACCAGAATCCTGTTC
AGAACAGACGATCAAGGTAATTTCTAAAGCCTGCTCAATTAACTCAGGGATTAAAGCCAGAGTTTTAGCA
TCTTTTGAATCAGCAATTGGCAAGATATAGCAAGGTCCACCGCCATTTTGGAAATAAAGTTTTAAAGCAT
CACTGCTTGTCGTGTAGTTAACTTCCACCTTGTAAGTGTAATCGGTTTTTTCTTCTTCTTTTCCATTTGT
ATCGTCATTAACTACTTCATTATTTTCAACTGATATATCACCTTCAACTTTTTTAGATTTTTTAGGGACA
GGCGGAGGGGGAGATGGAGGTGTTGATTTGATAGCTATCGACATAACACAACCTACATGAAATAGGTTAG
TGAAATCCAACCAGCTACTAACCCGTGTCACTTGTGGCGTTGAGCTGGTTTTCTTAGGTGAGAAGCGGCC
AATAAAAACAGGGATTGCCGTGTTCCCTTGACTAATAGAAAGCGCCAGTGATGCATCTTCTTCAATATAG
ACGCCCGGATAAGTTGGTGTTATTGGCATATGGCCTCCAATTATTGTGCGACGCTCTGCGTAAACTGCAA
GATAATAAACTCGGCTGGACGAACCGCCGCCATACCCACTTTGACAATCATTTTGCCCTGTTTAATCTCG
TCATCAGTCATAGTGATATTTTTACCTATTTGAACAAAATAAGCCTGATCAGCTTTATTTCCTACCAATC
CACCTTGTTGCCAAAGAGAATAAAGATAATTATCAATAGCCCGACGCACAGCTTCCCAAGTAGGTTGGCT
ATTAGGTTCAAAAACCGCAAAACTCATAGCATTTTTAATGTCTCGCTCCGCACTGTTAAACAGGCGGCGA
ACCGGGATGTAACGCCAATTATCGCTGTCCTCAAGCGTGCGAGCTCCCCAAACCAATGTGCCGCTTTTAG
GGAAGTTACGGATCATATTCAGTGCCTTACCTTGGTTATATTGTCCTTGCAGGTCGTCTGTCACCGGGTA
TTTAGGCTGTAGTCCTCCTTGAATAGCTACGTTAGCAGGTGCTTGCCAAACACCTCGGTTGTTATCAACA
CTGGCATAAATACCGGCCATCACCGCACTGGGTGGAATATCAACAAGCGTTTTATTTTCCCCCCATTCAG
CGGTCAGCCAAGGATAGTAAACCGCGCCATAGGGGGTAGAAGGATAAGAGTCGAGTATATTTTCTGGTTC
TTTTATGTTAGTGGTATCGTTTCGGTGTTTAGGTTTAGAAGCGCCATCTTCTTTCTCTTTCGCGATATCA
ACGTCTGGACCATCAAAAATAGCAAATAATCCTTTACCCGGTTTGCAAAGTTCCGCTACAGCGGTAGTAA
TATTTTCTCCAGCAGCAACCAACAATGTGACATCATCCAGTGTTGGAACTTGGCCTACTAAGTCTTTAAT
TTTCACGAGATAGCAATATCCACCACCGTTAATAAAATAGGCCCGTAGTGAAATATCAAGCTTATCATCA
GGATTAAATTGCTCACCTTTTCGTGTCAAATAATCCAGCCAACTACTGATACGAAGATGAGCATCTGTGA
ATAAAAATTTATTAGTATCTGCAACCGCAAAAATAGGAACCGCCGTTGCACTTGTACGAACAGAAAGCGC
CAATGAAGCATCTTCTTCAATATAGACACCCGGATAAGTTGTACTAATTGTCATAATATTCGCCTTTAAA
CAGTACTGCATTGAATTGATATGTCAGATTATTCCTGACACCAAACAGTATATTAATGAAATTCAACAGT
CACCCGATCGGCTTTCAAACTCATTTCCTGCACCGCAACTTCATTACTGGTAGCATCAAAACTGGGTGCC
GTCAGTTTTTCTGGGAAAGCATTAGCAATATTCCAAGTAATTAGCAAATTTGAACCTGTTTCATCGGTGA
GACTAATAGAAATATCTTTCTTCTCTATCTGATTAAGCGAAATAGAATTAATCCAATCGTACAATTTAGA
TTGCCCTTTAAAAATACCGCGCTTCAAGGTAATTGTTGGCCTCTGACGCTGACCGGGCATTTGTAACCAA
TTACCAATTCCATCACGATATTCAATGGTGTCATAGCTAATATCTAATCCCGATACACTTTGGAAAGACA
TTTGCTCATCACCAACGGTCACGACAAAACGGTGAGTTGGAATGGGGTATTGAACAGCAATTTGATCGGC
AGTTGTAGACATTGTTATTTCCTTAAGAGTTAAATTCATAACCGGGTTAGAATACACATCATTTTAGGTA
CGCTACCGCCCTTAGGTATCATGCCTAATGCCTTACTTGTGTATTCACCGTGCTTTAATATCCAAACCCT
CATTCAAGAATGAGGCGATCTGACTACTGACTAACGTAAGTTAATACGTGATAAACATCACACTGTTGGA
GCTTTAAACTATTCATCGAAACAGTAATACCTCAATACCGCCAAATAAAAGTTAAAAATAAAAAATAATT
ATTTTTATCTCTATTTTTACTTATAATTCAATATGATAAATAATATCATTCAACTAATAGGGTTATTGTT
TTTAGACACCTATTTATCAATTTTCACAAAACGAGTTTATAAACCAAAAATAATACCTAAAAATATTTTA
TCTATATTTCTAAATCTTCCATCACGTCATGGACAATAGAGTTAGAATCATTGCAAGTATAAATAAAACT
AATAGTTAGTTATTATTAGTTTTACTTCTTAATAAAAAACAGAAAAATAACCCATATGAAAAAATAAAAT
AAAAATTTTTAAATCATTTATTTTCTTGCATTACTCATGCAGAAGCTATATAAATTCTAACAGGCATAAG
CCTAATTGAGCCCTCCTGGCTATAGAGAATAGACAAACACTAAACAGAGGCAGAGAATGCGTTATGTTGA
AAATAACTAGAGATGTTTATTTAGACTGTGACTCAAACAAAATAATTCATGGTAAAAATATATTTATCAT
TACAGAAAAAGAGAAACGCCTGCTACTCGCACTGTGGGAACATGCCTCACAAGGGAATACATTAAACCGG
GAACAACTTATCCCTCTGGTTTGGCCTGAACGCAAAAATGGAGTAGCAGAAACCAATTTATTGCAATTAA
TCTGTAAGTTACGCCGCACATTACGCTATTGTGATCTAGGTGAAGCCATACACACAGTATACCGACAAGG
TTATCGTTTTATCCTGCCATTTCAAGATAACGAACCAGATAATCGTCAACCCCAAAATACTAAATTACCT
ATTCCCACCGATATACCTCCAAAGCCATTTTATTGGCGTTTCACCAGAATGATTGTTATGTTTATCACCG
CAATCATCTGGATATCAACTATCCTATATACAGCCCCTTTTCTGGCTAAGAAATAATGATGGCTTTTATT
TACAAAACGGTTAAATCCCCGTCAATGGAGGTCCATTAAATTAAACAGCATATAATCTGGTTATCCACTT
CTTCTTTGCGGCTCATTTCAGCAAGTTATGGGCCGCTTTGTCGCTATTATCCCAATGAATATTATACTCA
TTTGTTTTTAATAAGATTTTATTCCCAAATTATAGAGATAAATGAGTACCAAGAGGCGGGAAATAATTAC
CAATTAATCAATAAAATAACGTTGTGATGTTAAATAAATTCATAAAGCAATGGAACTATCTGCCTTGTTA
AGTGGTCATAAGCCTGTTGCTCATTCCCCTACAATTAAGGATGGAAATAATAATGGTGCTAAAACAACTC
ATCCCAGTTACTCTGATTTTTAGTTTATTGCCAACCGCAGCCCTCGCAGGAAAACCACAAAACTATCTCT
ACACTTCATCCGATGAGCTCGATCAATTACGTCCTCTGTTAGCACGTCAAGATATTGACGGTGTACAAGT
TGTTTATAGCTGGAAACAATTGGAGGGTGCATCAGGGAAATATGATTTTTCCGCAATCGAAAAAGATTTG
TCGTTGCTTGACAGAATAAAAAAGAAGCTGTTTATTCAGATCCAGGATCGCTTTTTTGAGAAAAATGCCC
GCTATATTCCATTTTATCTCCAACAAGGCACAAAATACCAAGGCGGTTTAGTTGCTCAAGTTGATAATCC
CGGTGAAGGCAAAGCACAAGGTTATGGTTGGGTTGCTATTCAGTGGAATACAGCGTTGCGCAAACGCTAT
CAGGATCTGCTTTCTGAGCTGGCAAAAGAGCTTGATGGTCGTATTACCGGGATTAATCTACCAGAAACCG
CCGTTGATATTGACATGAAACAGGATAAGACCGGTTTTAGCTGTGACCGCTATTTTGCCGCCGAACTTGA
TAATATCAAATTTGCCCGCCAGGTATTTAAAAAATCCTACGTAGTACAATATGTTAATTTCTGGCCATGT
GAATGGGATAACGATCATCAGTATATGTCTCGCTTTTTTAATTTCGCGTCGAAAAATAAGATCGGTCTCG
GTGGCCCCGATATCGTGCCATATCAATCTGCTCAGATGAAAAACGCTTATCCCTTTTTCAATCGTTACAA
AGGCAAACTGGATTTGGTGACAATGGCAGTTCAAGAACCAACACTGACCTACACCAACCCAAAAACTAAA
AAACCCTTCACTAAGGAGGAGTTTACTAATTTTGCTGAAAACTACTTGGGGGCTAACATTATTTTTTGGA
GTACCACAACACCATGGCTAAAGCAGTAAAGCAAAGGCCATGCAGATTTGTGCATGCACAATGGGCTGTG
CCAAACACCAGACGAGGATGAATAGATAATGTCGAGCTTGTAGTACAAGTTGCTCCAAAAGGCGAGGAAC
AGTCCATTTTTCCTCACCACGACCAAACATTCACTCGGAATATTCAAATAAGAATTATATACCCGTTATC
TTTCAAGTTGCCTCTTTGTTGGCTGCACTCACTCACCCCGGTCACATAGTTCTCTATGCTCCCGGGGATT
CGCTCCCTTGCCGTCGCGATGCATCTTGAAATCCATAGGGTATAAATATAAATTTATCATTTAGGTACAG
TGAAAAATCTTTATGATTATCTCCACATAATAACAACGCGGAGCTTACAATAATCCTCTCCGCGTAGATA
AATTTTAACTCATGTCATTAACTGAATCGATAAAACGATTAAGAACACTTGAGTGTGATTTAGACTTATA
AATATAACATTGATTTGCTGCACCAGGTTTTTCAATGGGAACAAAACTCAAAGCATCTCCTCCTTCCAAT
TCATCAGGATGAGAATCTGTAATAAATATATAATCTCTGGAATAAATGAAATTCATGCAGCATCCCATAT
TATCCATCTGACGCATATTTACTTTTCCACCACTTTGAATAACTTCTTCTTCCAAGTTTTTAATGAAGCT
ACTTTTATAAAGTACAGGATCGCATAGCCAAGTATTACTCTTTAGTAATTGCATCACATCGCCATTAGCA
ATATCTAATAACTCTTTTCGGCAGCAAATTCCCAATTCAGGCCCTTTTATTTTGCGAATGAGAAGAAAAC
GGTCACTTAGTATCTTTTCTGAGCTCAGAATGAGCGTATTGCCGTCATAATCCACTATTTCTTCAATGTT
ATCATAACTAAACCGGAATATATTTACCTGTGAGCTATTTCTGTCAGCTGCCTTATATAAATAAATAAGA
TGTTTGTTTTTCCCCCAATCGTAATAAATATTAACTATGTTACATATACTACCACTGATATGTTTTTTAG
TTATTTCTTTTTCTTGTAAATAAAGATCTTTAAGATCATTATATAATTCTAAACCATCTTTAGTCAGACT
CATCCCAAATTTCTCCCTTTTGAAAAGGCGCTTCCCTAATGTTGCTTCGAAGTCTTTGATTGATTTAGCT
ACTGGAGGAGTTGTACGGTTCATCACTCTTGCCGCTTTACTTAAAGAACCATTTTCCACCACTGCCATGA
ATGCTTCTAATTTACGAGAAAAAAACATAATTCACCGTTCCTATATAACTTGTGGCTAAAATAATTTCTT
TGAAATAGCCTTCACCAAATGACAGCTAAATCAAGTTTGATACTGTGAAGGCATAAATTTTGTACAAAAA
AACAAATACTTCTCAAACATATACCACATAAAAAAAGCGTATGTTCAATACATAGGTGGCTCAATAAACT
CTATTATTCATGTTTATCATGGTTCAAAAATTAATCTCAACCAATCAACCATTAGAAAATATAAACATTA
CTAACGAGCTCAATTTTCTATCAAAGATTAGGATAGGGTTCTACATTTTTCAGTAATCAATTTTTGTAAC
ACTAGAGATAAAAACGGTCTAACAGAGGCTCTTTCTCACTACAAATTATTATATTTTTCACAACAAATTA
TAATATTAGGGGATCCGTTACTATTTCGTGCTGACCATTGTCAATAGTTACTTTTTAAGATCCATCTGTT
ATTATTGTTCCTGTGTCTTTTTACTGGATGGCTGTAAAAGATGAAATTTATCTCTTTTAATATTAATGGA
TTACGTGCCCGCCCCCATCAGTTAGCTGCGATCATCGAGCAACATCAACCCGACGTTATCGGTCTACAGG
AAACAAAAGTCCATGATGACGCGTTTCCTTTAGGAGAGGTTGGGGAGCTTGGCTATCATGTATTTTATTA
CGGCCAGAAAGCCCATTACGGCGTTGCTCTGTTAACGCGCCAGAAGCCTCTTGCGGTGTATCGTGGTTTT
CCAGGGGATGATGAAGATGCTCAACGCCGTGTTATCATGGCAGAAATGGAAACCCCACACGGGTTATTGA
CCGTTATTAATGGCTATTTCCCACAGGGAGAAAATCGTGAACATCCAGTGAAATTTCCGGCAAAAGAGAA
ATTTTATCAGGATCTGCAAAACTACCTGGAGCAAAACTTAACCCCTCAATCACAAGTGATTATCATGGGT
GATATGAATATCAGCCCGACAGATATGGATATCGGAATTGGTGAAAACAACCAAAAACGCTGGTTAAAAA
CAGGTAAATGTTCTTTTCTGCCAGAAGAGAGAGATTGGATGGATCGCCTGAAAAATTGGGGTCTGGTTGA
TACATTCCGGCATCTCAATCCTGAATGTAATGACCAATTTTCCTGGTTTGATTATCGATCCAAAGGGTTT
GATGATAACCGCGGATTGCGGATTGATTTGCTGCTTGCAAGTAAACCCTTGGCGGAGCGCTGTATCGCAA
CAGGCATTGATTACAAAATCCGTGAGATGGAAAAACCGTCAGATCATGCCCCAGTTTGGGCAGAATTTGA
AATTTGATATTCCGTTAACACCGAATATCAATCGTTTTTTTAAAATAATGTAATAATTGCTGCGCTCTAT
GGCGCAGCTGTTTTGGCATTTTTCGTTGCTTTTATTTTTTTCCCCTTTTTATCTTTCACTGGAAGTGGTG
GTAAGTCACTAAAAGCAGTTAAATTACGGTTCTGTTTGGCCTGCAAAATTAATTGCTGCAATGTCTCCTC
AAGTGGCCCCATGAAATCTTGATAGCGGAACTGTTTTTCACTGATTTGCGTTAACCGAGACTCCCAATGG
GCGGTCATATCCGGTAAAGCGGCCATATCAGGCAATACATGGATCAATGCCCTACCCGCAGGTGTTGCAT
GAATATGACGCCCTTTTTTATAAAGAAACTCCCGTTTAAACAACAGTTCGATAATGCCAGCCCGCGTTGC
TTCCGTTCCCAACCCATCTGTTGCACGAAGGACTTTTTTCAGCTCTTTATCCTGTACAAAACGGGCAATT
CCGGTCATAGCAGAAAGGATAGACGCATCAGTAAATGGCTTTGGCGGTTGGGTTTGGCGCTCTACCACCT
CTCCTCTTTCACACAATAATTCATCACCTTTAGCAACAACGGGTAATGGCGTTCCGTCATTCTCTTCATC
ACGCTCTTTATTACCAAGTAACGTTCTCCAACCTGCCTCAGCAAGAAAACGGGCTTTAGCAATAAATTTT
CCACCCGCAATTTCCAATTCAATAACACATTTACGGAATATGGCATCCGGGAAAAATTGCATCAAATATT
GTCGGGCAATCAAACCATAAATATTAGCCTCGTTATCCGTCAGATTTATATGGCTACTTCGAGCTGTAGG
AATAATTGCATGGTGAGCATCAACCTTTTTATCGTCCCAACAACGATTCTTTCTATCTATTTCCAGTAAC
TCTTGTGGCAACAGATTTGTTGCGTGAATAGATATCGCATTAAGCACTGCATGACGACCAGCAAAGTGTT
CATCCGGCAAATAACGGCAATCAGAACGGGGATAAGTAATTAGCTTATGTGTTTCATACAATCGCTGACA
AATATCCAACACTTGCTGCGCATTTAGGCCAAAACGTTTAGCGGCTTCAATTTGCAAAGAAGATAATGAA
AAGGGCAAAGGAGCGACTTCAGATTCCCGTTTATCCTGATAAGAGATCACATAGGCTGGTTGACCGGTTA
TTCTGGCAACAACATGTTCAGCCAGAGGCCGGTGTATCAATCGTCCTTCTTCATCTAAAAAATCGATACA
AGATTCACTTGGTTGCCAGATAGCGATAAAACGTTCATCTTTCGGCGTAACAATATGCGCTTTTACCTCA
AAAAAATCTTTGGGTACGAAATGCTCAATCTCTTCATCCCGGCGAACCACTAAACCCAAAACCGGCGTCT
GAACTCGCCCAACTGATAATACCCCCTGATACCCCGCATTGCGGCCAAGCAAGGTATAAGCACGGGTCAT
ATTAATGCCATAAAGCCAATCAGCCCTAGCTCTGGCGAGAGCTGAAACACATAGCGGAATAAAATCCCGG
TTATCTCTTAACCGATCAACAGCTCTGGTTACCGCTTGTGGATTTAGATCACTTATCAAGCAGCGGCGAA
CATTTTTCCGCCTCACAGCATCCAGTTTCAAAAAATCCAAAACCTCATCCACCAACAGTTGCCCTTCCCG
ATCTGGGTCACCGGCATGCACTATTTCATCGGCTTTTTCCAACAATGTCTGGACAATGTTGAGCTGTTTC
TCAACAGAAGGTCGCGGTTTTAACTGCCATTTTTCAGGAATGATTGGAAGATCAACCAATGACCAACGAG
CAAAACGACTGTCATAGGCATCAGGTTCCGCCTGTTCCAGTAAGTGCCCAATACACCAAGTAACAAACTG
GTTATCTCCACAAGCGATAAAGCCATCGCCACGGCGATGCGGTTTTGGTAGAACATCGGCAATCGCCCTG
GCTAGACTTGGTTTTTCTGCAATAAAAAGCCGCATGGATATTATTCATTAACCTCAATGAGTACTCTGCC
TGACTGTTGCTCAGACAATTCACCAATCGCGGTCAGTTCGATGCCATGACATCGTGCAATCGCTTTCACT
TCATCTATAGCTTCTGGTAGAACAGCCAACAGCAGGCCACCGGATGTTTGCGGATCACATAACAGTTTGC
GCTGAAGTTCTGTCATTTCACCAATAAGATGACCGTAACTATCAAAGTTACGCCCAGTTCCCCCCGGAAC
ACAACCCTTTTCAATATAGGATCCTACTTCCGGCAGTTTAGGCACTTTTGCAAAATGGAGAGTTGCCTGA
ACCCCCGATCCTACACAAATTTCACTTAAATGCCCTAAAAGACCAAACCCGGTTACATCGGTCATTGCTG
TAACGCCAGCCACCTCGGCAAAATCCATCCCCAAGTTATTTAAGCGGCACATGGTTTCTATCGCAATTCC
CTGATGTTCAGGTAACAGCAAGCCTTTTTTCTCCGCCGTGGCCAATACGCCAATTCCAAGTGGCTTTGTC
AGAAATAGCTGGCTTCCCGCTTTCGCGGCACTGTTCTGTTTCACTCGGCCAATATTAACGATACCGGTTA
CAGCCAAACCAAAAATAGGTTCAGGCGCATCAATAGAGTGCCCTCCCGCCAGTACAATCCCAGCCTCTTT
ACACGCAGCCCGGCCACCTTCAATCACCTTACGGGCAATTTCCGGCGCCAATTTATCAATAGGCCATGCC
AAAATAGCTATCGCCATAATAGGTTTACCGCCCATCGCATAAATATCGCTGATAGCATTTGTGGCAGCAA
TGCGCCCAAAATCAAATGGATCATCGACAATCGGCATGAAAAAATCTGTCGTACTGATAATGCCGGTACC
ATTGCCAATATCATAAACCGCAGCATCATCACGGGTTTCATTACCAACCAGTAAGTGAGGATCAAGAAAT
TTTTCCTGCTCACTATGCAGAATGGTTTCCAAAACTTTTGGTGAAATTTTACAACCGCATCCAGCACCGT
GGCTGTATTGGGTAAGACGAACTTCTGTTGACATAACAGACCCCGGTTACAAGTAGCTGACAAAATTGGT
CATATCAGGCGCAGTAACCTTATTTGGTGCTTTTAGTGCAGGCGTTCCAAGGTAGAGAAAACCCACTATT
TTGTCATGTTCATGACAACCCAAACCGGCACGCACGGTATTATCATCAGTCCATGAACCCGTACGCCAGA
TACCACCAAACCCTTGAGCCACAGCAGCCATTTGCATCGCATGCACCGCACAACCAGCTGAAACCACCTG
CTCCCATTCAGGTATTTTGGAATTCTCAGCCACTTTTGCAATAACAGTGATGATTAATGGTGCACGATAA
GGCGCATTTTTCGCTTTTTCTTCCGCCTCAGCACCAAGCTGACTATCAATGGCTGCTTGATGGAGTAATC
GACTGAATCGCTCAATTCCTTCATCCTGCATGACAATAAAGTGCCACGGACGTAATGCGCCATGATCAGG
TGCTCTCATTGCCGCCGCCAGAATATGCTGTAATGCTTCACCTTGAGGTGCGGGGGTTGTTAAACGTGAT
ACTGAACGTCTGTTCAACAAAAGTTCTAGTGCATCCATCTTTTCTCTCCTAAGTAATGTATTTTGGTATA
AGCTAACATTTTCTGTTTATTTGTTAACAAATAAAAGCCCTAAAGCCGTCTTTTCAGGCAATATGCCACT
ATTTGAAGCTGACATTTACATGCCTGATCATTAGGATAGCTTCACTTGATCCTATTTTTGGAGATGATAT
GCGTATTTTATGGAAGTTGATCGCAAGATTATTTAAATGGAGTTGGCGACTATTAAATTTTATTCGAGAA
GTCATTTCAAACCTGATTTTTATCATGCTAATTCTGATTGTGGTTGGTGGTTTTCTGATTTACCAACAGA
CAAACAAAACGGCAGATAGTTATCAAGGAGCATTATATGTCAATCTCACCGGTATCATTGTGGATCAGGT
CTCCAGCCGTACTCCATTGACTCAATTAGGCCGTGAGTTGTTTGGTACATCCAGCAATAAATTCCAGGAA
AACTCCCTGTTTGATATTGTTGATAGCATTCGCCAAGCAAAAACCGATAACAAAATCACCGGTCTGGTGC
TGAAACTTGATGATTTCATCGGCACCGACCAGCCATCTATGCAGTATATCGGTAAGGCAATTAATGAGTT
TAAAGCTTCCGGTAAACCGGTTTATGCTATCAGTGATAGTTATAATCAATCACAATATTATCTGGCTACC
TTTGCCGATAAAATCTATCTATCGCCACAAGGAACGGTTGGCCTTTATGGCTATTCAACCAATAACCTGT
ATTACAAATCCCTGTTGGATTCACTGAAAGTCACCGCGCATATTTTCCGTGTCGGGACGTATAAATCAGC
CGTTGAACCAGTTATGCGTGATGATATGTCTCCCGCTGCCCGCGAAGCTGATAGCCGTTGGATCAACGGT
CTGTGGGATAACTACCTCAATACTGTCGCTGCCAACCGCAAGCTTTCTGTTCATCAAGTATTCCCAGGCG
CTGATGAGATGATTGCTAACTTACGTGCTGTTGGCGGAGACAATGCGCAATATGCACTTAAATACAAACT
GGTCGATTATGTTGCGCCACGCAATGTCATTGAAAATGATATGACAAAAGCCTTTGGTTGGGACGAGAAA
AACCGTCACTTCAATGCTATCAGCATTTATGATTATGCACCGCAATTAGTAGAAGGCAGGTTATCATCTA
AAGGTAATATCGCCGTTATTGTCGCACAAGGTGCAATCATCGATGGGCAGCAGACTCAAGGTATGGTTGG
CGGTGACACGACCGCCGCGCAAATCCGTCAAGCTCGTCTGGATGATAATATCAAAGCCGTTATTCTGCGG
GTAAACAGCCCTGGTGGCAGTGTGAGTGCTTCTGATGTTATCCGCACTGAACTGGCTGCGCTACGTGCAA
CGAATAAACCTGTGGTGGTTTCTATGGGGGGAATGGCCGCGTCCGGTGGCTATTGGATCTCTACCCCGGC
TAATTACATCATCGCAAACCAAAGTACGTTGACGGGTTCTATCGGTATCTTCGGTGTCATTACCACTTAT
GAAAACAGTCTGGAACATATTGGTATCCACACCGATGGCGTTTCTACCACACCACTCGCGGGCATTTCTG
TTACTAAAGGACTCAGCAAAGAGTTCTCAGCACTGATGCAACTTAATATTGAGAACGGCTATAACAACTT
TATTGGCCTTGTTGCTGCTTCACGCCATAAAACACGTGAAGAAGTCGATAAAATTGCTCAGGGGCATGTG
TGGACGGGTAATGATGCGAAAACCAATGGATTGGTCGACCAATTAGGGGATTTCGATGATGCGGTCACCA
AAGCGGCTGAATTGGCGAAATTGGATAACCCTGAGCTTGACTGGATGCAACCTGAAATGTCATTCAGTGA
GTTGCTGATGAACCAGTTGACAACAACCGCACAGGCTATCGTGCCGGAAGCAGTTCAAGCCTGGCTACCC
GCTCCATTGGTGCAGGTAGCTCAGGAAGTGAAACAACAGAGTGAGTTCTATCGCCATCTGAATGATCCAC
AAAATCGTTATGCATTCTGTTTAAATTGCGGAGATGTTCGCTAAACAACCTATACCCAATGGATTTCAAG
ATGCATCGCGACGGCAAGGGAGTAAATCCCCGGGAGCATAGGTAACGATGTGACCGGGGTGAGCGAGTGC
AGCCAACAAAGAGGCAACTTGAAAGATAACGGGTATAACAATGCATGATTCTAGTAATAACTCGATTAAT
TTAGCCTGACAGATTCCCTGTCAGGCTTTTTTTATTCTGCAATACTCCTATAATCCTGCTGATCTTTTTA
TGGGGTACAGTCATGCAGAAGAAATCTATTTATGTCGTCTATACTGGTGGAACCATTGGGATGCAACGCT
CATCTCAGGGATACATCCCCGTTTCCGGGCATTTACAACGCCAATTAACAAAGATGCCCGAATTTCATCG
ACCGGAGATGCCGACATTCACCATCCGTGAACATCAACCATTGATCGATTCTTCTGATATGACTCCAGAA
GACTGGCAATTTATCGCTGATGATATCCGAGAAAATTACCATGATTATGATGGGTTCGTGATCCTGCATG
GCACGGATACAATGGCATTTACGGCATCTGCCCTCTCCTTTATGTTTGAGAATCTGGGTAAACCAGTCAT
TGTCACCGGGTCACAAATCCCATTGGAAGCACTGCGCTCTGATGGGCAGACAAACTTGTTGAATGCGCTT
TATCTTGCCGCTAATTACCCGGTTAACGAGGTCAGCCTGTTTTTCAATAATAAACTGTTTCGTGGGAACC
GGACCGTCAAAGCACATGCCGACGGTTTCGATGCTTTTACTTCACCAAACTGTTCTCCATTAATGGAAGC
CGGTATTAATATTAAAACCTTCAATACAGATTCCACCTTTGCTAGTCACGGTAAATTTATTACCCATCAG
ATTACCCCTCAGCCCATTGGCGTAATCACCATTTATCCCGGCCTTTCCAGTCAGATTGTGAATAATATTT
TGATGCAACCAGTTAAGGCTCTCATCCTGCGCTCATATGGCGTCGGAAACGCACCTCAACACCCTGAATT
ATTAAAAGAGCTAAAACAGGCAACAGAGAGAGGGATCGTGGTCGTTAATTTGACTCAATGCATTTCTGGC
CGAGTAAATATGGAAGGGTATGCAACGGGCCATGCTCTGGCTGAAGCGGGGGTGATAAGCGGCTACGATA
TGACTTTTGAAGCAACTTTAACCAAGTTGCACTATTTACTCAGTCAACCCTATGGCAATGAAAAAATTCG
TTATTTAATGCAACAAAATTTACGTGGTGAATTAAGTTATGCTGATAAATAATCAAGGAAAGAGATGAAA
ACGACCCTATTACTTATTGATCTACAGAACGACTTCTGTACCGGCGGTGCTTTAGCCGTAGAAGAGAGTG
AACAAGTCATTGCTGCGGCAAATCAGGCGATTGCTATTTGTCTGAAACACAATATCAGCATTATTGCCAG
CCAAGACTGGCATCCTGCTGAACATATGAGCTTTGCCGTAAATTCCGGCCAGAAGATCGGCAATATCGGT
CTATTAAACGGTATTCCACAAGTATGGTGGCCGGTACACTGCGTTCAAAGTCAGCATGGCGCTGATTTCC
ATCCACAGCTAAACAAGCAAGCAATTGTTGAAATTTTCCACAAAGGAGAAAATCCACAGATCGATAGTTA
CAGTGCTTTCTTTGACAACGGCCATCAGAATAAAACCCGACTTGATGACTGGTTACAAACACAGCAAATT
GAACGCCTGTTTATTATTGGGATTGCCACTGACTATTGTGTGAAATTTACCGCGCTAGATGCGCTGGCAT
TAGGTTATGAAACCTGGGTCATTACGGATGGCTGTCGAGGGGTTAACCTTAGTCCAAATGATAGCCAATC
AGCCTTCAAAGAGCTAAAAGAGCAAGGCGCTATATTGATAGAACTTGATCAACTAGAAGATGCTCTTCTC
TGATATCAATCCAAGGTCAGGCTGAGTCTTACACACTCAGCCTTTTCATATCTAATTTGCCAAAGATTAT
GGCTTGAATGTTGCCACCATTTTAGACTGAAAGATCGCTTTCAGTTCTTGTTTACTCTTCATCACCAACT
GACCATCAGTACCAATCGTCATATGCTGCGGATCATGGTTATGCCTTGATTGCCATAGCATAATCATTTG
CAAACTATGCTCTTTCTGCTCTACCGTTAAAGGCACACCATCCTGCCATTTACCCAGTTCTACTGCCTGA
ACCAAGCGTTGATATATTTCTGGTGTCATTACAGATAACAGATCATCCAGTTCCATTGATATTTCCTCAT
TATTTTCCAGAATTAGCTGAAACGATTTTTTACGTAAACTAAGATTATGCCCGCAATAATAAAAACGATT
AACCTACTGTTTTTTCGCCTGTATTTTCATCAGTAAAGCTTAATGCAACCGAGTTGATACAAAAACGCTC
TCCTGTCGGCTGCGGTCCATCAGGGAACACATGCCCCAAATGAGCATTACAATGACCGCAACGAACCTCA
ATACGATGCATATTGTGACTATCATCATCAAGATACTGCACTGCATCATGAGTGGCAGGCTGGTAAAAAC
TCGGCCAGCCACAACCAGAATCAAATTTAGTGTCGGACATAAATAACGGCTGCTCGCAGCACAAACAATG
ATACACGCCACTTTTCTTATTATGTAGCAATTTCCCTGAAAATGGCGGCTCTGTCCCGGCATTCTGGGTT
ACGTGACGCTGAATATCAGTTAGTTCTTTATAAAGGGAAACATCAGGATTCTTAGTCATAACGACCACCT
TAATAATAAGACTCATGTTCTCAATAAAATTGATTAATAATAACAAAAAATTAACATTACATCAGTGGAA
TTTATTTTAAGTGGTTAACTGAATCTGTCTATACCCTATGGATTTCAAGATGGATCGCGACGGCAAGGGA
GCGAATCCCCGGGAGTATAGGTAACTATGTGACTGGGGTGAGTGAATGCAGCCAACAAAGAGGCAACTTG
AAAGATAACGGGTATATCCTACTATTTGTGATGTGACTCGCATATCTAACCAATTAACTTTCAATATCTG
TCTGCACCTTGATAATGATGGGCGGCTCGATTGCCAGTACCCTATAGCAAGCGTCTAAATGATGAACTCA
AAGCTAATGTTTTTCAGCTATTGACACGATTCCGCTTGACGGCTGGCAAGGTTTTGGTAACTTTAGTAAT
AATTTTTAATTCACTAAAAAATAGCTGGTGGAACACTATGACTATCAAAGTAGGTATCAACGGTTTTGGT
CGTATTGGCCGTATTGTTTTCCGTGCTGCACAAGAACGTTCAGACATCGAAATCGTTGCAATCAACGATT
TGCTCGACGCCGAATACATGGCTTACATGCTGAAATACGATTCAACTCACGGTCGCTTCAACGGCACTGT
TGAAGTAAAAGACGGCCGCCTGATTGTTAACGGCAAAGCTATCCGCGTTACAGCAGAAAGAGATCCAGCT
AACCTGAAATGGAATGAAGTAGGTGTTGATGTTGTTGCAGAAGCAACAGGTATCTTCCTGACTGACGAAA
CTGCACGTAAGCACATTGCCGCTGGTGCGAAAAAAGTTGTTCTGACCGGCCCATCCAAAGATGACACGCC
TATGTTTGTTATGGGAGTTAATCACAAAACTTATGCAGGCCAGGAGATCGTTTCCAATGCTTCCTGTACC
ACTAACTGTCTGGCACCGCTGGCTAAAGTTATCAATGATAAATTCCGCATTGTTGAAGGTCTGATGACCA
CTGTTCACGCAACAACGGCAACTCAGAAAACAGTTGACGGTCCTTCTGCGAAAGATTGGCGTGGTGGTCG
TGGCGCTGCTCAGAATATTATCCCATCATCTACCGGCGCAGCTAAAGCTGTGGGTAAAGTTATCCCTGAA
CTAAATGGTAAGCTGACTGGCATGGCTTTCCGCGTTCCTACTCCTAACGTATCTGTTGTTGACCTGACTG
TACGTCTGGAAAAACCAGCTACTTATCAACAAATCTGCGATGCAATCAAAGATGCGGCTGAAGGTGAACT
GAAAGGCGTTCTGGGTTACACCGAAGATGATGTCGTATCTAACGATTTCAATGGCGAAAAACTGACTTCT
GTATTTGACGCAAAAGCAGGTATCGCTCTGAACGACAACTTTGTAAAACTGGTTTCCTGGTACGACAACG
AAACCGGTTACTCTAACAAAGTTCTGGATCTGATTGCTCATATCTCCAAATAACTGAGTAATTACTTTGT
CTGAAAAGAGCTGCCTTCCCCCGGCAGCTCTTTTGTTTCAATCTGTGTACAACATGCGTTATTCTTGGGC
TATTGCCATTAGCCCGGCTTTGGTTCTACAAGGTTATACGGATGAACGATAAAATCTTTTCATTACCGGT
TGCAGAACAGATTTCTCCTGCTATTAGTCAACGAAATATAGATGGCTTTCCACTGATAGTCGTCTCTCAT
CCTAAAGTTCGTGGTGCAATCAGCTTACAAGGGGCGCACCTTATCGCCTGGCAACCCAGTGGTGAAGAGC
CGGGGTTATGGCTGAGCAAGAAAACCGCATTTGCAGCAGGTACCGCTATCCGTGGTGGTATACCTATTTG
TTGGCCTTGGTTTGGTGTCTCAAGAGCACCAAGTCATGGCTTTGCCAGAATTCTTCCCTGGGAATTTAGC
GCACATAACGAACATGAAAATGGCGTCATATTAACTTTCACACTGAAAGACAATGAATATACCCATAAAT
TGTGGCCTTATGACTTTACCTTGATTGCCCGTTTCAAACTGTGTGAAACCTGTGAAGTGGAGCTAGAAAC
CTATGGTGATTATCAAGCAACTTGTGCCCTGCACACTTATCTAAATATAGGCGATATTAATCAGGTTTCG
ATTAGCGGTTTAGGTAAACATTTTATTGATACGGTTGCTGACAAAGAGCAACACATCACAGCAGAGCATC
TTATTTTCAATGGTCGCACTGATCGCATTTATACCGAGCCGGAAGATTTCAATTTGATAAGGGATAAATC
GCTGAAACGGACTATTGAAATTCACCATTATCATCACAGTGATGTTGTATGCTGGAATCCAGGTGCCCAA
TTGTCAAACAGTATGAAAGATATGTGCAATGAAGGTTATAAAAATATGATTTGTGTAGAAACAGCTCGCA
TCAATAAGCCACTAATCTCTAAAGATGATAGCCCAGCCCATATTTCGGTGTTAATCCGTTGCCGGAAAGA
CTACCAATAAATATATCACTCATTCACATTAAAAAGACTGAATACTATCCCATGAATTCAGTCTCTATTC
GATATTATCGCCGTGAGTAATTAAAAACTATATGTAACACCTGTCCAAACAATACTTGAATATGACTTAT
TAACCATTGGGCTATCTTTAATTTCACTCGGTAAACGCTCAACGCGCCCCATCATAAATACAGACCATTC
CTGGTTAAATTTATAATTAGCAGATAATTCCAGATAGGGAGTCCAACTATCATCTGGCGTATATTTTTCT
AGTCCGCTATGGCGTGATTCACTATCTTTAATACCATATTCATAACGATTTTGTTTTTTACTATTCCAAA
CCACACCTAATCCTGGTTGTAATGACCAATCATCACTTTTAAATTCATATAAATAAGCCAGGTCAATCGT
TATGCCTTTACTTTTACCCAAAGTATCCGCAGCAAAAGAGCTACGCAACGTTCCCCAATCTTCAATATGA
CGATAGCTAAAACCCCCCATCATGGTATCATCGCGACGATCCAGCTTTTTCATCTGCTTATCTTCATTAT
CTTTTGGGCGAAAATTTTGAGGATAGTAATAGACATCTAAAGATAGCTGATCTTTTGGTTCATTCCACAA
ATAATACCCAGCGGCTAAAGTATGAAAATAGAAATTGTCACTTTCATAATTAACCATTGGAACAAACAAC
ACTTTATCTTTATTCTTTACCCCTTTATAAGGTGATGCCTCAGCCAAAACAGAGGCACCAATTGACCACT
GCCCCGCATAAGCCAAAGATGAAGAAAGACAAAAAGTGACGACTGTGGCTAAAACTTTAGCTTTGTTGAT
CATGATTAACTATTTCCTTTAAAACAATTATGCGATTAGCTATATCAAGTGTAAAAGATCATCTCCCTTA
TTTCCAAGTAATAACGTCCTATTTTGCCTTAAAAAGCACGATATGTTTAGTACCCGCCTAATTATTCTGA
CAAAAATAGGCAGATTATAGAAAACAAAGATATATTAATTTAGCGAAAACGGTAACTTATTTCCTGTAAT
AATACCAGAAACTAACGACTATTTAACACGCTACCTGGTATTTAACGACATATATACCCGTTATCTTTCA
AGTTGCCTCTTTGTTGGCTGCACTCGCTCACCCCGGTCACATAGTTTGCTATGCTCCCGGGGATTCTCTC
CCTTGCCGTCGCGATGCATCTTGAAATCCATTGGGTATAGATACCGGGACCCGATCTGCCAATGCGCACA
ATAATTCATAGCCAATTGTTCCAGAGTTCTCCGCCACATCATCCACCGGCAAATTTTGCCCCCACAATTC
AACAGAACTACCAATTTGGGCCTGCGGACAAGGCGTTAAATCCACCGACAACATGTCCATTGATACTGTA
CCTAATACTTGAGTCTTAACGCCATCAACAATAATCGGTGTTCCTGTCATTGCACGACGGGGATAACCAT
CAGCATAACCACAGGCAACGGTACCGACTCGCATAGGGCCTGACGCGGTATATTTACTGCCATAACCAAT
TTTATCTCCTGCCTTGAGATTCTGAATAGCAATAATCTCACTTTGCAGACTCATCACTGCTTTCAACCCG
ATATCGGCAATATCTTTCCACTTTCCACTCGGTGAGGCACCATAAAGCACGATACCGGGACGTACCCAAT
CTCTATGAGTTTGTGGATACCACAAAGAAGCAGCTGAATTAGCCAAACACTGAGAAATATCCAATTCCTG
ATTGACCGAATTAATAACGTCAAGTTGTTCAGTAACGCCAATCTCCTTATTATCCGCATTCGCAAAATGT
GACATTAATGTTATTTTCCCAATTTGCCGGATACCTCTTGCTAATGATAAAACCGCGCTATATTGATCCG
CAGGAAATCCCAATCGATTCATACCGCTATTGAGTTTGAGATAAATATTGATGGGTCTACTCAAATTGGC
CGCTTCTATTGCTTCAAGTTGCCAATGGCTGTGCACTACCGTTGTCAACTGATATTCATCAATTATTGGC
AAATCTTCGGGTTTGAAAAACCCTTCCAATAGCAAGATTGGCCCCTGCCACCCCTGCTCCCGCAATAAAA
TCGCTTCATCAAAATCAAGTAAAGCAAATCCATCAGCCTGATCGAGATGCCGCCATATACAACGCAAACC
ATGCCCATAAGCATTTGCTTTAACAACCGCCCAAATTTTACTATTACCGACCCTATTACGAATAATCGCC
AAATTATTTTCCAATGCATCAAGATGGATCGTTGCCGAAATCGGACGTGGCATATTATATTAGCCTCTCA
GTTCAGTGTGTAATTGATGGCTAAATGGCACCAATTTTGTATTAAAACCATTAATATAACGAAATACTGA
TAAATCATCAGATGCAATGGCAGGCTTTTTACCCGAAATAATATCAGCCAGTAACTGACTAGAACCGCAT
GCCATTGTCCATCCCAATGTACCATGCCCGGTATTTAGATAGAGATTGTGATATTCAGTCGGACCAACAA
TTGGCGTACCATCTGGTGTCATTGGACGTAATCCTGTCCAAAAATGAGTCTGAGTAATATCGCCACCGCC
TGGATAAAGGTCTTGCACCACCATTTTCAATGTTTCATAACGTGCTTTAAGCAGATTCAAATTGAAACCG
ACAACTTCTGCCATTCCACCCACACGAATACGGTTATCAAACCGGGTAATCGCAATTTTGTATGTTTCAT
CCAATGCAGTAGATACCGGAGCCCGTTGTGCATCGACAATAGGCATAGTTAATGAATAACCTTTCAGTGG
ATATACTGGAATTTTGACAAGACCTTTCAGTAATTCAGTGGAATAAGCGCCCATTGCAACAACATAGTTG
TCTGCTGTCATAACACCATCTTCGCACTGGACGCCGGTAATCCGATGCCCTTCCACCAATAACTGTTTGA
CCTGTTTATTAAACAGAAACGTTACGCCTGCCGCTTCTGCCATTTTTGCCAACTCTTTAGTAAAAAGCTG
ACAATCACCCGTTTCGTCGTTCGGTAATTGTAAGCCCCCCGTCAGTTTGTAAGCGACATGTGCTAATGCC
GGCTCTACTGTCGCTAGCTTATCTGCCGTTAATAAATTGTAAGGAACACCTTCCTGTTCAAGAACGGCGA
TGTCATTCACGGCATTATCAAACTGCTTATTGGTGCGGAATAACTGAAGCGTGCCCCCCTGCCGCCCTTC
GTATTGAATACCCGTATCTGCCCTCAATTGTTTGATACAGTCACGACTGTACTCTGCCAGTCGTACCATC
CGGCTCTTATTTATCGCATAGTGACTTGCATCACAATTACGCAGCATCTGCCACATCCAGCGTAACTGAA
ACAGCGATCCATCCGGGCGAATAGCCAATGGAGCATGACGTTGAAACATCCATTTAATCGCTTTCAATGG
AATACCCGGCGCTCCCCATGGGGTCGCGTATCCCGGCGAGATCTGCCCGGCATTAGCCGCACTGGTTTCT
TCAGCAGCACTTCCCTGACGATCAATGACAGTGACTTCATGACCTTGCTGTACCAAATACCAGGCACTGG
TTACACCAATAACACCACTACCTAAAACAAGGATTCTCATCATGGCCCCCGGACGATTTAAAATTCTAGG
CAAGCATAATATGCTGATTATAAAAAACCAATATAGAACAATCATCGGTCACGTCAATAATCTACATTTA
TGATTTAGGTCACAATTAGATTACATTTATGCAACAGACTTATTTGTGATTTATATATACCCAACTTATG
AAAATTAATATTAAAATCATAAAATTAAGATAATAATGACGATATGAACCACATGCTAATTATTTCATAT
CAAGTCATTATTCTGAGTTTTTCGGTGAAAAAAATGAATCAATTAAACAACCACAAGATACCAATAACCA
TCAATTAATCGAAATAAAAACCCAAATAAAAACCAAAAAATCAGAATAACATTCTGAAATAGAGACATTA
ACGATTAGCTTGAGATTGAATGAGAAAAAAGAAACAAAACGCCCGGTACAAAGCATTCTGCACCGGGTCA
ATTCAAAATAATTTTGATTTGAAACTACTAGATCGGATAAGGCCTGGAATTAAGTAAAAATACTAACGAG
ATATCAGCGACGCACTTCAGACAAATCACTTGGCATCGTACTTTGCATACTGTGCCAAATGACACCGCTA
TCTTTACCATAGTTACGTACACATTCCATGACGTTATCGTAAGATTTATCACGACATAATATCACCAGTT
GCTGATAAAAATTCAGCGCCAATTTACGCGCCTCAGGATTAGAGAAGTAATAACGCCCTATACGGGTATA
TAACCCTTTCAACCCATTGATAATAAGGCCGTAAATTGGATTACCTGAAGCAAAAGCTAAACCACGGAAA
ATATCATAATCTAGCATACTAAATGAATCTGAGTTATCTTCCACATGCTCTTTTTCTGCCAGTACTTCCA
ATGATTTCCCCGGATTATGCTTAAAAGCCGTGCGAATAAATATCGCCGCAATATTCGTTCTCACCGCCAG
TAGGTTATCAATCAACTCAGGAACGCGATCGTGATCAAGACGGGCCAGAGTCTCTAAAATATTAAGACCC
GATGTTTCCCAAAAGTTATTCACTTTTGTTGGTTTGCCATGCTGAATTGTTAACCATCCATCACGTGCCA
AACGCTGCAATACTTCACGCAGGGTGGTCCTTGTCACACCAATTAACTCAGATAATTCACGTTCTGCCGG
AAGAATGGAGCCTGGAGGAAAACGGCCGTTCCATATACTCTCAATAATATACTCTTCCGCAAAACCTGCG
GGACTTTGAGCCTTAATGACCATATTTTTATTATTCCAACGTGATTTTTTCAACTAATAATAGATGAAAT
TATATCAGAATACGCAACTTCAATATAGCTATACCCGTTATCTTTCAAGTTGCCTCTTTGTTGGCTGCAC
TCGCTCACCCCGGTCACATAGTTACCTATGCTCCCGGGGATTCACTCCCTTGCCGTCGCGATGCATCTTG
AAATCCATTGGGTATATGTAGTCTAGAAAGCGTAAAGGCGACCATGAAAAAAAGCGTACTAATGCTTAAT
TATACCTCATTTCCCTTAAAACATTCTGTATTAAAGCGTATTATTGTTTAAAGAACACAATTTTACGAAT
TTAGAGGAACTTTAATTGCAATGGAAACCAGTATCCTAAAAACAGCGGTAAAAAACTTTCTCGGCAACTC
GCCAGATTGGTATAAGCTCGCTATCATCATCTTTCTCATCACCAACCCATTAATATTCTTCTTTATTAAT
CCATTTGTCGCAGGCTGGCTGCTTGTTATCGAATTTATCTTTACTTTAGCAATGGCACTTAAATGTTACC
CGCTACAACCGGGTGGCCTGTTAGCAATTGAAGCGGTCATTATCGGCATGACCTCACCTCAACAAGTTGG
TCATGAAATTGCTAATAACTTGGAAGTTGTACTGTTGCTGATATTTATGGTCGCAGGAATTTACTTTATG
AAGCAATTACTATTATTTGCTTTCACTAAACTCCTGCTCTCCATAAAATCTAAGCGTATGCTTGCCTTAG
CATTCTGCCTAGCCAGCGCATTCCTGTCAGCATTTCTTGATGCCCTGACCGTTATCGCGGTAGTTATTAG
TGTTTCCCTTGGTTTCTACTCTATCTACAACAACTTCATTACGGATCAGCATGATGTAATTAACGCTAAA
TATGAAAATGATGCTGATATAGCAAAAAAGAAACAAACTCTTGAACAGTTTCGCGCTTTTTTGCGCAGTC
TGATGATGCATGCAGGTATAGGTACTGCACTCGGTGGTGTAATGACGATGGTAGGAGAACCACAAAATCT
GATTATCGCCAAAAACGTTAATTGGGATTTTGTCACCTTCTTTATTCGCATGGCGCCAATTACCCTACCT
GTCTTTCTCTGCGGGCTGCTAGTCTGTTTTCTGGTCGAACACTTTAAATTGTTCGGTTATGGTACAGAAT
TGCCAGAACGCGTCCGACAGGTATTGGAAGATTACGATAAAAAAACCAGCGCAAAACGAACACGTAAAGA
AAAAGCACAGCTTATTGCTCAAGCGCTAATAGGTATATGGCTCATTGTCGCGCTGGCATTTCATCTGGCA
GAAGTTGGTCTAATTGGCCTTTCAGTCATCATTCTAACCACGTCGTTCTGTGGTATTACCGAAGAACATG
CACTGGGTAAAGCATTTGAAGAGGCACTACCGTTCACGGCATTACTGACTGTATTCTTTTCTATCGTTGC
AGTCATTGTTGACCAGCAACTGTTTACGCCATTTATTCAGTTCGTATTACAGGTTTCTGAAACTTCTCAA
CTTTCCCTGTTCTATCTGTTTAATGGCCTGCTTTCATCAGTATCAGATAACGTGTTTGTCGGTACGGTTT
ATATCAATGAAGCAAGAGCTGCTATGCAAGAGGGCCTGATTTCACATAAACAATTTGAATATCTGGCTGT
TGCGATTAATACCGGCACTAACCTGCCTTCCGTTGCAACACCTAACGGACAAGCCGCATTTCTGTTCTTG
TTGACTTCGACATTATCACCATTGATTCGTTTATCTTATGGCCGCATGGTGATAATGGCATTACCTTATA
CCATTGTCATGACGCTGGTCGGTTTGCTGTGTGTAGAATTTCTGCTAATTCCAGTCACTGACATGATGGT
TCATTGGGGCTTAATTGCTTTGCCATAACCAACCAATGCCGTATTGAGCAATGATTACGCTCAATACGGT
TTTATTTTTCCTCGAAAAAGCCAGATTGACCTTAATTGACTTTTTTTGTTACCTGTAAATCGGCAAAATA
GGCGCTCAATTGTTTATCTTAATCTGCATGGAAAAACGGAAATGATGCGATTTTTGAACCACTGTTCTCA
AGGACGAAGCGCATGGCTGTTAATGATTTTGACAGCCCTGATACTAGAAAGCTCGGCATTATATTTTCAA
CATGCGATGAAATTACAACCCTGCGTGATGTGTATTTATGAACGGGTTGCTCTGTTTGGTGTGTTGGGCG
CTGGGATATTAGGTGTAATCGCACCAAAAACGCCGTTACGCTGGCTGGCTATTATTTTGTGGGCCTACAG
TGCCTGGAGTGGCCTGCAACTCGCATGGGAACATACTATGATGCAGTTGCACCCTTCTCCATTTAATACC
TGTGATTTCTTCGTAAACTTCCCTTCATGGTTGGCGTTAAACCAATGGCTTCCTTCTGTATTCGAAGCTA
CAGGTGATTGTTCAGTAAGACAGTGGCAATTCCTGACATTAGAGATGCCACAATGGCTGGTGGGTATTTT
TGCCGCTTATCTGGTTATTGCTACGCTCGTATTAATCAGCCAATTTTTTATTCGTAAATAACTACCAACT
CAGACAGGTGAAAATGATTGTCTTATGAATCAAATATATACCCTATGGATTTCAAGATGCATCGAGACGG
CAAGGGAGTGAATCCCCGGGAGCATAGCAAACTATGTGACCGGGGTGAACGAGTGCAGCCAACAAAGAGG
CAACTTGAAAGATAACGGGTATAGTCGCAGAATCATGCCTAAGGTTGCCTATAACCGGATATCCGAACGG
CATGTTCCTGCTTGCTTAATTTCTACCTCAAATTGATGCACAGGAACCCTGCAATAATGCCCTTTCATCA
CAACGCTTACCATTTGCCAACTGGCAAACAGGTATTTGCGCCCCATTTAATTGTATTGCTAATGCAGGCA
GACCACCTGCATAAAGACAGATTGCTCTAACATTATCTCTAAGAACAACTTCCGATTGAGAGTATTGTAT
CCCTTGATATAGGGTAGATGTTTTCCCTGCCTGGCTACTGCAACCCGCTAATACAGCAATGCCCAAGAAC
ACGCCTAATAAGACTATCTGGAATCCTTTCTTATTACTGGCATTTAACATATTTTTTCTCCAGAAAACGA
TTCAGGGAAAACAGGAACACCGTTAATTGTTAATTAATGTGCACTGCTGTTAGAAAGCAGATTTATTACC
ATCACACCGGCAACAATAAGAGCCATACCTAAAATAGCCGCCCAATCCAGCTTCTGCTGATATAAAAATA
TCGCGGCAACAGAAACCAGCACAATACCCAAGCCAGACCATATGGCGTAAGCAATTCCTAGTGGCACAAC
TTTGACCACCTGGGATAGCCCCCAGAAAGCGATGCCGTATCCAACAATGACCAGTATAGACGGGAATAAT
TTACTGAACCCATCAGAGGCTTTTAACGAAGCCGTTGCTATAACCTCAGCAACAATTGCCATTGCTAAAT
ATACAAATCCATTCATATCCTTACTCTCTATAGTAGAAAAAACAAAGCGACCAAAATTAATAGACAAAAA
CGGATTGAATCTATCACAAACGCTTTAAGGTGTAACGTAACAAAATTGATATATTTCGTTCCTTAAATCC
AATTCAAACCTTATTTACCCCCAGTTCAAGAAGTACCGCTCAGGCAGGAAAATCGCTGGGGAGATTTTAC
AGAGAATATGGAAAAGTGCTAACGATAGGTTCCAGCTTTGAGATTTAGATCAGAATCATTCGTACGATAA
CCTTTAGGATTTGTAAGAAAACATAGCACTGTAGAATTAAAAACGTGTACATTTATAAGATAAAAATAAT
CTTATCATTTGATTAAGCAATGATGGTGATGAAATGATAAGAAAGTTACGTTGTCCAACGTTGAGTCAAC
ATGTTAAACACCACTACGGAAGCAAATAGAGTATATGAAAAGAAACATTCAACCCAGTTTCTGTATCGTA
CAACAACCCAGAGGATTAGTCGCTATTTACAAGATAAATTAGCGTAACATCAATAAAATCATTGAATTAT
ATACATGCTATTAACTGGAAAAAATTAACCTGATAATAAATACATGCACCAATAATCTTACAGTTTTATG
CAAAGTTTATCTTCCAGTTTAATTCATTGAATAAAAATATATTTCATTACCATTAATATAGGTGGGACAC
GCTTTTTTATATCAATGGCAATGTAGTTATTTGAAAAATACACTTACATTCCAACAAAAATATAAGCGTA
TAAACTGTATTTATCAATAAACCATCTCATCCCAAATGAGATATCCTGATGTTCCCGCCATATGATGTCG
ACAAGTAATATTAGCATACTGAACTGAAACAACCTCCTCCGGCTGACCATTATTATCATTAATAACATGC
GGATAATTAACATTTAAATCACAAATTCTTGTCCCAGTGAGCAAGATAGAATAAAAAAGTTCTTGTGAAC
CTATTGAAGAGGTCCGATAAATATCAAATGTCAGTTCCAGCTTTTCACGGTTAGCAGCCGCTATCATTAG
CAATGGGGAAGATTTATCTAATAATTTAATAAAGTTTACCGGCTGATAATTGACATGCTGAGCAACTGTC
AGTCCATGATTGAATTGCAACACCATAATTTTATTTTCAAATCCATTCTGATACCGGTTACCAATAGAAT
CTAAAGTTGAACATCCTTGAGAAATAAGCCCCTGAGATTCACCTTTTATCGTCACATAAATCATATTTGC
CATATTACACCTTAATTAACTTACCTTAATTAATTTACCTTATGTTCAATTCCCCATTTTGAGTTATTTT
TCTTCGATTTCAATAAGAGAATTGTAATGAATCGTTAAGTATCTTATATAAATGTAAATATTGAAGGCTC
GTAGTCAGGCCAAAGATAATAAAAAATTTTCATCACTATTTCTATCCTTTAGTAAAGAAAAAAACGTAAA
TTAATCAATATTACCAGACAAAACCAGATTGAATTTATACATCACTTAACCCCCTATAAATTCTTACTCC
GTAGAGATTAGAAACCCGTTTGCTATATGTTGAAGATAATCCGATTATCTGATTAAGTTATGTCATCTAA
CGTCAGGCCAACATGTTAAAAGCTACCACAGGAACAAATAGAGTATTATGAAAAGAAACATTCAACCCGG
TTTCTGTGTCGTACAGCAACCTGGAGGATTGAGTTTTCAGGCAAGTCTGTTATTCAGCCATTCAAATAGC
GAAGCGGCCCGGTATTTTATGGCATTAAATGCAAATTACCGATTCCTGCAACCGGGACAAATCCTGCTGG
TTGCAGATCCAGATTCCTATAATCCGCCACACATAATACAGCTATTAAAGCAATCTCAGTATGAAGTAAA
CCGATCCATTTCAAGTTTACCCAATGAATACGCGGCATTTTTGCATCGTCATTTTGGTCTGTTTCACTAT
GTGCTGGATCAGGGAGGAACTTTGGTTGGTACCGCTTCATCTCTGGGTAACTCTTATTTCTCCCAAATTA
AAAAAAATCTGTCAAAATTACAGAAGCTTTATCAAAAAGAATATCGGCTAAATGGGCTAAACCGAAAATA
TGTCAGTCCCGAGTTTTATGTAGAAAGACAATTGATTATGGGTAACCTAAAGGGATTATTGAATAAAGTT
GGCCGACTCTCTTTGAAAATCGACCAACATCCTAATCTAAAGCATGCGCTAAAGTTATCAACTAAAGCCA
TTGCTCATCAATGGGATAAAGTCGGAGTTGGCGCAATAAAGGGATATAGTCAAACAATTATGCAAAGTGA
AAAAATGGTTAAATGGATGAAATATGGTGGCTGGGTTGCAATCGGTTTAGATTTTACTGATACCACCGGG
CAAGTTATTGATGCCTGTAATTATGGGCAAACAGGGAAATGTGAGAAAGTAGCTATCAAAGAATATAGTA
AATTTGCTGGGAGAACTGGAGGAGGAATTATAGGGGGAATAGGTGCTGGAACAGCAGCAGGTGAAATTTG
TCTAGCATTGGGTATAGCATCAGCTCCTGCCGGAGGCGCCGTTGGATGGATATGCGTAGCTGTCGGTAGT
GTAGTAGGTGGAGTTGCTGGAAGCACCGCAGGAGAGTTTTTAATCGATAAAATAGTAAGTGAATAACATG
AGTATCCTAATTAATACAATTAACTTTCTCATGATTTCTTTATTTTTAGTTAGTCTGTTTTTGCTACTAT
TTTTATTCTTTTTTTATGGGATAAAGAAAGCATTCTTCGCAGAAATCAGAGAAAAATATACACAAAAAGG
ATTTTTTATACCACAAATTATATATGTAATATCGTTTTCTGGTTTTTATGGTAGTTATTATTTGTCCTGT
TTCTTTTACCAAATAATAACCAAAAAAAAGACTATAATATCTCGTGCTTATATAGGTAATTCCATACCGG
AAGAAGCATATGAGTTTGCAAACAGTATACCTAAAAAACTTGCTTCAATAATAATTATATATTATTATTT
ATTTTCTATTTCCATATTTTCATTCACCTTAAGCAGTATACTTATCTTGTTATACAAGTATTTAACGAAT
ACATAAAACACACCCTATTAATTAAAATACCAATAGGAAATTAACATGAACAGATCAACTATTGCCATCA
TGCTTATTTTTTATATTTTATTTATTATTTTCTTAGTTGTATCAATAGCCATTTATAAAATAAACCAAAG
AAAGATGGACAAGATCATTGAATTATATATAGAAGAAGGATTTTATTTACCAATAGGAATAACAATACAA
CGCTTCGGAAAGATGCGTGATCAGTTTCAAGTCGTTATGTTTTTCTACAGGTTGTTAACTGGAAAAAAAT
GAAAACAAATCATCCTGATAACAAATATATGCACCAAGAATCTTATGATTTTATTCAAAATCTACCCTCC
AGCTTAACACATTGGATAAAAATATATATCATTACCACTTATATAGGTGGAGCATTTTCTCTCATATCAA
CAATAATAATCTTAATTCAAAAAGATTATTAATCGTGCTAAACCTATTTAAGAGTTTCAATAAACATTGA
ATATCAGTTCCAGTTTTTCACGTGTTAGCATCCGCTATCATTAGCAATGGAGAAGATTTATCTAATAATT
TAATGAAGTTTACCGGCTGATAATTGACATGCTGAGCAACTGTCAGACCATGATTGAATTGCAACACCAT
AATTTTATTTTCATGTCCATTCTGATACCGGTTTACCAATAGAATCCAAGGTTGAACATCCTTGAGAAAT
AAGCCCCTGAGATTCACCTTTTATCGTCACATAAATCATATTTTCCATATTACACCTTAATTAATTTACC
TTATGTTCAACTCCCCATTCTGAGTTATTTTCCTTTGATTTCAATAAGATAATTGTAATGAATCGTTAAG
TATCTTATATAAATGTAAATATTGAAGGCTCGTAGTCAGGCCAAAGATAATAAAAAATTCTCTCTGCTAT
TACTATCCTTTAGCACAGAAAAAACCGTAAATTAATCAATATTAATAGACAAAATCAGATTGAATTTATA
CATCATACCTCCTATGAATTCTCACTCTGTAGAGATTAGCAACCCATTTATCTACATATTGAAGATAATC
CGATTATCTGATTAAGTTATGTCATCTAACGTCGGGCCAACATGTTAAAAGCTACCACAGGAACAAATAG
AGTATTATGAAAAGAAACATTCAACCCGGTTTCTGTGTCGTACAGCAACCTGGAGGATTGAGTTTTCAAG
CAAGTCTGTTATTCAGCCATTCAAATAGCGAAGCGGCCCGCTATTTTATGGCATTAAATTCAAATTACCG
ATCCCTGAAACCGGGACAAATCCTGCTGGTTGCAGATCCAGATTCCTATAATCCGCCACACATAATACAG
CTATTAAAGCAATCTCAGTATGACGTCAACCAATCCATTTCAACTTTACCCAATGAATACGCGGCATTTT
TGCATCGTCATTTTGGTCTGTTTCACTATGTGCTGGATCAGGGAGGAACTTTGGTTGGTACCGCTTCATC
TATGGGTGACACTTATTTCTCCCAAATTAAAAAAAATTTGAAAAATTTACAGGAACTTTATCAAAAAGAA
TATCGGCTAAATGGGCTAAACCGAAAATATGCCAGTCCCGAGTTTTATGTAGAAAGACAACTGATTATGG
GTAACCTAAAGAGATTATTGAATAAAGTTGGCCGACTCTCTTTGAAAATCGACCAACATCCTAATTTAAA
ACACGCGCTAAAGTTATCAACCAAAGCCATTACTCACCAATGGGATAAAGTCGGGGTTGGCGCAATAAAG
GGATATAGTCATATAGTTACCCGCAGTGCCAAAATGGTCAAATGGATGAAATATGGTGGCCGAATTGCCA
TTGGCCTGGATTTTATTGATACCACCGGGCAGGTTATTGATGCCTGTAATTATGAGCAAACAGGGAAATG
TGAAAAAGTGGCTATCAAGGAATATAGTAAATTTGTTGGCAGAACAGGTGGCGGGATGGGTATAGGATAT
TATAGCGGTCTAGCAGCAGGAACAGCATGTATTGCTCTTGGGGCTGCAACTGATGGCTTAACTGCCGGAC
TTTGCATGGCGGGCGGCGGCCTTGCTGGTGGTTATGCCGGTAGTAAAGGTGGAGAATGGTTCCTCGAACT
TATTGTTGAATATTCAATGGGCTTTTAATATGAATAGAGTCACTTTTATCATCTTGGTTATTTCTTTTAT
CTCTTTCAACCTTTTTCTCATTATATCAATAGCCATTTACAAAATAAATCAGAAAAAGATGGATAAAATT
ATTGAATTATATATAGGAAAAGGGCTTTTGTTATCAACAGGCGTGAACATTGGTCGTTTTATCGGTGTTT
ATGGTCAGTTTCAGGTTGCTACATTTTTCTACATGTTATTGACGGGAAAAAGAATGAGAATAAATAAACC
TGACAGTAAATACATGTATCAAGAATCTTATGATTTCATTCAAAATTTACCTTCCAGTTTAACTCATTGG
ATAAAAATATATTTCATTACCATTAATATAAGTTTTATATTCTTCTTTATATCAACAGTAACGGCTTTAT
GTCATAAATACTCTTATATTTTCAACTGAATTCAACTAAAAATACGTACTAAAACTTGGAGATCACATTA
GGAATAAAAATGGAGAATGCAATGGGTAAATCTTCTATTAAATATTTTCCCGGAGATTAATATGCACAGG
ACAATTACTCTTATTGTTATTATCTCTTAATCAGTTTATTATCTTTCGCTATTGGGATAGTATTTCTTAC
ATATGATAAATATATCTTGCCGTTTTTTAATTAGGAATTTTTCAGAAGAATGCTTAATTAGAAAAGCTAT
AGGCAGCTATGGATTTGAGAAAACCGAGGAATTTATTGTAGATTTGTTTATAGGAAATTAATTATGAACA
TGTTAGATTTGATAATGACAATATGTCTTTCCTTATCTCTTTTATTTTTGATTATATCAATAGCCATTTA
CAAAATAAATCAAAAAAAGATGGATAAAATTATTGAATTATATATAGAAGAAGGATTTTATTTACCAATA
GGAATAACAATACAACGCTTCGGAAGGATGCGTGATCAGTTTCAAGTCGTTATGTTCTTCTACAGGTTGT
TAACTGGAAAAAAAATGAAAACAAATCATCCTGATAGCAAATATATGCACCAAGAATCTTATGACTTTAT
TCAAAATCTACCCTCCAGCTTAACGCATTGGATAAAAATATATATCATTACCACTTATATAGGTATAGCA
TTTTTTCTCATATCAACAATAATAATCTTAATTCAAAAAGATTATTACTCGTGCTAAACCTATTTAAGAG
TTTCAATAAACATTGAATATCAGTTCCAGTTTTTTACGTGTTAGCATCCGCTATCATTAGCAATGGAGAA
GATTTATCTAATAATTTAATGAAGTTTACCTGCTGATAATTGACATGCTGAGCAACTGTCAGCCCATGAT
TAAATTGCAACACCATAATTTTATTTTCAAATCCATTCTGATACCGATTACCAATAGAATCTAAAGTTGA
ACATCCTTGAGAAATAAGCCCTTGATTTTCGCCTTTTATCGTCACATAAATCATATTTTCCATACTACAC
CTTAATTGATTTACCTTATATTAAATTTCTTATTCTGAGCTATTTTCCTTTGATTTCAATAAAATAATTG
TAATGAATCGTTAAGTATCTTATATAAATGTAAATATTGGAGGCTTGTAGTCAGACCAAATATATAAATA
AATCTCTTCCACTATTACTATCCTTTAGCATAGAAAAAACCGTAAATTAATCAATATCAACAAACAAAAT
CAAATTGAATTTATACATCATACCTCCCATGAATTCTCACTCCGTAAAGATTAGCAACCCATTTATCTAC
ATATTGAAGATAATCCGATTATCTGATTAAGTTATGTTACCTAACGTTGAACCAACATGTTAAAAGCTAC
CACAGGAACAAATAGAGTATTATGAAAAGGAACATTCAACCCGGTTTCTGTGTCGTACAGCAACCTGGAG
GATTGAGTTTTCAAGCAAGTCTGTTATTCAGCCATTCAAATAGCGAAGCGGCCCGCTATTTTATGGCATT
AAATGCAAATTACCGATCCCTGAAACCGGGACAAATCCTGCTGGTTGCAGATCCAGATTCCTATAATCCG
CCACACATAATACAGCTATTAAAGCAATCTCAGTATGACGTCAACCAATCCATTTCAACTTTACCCAATG
AATACGCGGCATTTTTGCATCGTCATTTTGGTCTGTTTCACTATGTGCTGGATCAGGGAGGAACTTTGGT
TGGTACCGCTTCATCTCTGGGTGACACTTATTTCTCCCAAATTAAAAAAAATTTGAAAAATTTACAGGAA
CTTTATCAAAAAGAATATCGGCTAAATGGGCTAAACCGAAAATATGCCAGTCCCGAGTTTTATGTAGAAA
GACAACTGATTATGGGTAACCTAAAGGGATTATTGAATAAAGTTGGCCGACTCTCTTTGAAAATCGACCA
ACATCCTAATTTAAAACACGCGCTAAAGTTATCAACCAAAGCCATTGCTCACCAATGGGATAAAGTCGGG
GTTGGCGCAATAAAGGGATATAGTCATATAGTTACCCGCAGTGCCAAAATGGTCAAATGGATGAAATATG
GTGGCCGAATTGCCATTGGCCTGGATTTTATTGATACCACCGGGCAGGTTATTGATGCCTGTAATTATGG
GCAAACAGGGAAATGTGAAAAAGTGGCTATCAAGGAATATAGTAAATTTGCTGGTAGGACAGGAGGAGGA
GCAGGTTTTGCGTATGCTGGTGGAATTGCCGCGGGCGCAGCATGTGTTGCTCTTGGTGCTGTAACTGATG
GCTTAACTGCCGGACTTTGCATGGCAGGCGGCGGTCTTGCCGGTGGTTATATTGGCAGCAAAGGAGGAGA
ATTGTTCCTCGAATTTATTGTTGAATATTCAATGGGGTTTTAATATGAATAGAGTCACTTTTATCATTTT
ACTTATTTCTTGCGCTTCTTTTATTGGTTTTTTCATTATATCAGCAGCTATTTACAAAATAAATCAAAAA
AAGATGGATAAAATTATTGAATTATATATGGAAAAAGGGTTTTGTTTATCATCAGGAGCATATATAGGGC
ATTTTATGGGTATTCACGGTCAATTTTATACTGCCGCATTTTTCTATAGATTATTAACAGGAAAAAGAAT
AAGAATAAATAAACCTAATAGTAAATATATGCCAAAAGAGTCTTACGATTTTATTCAAAATTTACCCCCC
AATTTAACTCACTGGATAAAATCATGTTTCATTACCATCAATATAAGTGTTGCATCCTTCATTATATCAA
TGGCAATATACTTATTTCAAAAATACGTTTAACTATATAGGTGGAATATTCCTCTTTATATCAATGGCAA
TGTTCTTATTTGAAAAATACATTTAAATTTAAACCTAACTAAAAATACGCGATAAGATTTGGAGGTCATA
TTGGGAATAAAAATAGAAAATAAATGGGCAAATCTTTTCCCGGAGATTAATATGCACAGGATAATTCCTC
TTATTGTTATTATCTCTTAATCAGTTTATTATTTTTCACTATTTGGATAGTATTTCTTACATATGACAAA
TATATCTTGCCGTTCTTTAATTAGGAATTTTTCAGAAGAATTCTTAATTAGAAAGGCTACAGGCAGCTAT
GGATTTGAGAAAACCGAGGAATTTATTGTAGATTTGTTTATAGGAAATTAATTATGAACATGTTAGATTT
GATAATGACAATATGTCTTTTTTTATCTCTTTTATTTTTGATTATATCAATAGCCATTTACAAAATAAAT
CAAAAAAAGATGGATAAAATTATTGAATTATATATAGAAGAAGGACTTTATTTACCAACAGGCATAATGA
TACAACGCTTCGGAAGGATGCGTGATCAGATTCACGTCGTTTTGTTCTTCTACAGGTTGTTAACTGGAAA
AAAAATGAAGATAAATCAGCCTGATAGTAAATATATGCACCAAGAATCTTATAACTTTATTCAAAATCTA
CCCTCCAGTTTAACGAATTGGATGAAAACATGCATCATTACCACTTATATAGGTGCAGCATTTTCTCTCA
TATCAACAATAATAATCTTAATTCAAAAAGATTATTAATCGTGCTAAATGGATATGCGTGGCTGTCGGTA
GTGTAGTAGGTGGAGTTGCCGGAAGCACCGCAGGAGAGTTTTTAATCGACAAAATAGTAAGTGAATAACA
TGAATATCTTAATTAATACAATTAACTTTCTCATGATTTCTTTATTTTTAGTTAGTCTGTTTTTGCTACT
ATTTTTATTCTTTTTTTATGGGATAAAGAAATCATCCTTCGAATAAATCAGAGAAAAATATACACAAAAA
GGATTTTTTATACCACAAATTATATATATAATATCGTTTTCTGGTTTTTTGGCAGTTATTATCTATCCTG
TTTCTTCTACCAGATAATAACTAGAAGAAAGACTATAATATCTCGTGCTTATATAGGTAATTCCATACCG
GAAGAAGCATATGAGTTTGCAAAGAGTATACCTAAAAAACTTTCTTCAATAATGATTATATATTATTTTT
TGTTTTCTATTTCTATATTTTCATTCACCTTAAGCAGTATACTTATCTTGTTATACAAGTGTTTGACGAA
TACATAAAACACATCCTATTAATTAAAATACCAATAGCATGAAAAGATCAACTCTTGTCATCATGCTTAT
TTTTTATATTTTATTTTCTTAGTTGTATCAATAGTTATTTATAAAACAAATCAGAGTAAGATGGATGAAA
TTATTGAATCATATATAGAAAAAGGACCTTATTTATCAGCAGGTGTAAAACTGGACCGTTTTTTGGGTGT
TTATGATCAATTTCAAATTGCTTTATTTTTTACCAATTGCTAATCGGTAAAAAAATGAGCGGAGGCTCTG
CTCCGCTTTTCGCTTAACCTGTCCATTACCTGTATATTTTACTATTTTAATGGTCAAACCCATTCGAATT
CATCACAAATAAATCTTTTCATCATCTCCCCCTCTCTTATTCAGCAGATACCAATAAAGGTTCACATAAT
AACAACCCCATTTGTCATGGGTACATGGCTCACTGGTTTTTTATCAAATTGATGTCATTTAACATGATAT
AAATTTATATCATCTAACGTGATAATAGTTCGATTGAACCCCTAGTTCAACAAATTTAACAACCAGCTAT
CCCTAGTTTTACAGCAACAATAATAGCCTTGATTCAAAAACTTTATTCATTGTACTAAATCAAGAAGCTC
GATCTAAATAACAGTTAAACCATGATTGAATTGCAACACCATAATTTGATTTTCATCTCCATTCTGACAC
CGGTTACCAATAGAATCCAGAGTATGCACGCTCTTCATCTTCGACAACAGAAAAAGCTATCAATTCATTA
GCATTAACAGGTAAAAACGAGCGGAATCTATCGCAAACTCTTTTAAGGTGTCAGGTAATAAAAATGGTAT
ACTCCACCCCCTAAATCCCATTTAAACATTATCTACAGAGTGTCCGTGGTGGATCAGAAACAACAATATA
ATCTGAACAAATTACAGAAGCGTTTACGCCGTGATGTCGGTCAAGCAATCGCTGATTTCAATATGATTGA
GGAAGGCGATCGTATTATGGTCTGCCTTTCTGGTGGTAAAGACAGCTATACCCTGCTATCTATCCTGCAA
AATCTGCAAAAAAGTGCTCCGGTTAATTTTTCACTTGTTGCAGTTAATCTGGATCAGAAACAACCTGGTT
TTCCTGAGCATATCCTTCCCGCTTATCTGGATGAACTGGGTGTCGAATATAAAATTGTCGAAGAAAATAC
TTATGGCATAGTGAAAGAGAAAATACCCGAAGGTAAAACAACGTGTTCACTCTGTTCGCGTCTACGCCGT
GGCATCTTATATCGTACAGCCACTGAGTTGGGCGCAACGAAAATTGCATTAGGCCATCATCGTGATGATA
TTTTGCAAACTTTATTTCTCAACATGTTTTACGGTGGCAAACTAAAAGGTATGCCGCCAAAGTTGATGAG
TGATGATGGTAAACATATTGTCATTCGCCCTCTTGCCTATTGCCGTGAGAAAGATATTGAGCGCTATGCA
ACCGCCAAAGCATTCCCAATCATTCCTTGTAATCTCTGTGGTTCACAACCCAACCTGCAACGTCAAGTTA
TCAAGGATATGTTACGGGAATGGGATAAGCGTTATCCGGGCAGAATTGAAACCATGTTTCGTGCGGTACA
AAATGTCGTTCCATCGCATCTCAGCGATTTTAATCTATTCAATTTTAAAAATATCACTCACGGCAACGAA
GTGATTGATGGTGGCGATCTCGCTTTTGACCGCGAAGAATTACCCATACAACCCGTTGTTGATATAGAAG
ATCAACCCGATTATCAATCAGAACGGCTGGATATCATTGAAGTCAAATAGTTATACCCTATGGATTTCAA
GATGCATCGCGACGGCAAGGGAGTGAATCCCCGGGAGCATAGGTAACTATGTGACCGGGGTGAGCGAGTG
CAGCCAACAAAGAGGCAACTTGAAAGATGACGGGTATATTCTTAACCATACCGCTCTGGATATATCTCAG
AGCGTTAATTTCTGCTTCTCTTTCACTTTCGTCTTGATTTTTATTTATTTTCCTAAAGCAACAAATGAAA
AATAAAAAAAGCCGACATTAGAAATTAATATCGGCACAAGAATGGGCAATTATTCTGTATAAAGACTTAT
GTGAGAAAAACTACAATTACGGAGAACAACATTCATCGCTTAACGTTGTTTTCACCTGCGAGAGTTATCA
TGCCTCAATGACGACTGGTGAATATTGATATATCTCAAATTAAGGGCTAGTTTTAGTAACACTTCTCCGT
AGTTATGTTTCATATCTCCAAATAACTATTTAATTTTCATAGCCATTTACTTCTTTTTAACCACCAGGCA
ACAAATATAATCAATCCCAATAACAGCAAACAAAAAATACTAAAACCCAGATGGTTTTCATTACCAGGAA
TACCGCCAAGGTTGACACCAAATAATCCAGTCAGGAATGTTGTCGGTAAAAAAATCATGGCAAATAATGA
CATAGTATAAGTACGACGGTTCATCGCATCCGCCATCATAGATGTAATTTCATCTGAAATAATCGCTGTG
CGAGCAATACAACCATCCAAATCATCCAACTCTCTTCCCAAGCGGTCAGCTATTTCCTGCATTCGATGAC
GATCTTCATCACTCATCCAGAGTAATCTTTCATTGGCAAGACGAGCAAATACATCTCTTTGAGGAGCCAT
ATAACGGCGCAGAATAATCAATTGCTTACGCAGTAAAGCCAACCCACCCCGCCCCGGTATCCGTTGCTCA
AGAATCATATTCTCAAGCTCAATAAGGTTGTCATGAAGATCTTCAATAAAATTACCCACTTCATCGGTTA
TTGCATCAGCTATTTCAACCAACCAGTGCCCGGTCGTTTTCGCGCCTATCCCATTCTGTAAATCACTCAG
TACCTGCTCAAGTGAATGAACTTTACGATGGCGACTGGAAACGATAATTTCAGCATTAATATAAATACGG
AATGTGACTAGTTGATCAGGACGTTCACTTTTATTGCTATTAATTGTTCGTAACGTGATCATCGTCCCAT
TACCGGTACGAACTATTTTCGGCCTAAAACTCTCTCCTGCCAGCCCCTTTTTGACAGTTTCTGGTAACAA
ATCCGTGTCCATTATCCAGCGGTAACTCTTGGGATTATGGTAATCCAGATGTTGCCAGAAAGGTTGAGCT
GGTGTGGCTAATCCATTCATATCAATCGATGTCATGCCGCCTTGACCATCAAACTGACAAGCATAGACTG
CATCAGCCTCTTTCAATGATGAACCATAAATGGTCTCCACATCCAGCTCCTTACCCTTAGTGCTTAATTA
TGTACATAGTATGGCTATATGCCACGTCTTCAGGATTGGTGATCGGGTATCCTTTTAACCAAGGTTTTAT
CAACCTGCCGTTAGTGTATTGATAAATCGGTGCAATAGGCGCCTGTTCAGCAATCATTTGCTCCGCTTTG
TTATAGTCATCGTTTCTTAAAGCATCATCTGTTCGCAAACTAGCAGATTTTAGTAATTTGTCATAATTTG
CCTGATGGAATTTCGCAATATTGCCACTATGCGTTGACGTTAACAGGCTTAGAAATGTAGAAGGTTCGTT
ATAATCACCCACCCAAGATGCACGAATAACATCAAAATTACCCGTGTTACGGCTATCAATATAAGTTTTC
CATTCCTGATTCATCAAACTTACTTGCACCCCCAGTTTTTTCTTCCACATAGAGGCAATAGCAATCGCAA
TTTTCTGATGGTTTTCGGAATTATTATAGAGCAGAGAAAGTTTCAGTGGATTGTTCGGCCCGTAACCCGC
CGCTTGTAACAAAACTTTAGCCTGTTGGTCCAGTTCTGCCTGTGTATGTTGTTCCATGTCACTAAGCACA
GGATGGAAACCCGCGGTCACATCCGGCGTAAAATGCCAGGCAGGTTTCTCTCCTGTCGCCAAGACTTTTT
CCGCAATGACTTTACGGTCAATTGTCATAGAAAGCGCTTTACGCACTCTGGCATTATTCGTTGGCGCACG
TTGGGTGTTAAAAGCGTAATAATAGGTCCCCAACTGATCCGGCGTATAGACTTGCCCAGGTAATTCATGC
TGCAATTTTTTATACATATTTTTCGGAAAAGATTCGGTGATATCCAAATCATCCGCTAGATAACGTTTAG
TCGCGTGTGATTCCTGATTAATTGGTACAAATGTGACTTTGGTCAGGACGGTTTTTTTATGATCCCAGTA
ATAAGGGTTTGGTGTCAGAACGATTTTTTCATTAACAATTCGATCATGTAATTTGAAAGCGCCATTCCCC
ACCAAATGACCAACTTTTATCCACTCTTTCCCATATTTTTCTACTATTTTCTTATTTACCGGATAGAGAC
TGAAATTCGCCGTCAGATTGGGAAAATAAGGCACAGGCCGGTTTAATGTCACCTTTAATGTGTGCTTATC
AATGGCCTCAACACCCAGTTTTGCCGGAATTAATTTACCATCAATAATTCCCTGAGCATTCTCGATACCC
GCTAGTGCGGCAAACCAAGCAAAAGAAGAGGTATTAGCCGGCGTGACCAACCGCTGCCAACTATACACAA
AATCTGTCGCAGTAACGGGTTCGCCGTTTGACCAACGAGCATCAGAACGCAAGGTAAAAAACCAAGTTTT
GTTGTCTGCGGTTTTCCACGCTGTTGCGACGCCGGGAATGGCCTTGCCATACGCATCCTGATTCACCAAC
CCTTCAAACAGATCACGCTGAACTTGCGCTTCTGTCAAACCCACGGCATTCATCGGGTCTAAGGACGCCG
GTTCGTCTTTTAGATGACGCACCAATTCCTGTTTGTCATTAAGCTGAGTGCCAGCAGGAACTTCTGCAGC
GAAAGCAGAAACGGAGATAAGAGAACTATTGATAAGTAGTGCACAAGAAATCAGATTCAAATAACGCATA
AGATAATAATCTGCCCTGTTATAAAATAAATATCCCAATACTAAATTATAAGCCATTGTCGAAATGACAC
AATCAGACAATTTTACTCTCACAAGCACTATTTTTGATGGGCAAGCGCCAAATATTCTTCTACACTGGGC
AATCGTGGTTCATTTATCAGAGGAAGAAAGCTATGACACAAACAGTAAAATTTCAAGGCAATGATATCGC
CGTAAGCGGCCAGTTCCCAAAATCAGGGGAAAAAGCGAAAGATTTTACTCTGACAGCCAAAGATCTCTCC
GATGTCTCTCTTAGCCACTATGCCGGAAAAAGTAAGGTGCTGAATATTTTCCCAAGTATCGATACCGGTG
TTTGTGCGGCATCAGTACGTAAATTTAATCAGGTAGCGAATGATTTGGAAAATACCGTCGTACTGTGCAT
TTCTGCCGACCTGCCTTTTGCTCAGTCCCGTTTCTGTGGCGCGGAAGGGTTATCAAATGTCGTCACGCTG
TCTACCCTGCGTGGCGGTACTTTCAGTGAAGATTATGGCGTTGCCATCAGCGATAGTCCTCTGAGTGGTC
TCACAGCCCGTGCAGTCATTGTGCTTGATGAAAGCGATAACGTGATTTATAGCCAACTGGTTGATGAAAT
CACTAATGAGCCAGATTACGATAGCGCACTGGCCGCACTGAAATAAATCCCATGATTTGTATAATGCCCA
CTTCCGGTGGGCATTATTTTATTCATCACCATCCGGCTCATATTCAGTAGCATGCTTCCTGCTACTCAGA
CCATATTCTCTCAATTTATTGGCAATCGCAGTATGCGATACCCCAAGACGTTTAGCCAGTTTACGCGTGC
TGGGATAGTGCCGATAAAGACGCGTTAACACCGAACGTTCAAAACGTTTACTGATTTCATCCAGAGAACC
ATTGAACACATCTTCACTAAAAGAAACCTCTGTTTCAAACTCTGGCAGTTGTATATCCCGCGGCGTCAGC
TCCATATTTTCAAGCTGAGTCAGCGCCCGATAGATGGCATTTTGTAACTGCCTTACGTTACCGGGCCAAC
TGTAACTCGTCAGAAAGTGGGGAAGTTCAGGGGACAATTTCGGTTTCAGTACTCCCTGTTCTTCAGAAAA
ACGCTCAATAAAATACTCCACCAGCGGCATAATATCTGCTTTACGATCACGCAACGGCGGGAGTGTAATC
GCCAACACATTAAGACGATAATAGAGATCTTCGCGAAATTCCCCTCGCTGCACCAATTCAACCAGATTTT
TTTGTGTAGCACAGATAACTCTGACATTCACTTTGACTTCATTTTCTTCCCCTACTCGGCGGAAAGTACC
ATCATTCAGAAAACGCAGTAGCTTAATTTGCATCTGTGGCGACATTTCACCGATTTCATCCAGTAAAACA
GTGCCTCCATTAGCCTGCTCGAAGAAACCTTTCTTTCCTTCAATCGCATTCGGATAAGCGCCGGCAGCAT
AGCCAAACAGTTCACTTTCTACTACATCATCCGGCATCGATGCGCAGTTCAACCCCAAAAAGGGCTGTTT
TCCGCGTAAGCTGTGAAAATGACAGGCTTTTGCCAGAATATCTTTGCCAGTTCCTGTCTCACCAATCAGC
AACAGTGGCGCATCCAGCATCGCCATTTTACGGGCCTGCTCAATAATCTGAGTCATTTTTGGGCTAACAG
CGATAATCGCCTTAAACTCACTACCATCATTGACAGTCAGTTTTTTCAGCTGATTCCCTATTCGAGCGGC
AGATTTGAGCATAATCACTGTGCCAACACATTGCATTTTCTGCTTTTCATCCATCAGCTGAATAGGAGTA
ATATCCATCAGGTAGTCCAGACCTTTGAGAGTTATCCTTTCCACTCGTTGCTGGATATTTTTATTTTCAA
ACCAGCGCGAAAAGTTATAACCGCTGATAAACTGCCCAATAGGTTTTTGATAAGTTTGTTCCTCACTAAC
ACCAAACAGCTTAAACACCGCGGAGTTAGCAAGCTCAATATTTCCTTTCAGATCAACTGAAAAAACAGGC
TCAGGCAAGGATTCCAACAGTGCACACATCGCTTTGTGTTCTCTTTCTGAAGGCATAAAAGAGACGGTAC
GAACATCAATAACACCATTAATACGGCGAATTTCTGCCATCAATTTACGAAATACATTGAAATCAACTTG
TGAAAAATTAAGGTAAATCCGGCCGATTTGAGATATTTCTATCCCTTTTAAATCAATATTCTCTAATACC
AGTAGATCGAGCAGTTCACGGGTCAGCCCAATTCGATCATGGCAAGCAACTTCTAAGCGCATCTGTTTTG
ACCTTATTTACACTAATGCATATAATTTTTTAAAATACTACTCTCTACAATTATGCATATGAAGCATTCT
GTCAGTAAAAATTGACCAGACTCCAGTTTTTTAATGTCGCAAATAACACAGTATTTGAAACTTTCACTAA
AATAAACAAATCCTAAGATTGATTATAAAACAAATTAATAAAATAACGTAAAATATTGTCATTATCTGGA
TATTTTGTGCGTTCATATAGAATTAAAGTATATATCATTTAATTAACTATATTCTTAGACTTATTTGGCA
GGATATTCTTAAGTTGAGTGATTAGCTGACGACGGAAATCTCCTAATTTAGGTTTATCACCTTCTATCCA
AGGTAATGGCCTACATAATTCCATCGCTTTAATACCCAACCGGGCGGTCAGTAAACCTACACCGATCCCT
TGAGCGGCTCTGACAGAAAGACGCGCAGCGATATCCTGCGATAACCAATCCATACCCACTTCCCGCACCA
CTTCTGAAGCACCAGAAAAAACAATATTCAGTAGAACAAGACGGAAGAGCCGAATACGACTGAAATATCC
CAGTTCAATACCATATAGAGCTGCAATACGATTAATTAGCCGGATATTACGCCAGGCAATAAATGCCATA
TCGACAATGGCCAACGGGCTAACTGCTATCATTAATGCCGATTCCGCAGCACAGCGGCTGATTTCAGCCT
TGACTTGAGAGTCCAAAACAGGTTGAACCCATTTACTGTACAACACCACCACTTCACGATCATTATGTGT
ATCATGTAAAGCGGCCCGCCAGCGCTGTAACGCCGGATTATGCTGTTCGATACCCGCCTGACTTGCCAAC
TTCTCACAAAATTCCCGCCCTTTACCCACGCCATGATGCTGCAATAACGCTCTTGCCGTATCGCGTTCCT
CAGACCGCATTCTTAGCCGATAAAGACGATGCCACTCATTGACAAGAGAACCTATTCCCGCAAAGACAAT
CATGCCCCCGGCTGCCGCTACACCTAATGCACTCCAATCCTGTTGCTGCCATGATTGATAAATCCACTGC
ACAAACTGAGCAACAGCACTCACCCCCAATAACATCAGAGAACCATATACCATTCTACGCCAGCAACTAC
GCTTAGGTTTCAGTGCTGCATTAACTATCCCTTCTACCTGACCTTCGCGTTCTTCAGCCTCAAGTTCCGG
TGAAGCAGGACAAAAATTCGCTGTGTCTTTTTCATTAAAGATCTGAGCAGGCTTTAAAACCGGCTCTTGT
GGCCCCGATAAGGATTCTGCAAAGTCAATTCTTGGCTTCAAGGGTTCCGTCATTTCACTTTATCTCCCAC
TAAAAATTCCAGCACGGTATCCAACCGGATATGAGGCAATGGTGTATCAACATTTACCGGACAAGGGCTA
AACTCTTCGAAAGAGAAACCCTGTTTTTGCCAGAAGTTATCCTCAGGTAAACGCCGTGGCACCTCTCCGG
GAAAAAATGTCAGCGGTTTACCATCTGTAAGCCGATATCCTTTCAACGCCGGAATACTTTCACCATTGTG
TTCAATCACGCCACTTTCTGTCGCTCGTACCGACGCCAGGCCAACACAATCCATGCTGATACCTTCAAAA
ACCGCATTTTGTCTGGCTTCCTGAATCAATTGCTGGAGTAAAGAAACCAAATTAGCATGCTGATCTGCGG
TAACGTGATCGGCTTTACTGGCAGCAAACATTAATTTATCAATGCAAGGGGAAAACAGGCGGCGGAAGAG
AGTGCGTTTACCATAATGAAAACTCTGCATTAATTGTGTCAGCGCCAAACGCATATCATTAAATGCTTGT
GGTCCACGGTTTAATGGCTGTAAACAATCTATCAACACAATCTGCCGATCAAAACGTAGAAAATGCGCTT
TATAAAACCCTTTCACCACCGACTGGCAGTAATATTCAAAGCGCTGACGCAGCATACCGATATTCGTGTG
TCTATCTGCCTGAGCAAATCGTGACTCAGTGATATTGTTGATATCCGGCCACGGGAAAAATTGTAAAGCC
GGAGCACCCATCATATCACCGGGCAGAACAAATCTCCCCGGCTGAATAAAATGTAAACCTTGCTCTTTGC
ATTTAGCCAAATATTCCGTATAAGCCTGAGCAATAGCAGCCAACAGATTCTCATCTGCGGGTGCCAGTGG
ATCGCACTGTTTACAAAGTTCCAACCAAGGTTTTGCCCATACAGCTCTTTGTCCCTGCAATAAGCTATTC
ATCTGGTGTGACCATGTTAAATAACTTTGCGCCAACATCGGTAGATCCAACAGCCATTCGCCGGGATAAT
CCACAATTTCCAGATATAACGTGGCAGTTTCTTTAAAATGGCGCAGCAGAGAATCCCCAGAACGGTAACG
AAGTGCCAGACGGATTTCACTGACACCCCGCGTCGGAGTCGGCCAGGCTGGCGGTGTGCTGTAAAGTGCG
GTCAACCCTTCATCATAAGTAAAGCGAGGAACGCCCAAATCACGTTGTGGAACCCGTTTTACACCCAACA
AGCGACCGTCACGCACAGCAGAAAATAGCGGCAACCGGGCACCGCTATGGAGGTTAAGTAACTGATTAAC
CAAAGATGTGATAAACGCTGTTTTACCACTATGACTTAATCCTGTTACAGCTAACCGTAAATGGCGATCC
ATCCCACGATTAACCAACGCAGTTAATTCATTTTGTAGCCGTTTCATGTCTCTCCTGTGATAAATATGAC
GATCAGGCAATACCCGTTGCATCATTTAACTTTTCCTGCAACTCGTGCTGGCAGGGCTTCACGCTGACGC
TACATCTCTTGTTTAGCCAACTTATGAGAAACCCAAACCGTGTTAGGATCATCGGCTTCATTGAGGCCCT
GTTTCACTTGTTCCCAGAACCAATTATCGTGTTCCGCCGCTTCATGAGTTCGTTTCAACACTAATGACCC
CACAATTAGCCCAAGGCCTCCCTTAATTATTATCAAAGCTGCCTGAAACGACTGCGAACGCTGAACGTTT
CTGAGGTGATATAACGCTCCATTTGGCGCAGACGAATCTCTCCCGATTTCAATTGATAATCGATTTCATT
CAGCAAGTTTTGTACTGAAAAATGGTCCTCTTCGATATAACCCGTAGGTGCCGGATCAAGGACGAAAACC
AGTACAATATAAGCAACAACCACAAAACCAAACAGGCCAAAGAAGAGTGACAATACCGCGATGACACGAA
TCAAACGTACTGGTACATCAAAATAATAGGCCAACCCAGCACAAACACCTTTAATTTTGCCCTTTTCGGG
TATTCGATACAGTTTCCGGCGGTTACCATTCGACATTATGATTGCCTCCAATCAGGATGTTCCGCATCCA
GAATATCTTCCAATGTTTTGATTCGTGCCTGCATATGTTGTACCCGCTCTGCCAGACGCTGAATTTCATT
CTGATCTAACTGGCTTTGGTTTGAATTCCGGCTGTTATAATGCAACCACAACCAGATGGGTAACACAAAA
AGTACAAAAATAGTCAGCGGAATGCCAAGAAATATAGAGCCCATCACTTTTCCTTAAATGGTTAGTTGAG
TGCGCCAACACTTAATGTTGTTCTTTATTAGCATTTATTTTAGCCTTCATTGCCGCTAACTGCGCACTGA
TTTCATCGTCTGCTTTTAATTCAGCAAACTGTTGATCCAGCGATTTTTGTTTTCCCATGCCCACGGCTTC
TGCTTCCGCTTCCATATGATCGATACGGCGTTCAAATTGTTCGAAGCGAGCCATTGCCTGATCAATTTTA
CCGCTGTCTAGCTGATGACGAACCTGTCGGGAAGAGGCGGCCGCCTGATGACGCAAAGCCAATGCCTGCT
GTCTTACTCGGGTTTCGCTAAGTTTGTTTTCAAGCTCAACAATCTCCCCTTTCATTCTCTCAAGTGTCTC
TTCCAGTATGGTTAATTCATGTTTCAATGTATCCACTAAAGCAGCCACTTTCTGCTTTTCAAGCAGGGCT
GCCCGTGCCAAATCTTCTCTCTCTTTATTCAACGCCAGTTCCGCTTTTTCCTGCCAGTCGTGCATTTGTT
GTTCACCTGCGGTAATGCGGCGAGATAACTGCTTTTTCTCTGCCAAAGCACGGGCGGAAGTTGAGCGAAT
TTCAACTAAAGTGTCTTCCATTTCCTGAATCATTAGACGAATCATTTTCTGCGGATCTTCCGCTTTATCC
AGTAATGAAGAGATATTGGCATTCACGATATCAGCAAAACGAGAGAAAATACCCATAACAAATTATCCTC
TTTGGTTAAGGTTGGTTAATACTATTCATGTCACTTCTATCCTATCAAGAGTCATGCCAACTTTTCATTT
ACTTTATTTCCATGAAATATAAAGAAATTTTTTTATTTAACTTTTTATCACAACGTAATAAAGTGGCTAA
AATAACCAATTATCGGTGAAAATAACCATGAATGACGCCACAGAAAACCTATTGGGTGAAGCAAACAGCT
TTATTGAAATTCTGGAGCAGGTATCCGCGCTGGCAAAATTAAACAAACCCGTTATCGTTATTGGGGAACG
CGGAACCGGCAAAGAGCTGATTGCCCGCCGTTTGCATTATTTATCTCCCCGCTGGCAAGGCCCATTTATC
TCCCTAAACTGCGCGGCTCTGAATGAAAATTTATTAGATTCAGAGTTATTTGGTCATGAAGCTGGCGCAT
TTACCGGTGCGCAAAAGAGGCACCAAGGAAGATTTGAACGTGCTGATGGAGGAACACTATTTCTTGATGA
ATTGGCAACCGCACCAATGCAAGTTCAAGAAAAGCTGTTGCGTGTCATTGAATATGGGCATCTTGAACGC
GTTGGCGGCAGCCAATCATTACAAGTTGATGCTCGACTGATATGCGCGACCAATGATAATCTGCCCGCAA
TGGCAGCTAAGGGGCAATTCCGCGCTGATTTGCTCGATAGGCTGGCTTTCGATGTGGTTAAAATCCCACC
ATTGCGGCAAAGACAGCAGGATATCATGTTGTTAGCGCAGCATTTTGCTATTCAGATGTGCCGCGAACTT
GATTTACCACTATTTCCCGGGTTCACTGACCAAGCAAGACAACAGTTACAGGATTACACGTGGCCCGGTA
ATATTCGTGAACTGAAAAATGTTGTGGAACGATCGGTTTATCGTCACGGCGAAAATTCTGCTCAACTTGA
TAATATTATTATTAACCCATTCGCCTCCACACCACATTTTATAGCCAATGATGATAGTAATGATTTATCT
TCACAACTTCTGCCTTCACTACCAGTTAATTTGAAACAGTGGCAACATGATAGCGAACGACAATTAATAG
CATTATCATTAAAAGAGAGCAGATTTAACCAAAGAAAAGCAGCAGAGAAACTACGACTGACCTATTATCA
ATTACGAGGCTTAATGAAGAAACATGATATCAACGTCGGCGATAAGTGATCCGGATTACAGATAAAAAAA
AGCCAGCACCCGAGCTGGCTAAAAAACACTGGAAGCAATGTGAGCAATGTCGTGCCTTTCCTGAGATACA
AAAACTGTTCCCCGGAAGTGCGATACAGATGATAATGGTTATCAATACGTTTTGTAAAGCACTTTATTGA
GAATTTTTCTCATTATCATCCCCGCAGCGTTTTTTTGGGCTCAAGAGCGAATTGAGATACAATGTGTCAA
TTCTAATTAATAACAGATGCCTTATATGCGCAGTTTGATTTATTGGATCATATTATCCCTTTCAGCTCCT
GCTATTGCAGAAACAATAGCTATGCCTGAAAAAAATCCCCACGTTCCGACTGACATTCAGCAACAAGGGC
TTATTTATTGCGTTAATGGCAATCTGAATACCTTTAATCCCCAACTGGCTAGCAGCGGCTTAACTGTCGA
TACACTGGCAGCACAACTCTATGAGCGCCTACTAGATGTAGACCCCTATACTTATCGTTTACTCCCTGAA
TTAGCCTCCCATTGGGAAATACTGGATAATGGTGCTACCTACCGTTTTTATTTGCGCCATAATGTCTCAT
TTCAATCAACAGACTGGTTTACTCCGACCCGTAACATGAATGCTGATGACGTCATTTTCAGCTTTAAGCG
TCTGTTTGATAAGCAACACTATTATCACAACGTCAATGGCGGGCATTATCCCTATTTTGACAGCCTCCAA
CTGGCCGATTCTATTCAAAGTATCCGTAAACTTAATGAATATACGGTGGAGTTTCGCTTGAACGAACCAG
ATGCTTCTTTTCTTTGGCATTTGGCAACCCACTATGCCCCAATACTTTCACAAGAATATGGGCAACAATT
GCATCAAATGAATCGCCATGAACAAATTGACTGGAAACCTGTCGGCACAGGCCCGTTTATGTTGGAAGAT
CATCGGACCAGACAATTTATTCGTCTGGTTCGTCATGATAAATACTGGAAAGGCAAACCACAAATGCGTC
AGATAGTTATTGACGTCGGCGCCGGCGGCACCGGCAGGATGTCTAAACTTTTAACCGGTGAATGTGATGT
ATTAGCGTATCCCGCTGCCAGTCAGCTTACAGTTTTACGAGATGATCCTCGCCTGCGTCTGACTTTACGC
CCAGGAATGAATATCGCTTATCTGGCTTTCAATACCAGCAAGCCACCACTTGATAAGCTACAGGTCCGGC
AAGCCATTGCTTACGCTATTAATAACCAACGGCTGATGCAATCCATCTATTATGGTACGGCGGAAACAGC
CTCATCAATTTTACCTCGGGCGTCATGGGCTTATGATAATCAAACTGAAATTACGGAATACAACCCAGAA
AAATCCCGTAAAATGCTTAATGACCTCGGATTAAATGGCTTGCAATTGAGCTTATGGGTACCTTCCGCCT
CTCAATCATATAATCCAAGTCCACTCAAAATGGCAGAACTGATTCAGGCCGATTTAGCACAAGTTGGTAT
TATCATGAGTATCAAACCTGTTGAGGGCCGCTTTCAGGAAACCAAACTGATGGATAAATCTCACGATATG
ACATTATCAGGTTGGTCAACTGACAGTAATGACCCAGACAGTTTTTTCCGTCCACTGTTAAGTTGTGCTG
CTATCGCTTCACAGACAAATTTCAGCCATTGGTGTGAACCAACGTTTGATAAAATTTTGCGGGAAGCTTT
GATTAACCAGCAATTATTATCCCGAATTAAGTATTATCATGCGGCTCAACAAGTCCTTGAGCAGCAATTA
CCTATATTACCATTAGCCTATTCTCTGCATTTACAGGCCTACCGTCATGATATTAAAGGGCTGGTACTCA
GCCCATTTGGTAATACCTCTTTCGCTGGCGTTTATCGGGAAAAAGAGACTAATCGAATGAATCAGAAGGG
TGACAAATGATTATTTACACTCTCCGTCGTCTGCTATTGCTGATTATTACCCTGTTTTTCCTGTCACTGA
TAAGCTTTAGCCTAAGTTACTTTACCCCCAATGCTCCACTCAGCGGGGCATCCCTATTTGATGCTTATAT
ATTCTATTTCAACAGCTTATTACTATGGGATTTTGGCGTATCCAGCATTAATGGTGAACTTATCAGCGGA
CAACTACGGGAAGTGTTCCCCGCCACAATGGAGCTCTGTATTCTGGCTTTCTCTACCGCCTTACTAGTCG
GCATCCCACTCGGGATTATTGCGGGAGTATGGCGTAACAAACCAGCAGATACTGTTATCATCTCCATTGC
TTTAGTCGGATTTTCCATCCCGATTTTTTGGCTAGCATTATTACTGACTCTATTTTTCTCTCTTTATCTC
GGCTGGCTACCCGTCTCCGGGCGCTTTAATCTGCTATATCAGATTGAACCTGTAACAGGTTTCTCATTAA
TTGATGCCTGGTTATCAAAATCACCCTATCGTAATGAGATGATCATTAGTGCCATGCAACACTTGCTGCT
ACCCGTTATTACACTCGCCGTTGCACCGACAACCGAAGTTATCCGGTTGATGAGGAACAGCACAGAAGAA
GTTTTTGGTGAAAACTATATTAAAGCCGCCGCAACCCGTGGTTTATCAAGGCTGACAATTATCCGTCGTC
ATGTATTACACAATGCGTTGCCCCCTATCATTCCGAAACTAGGATTACAATTTTCCACCATGCTGACACT
GGCAATGATGACAGAACTCGTATTTAACTGGCCGGGACTTGGTCATTGGTTGGTCAGTGCCATTCGTCAG
CAAGATTATTCCGCCATTTCTGCCAGTGTTATGGTGATTGGCACACTGGTGATTTTTGTCAATGTTCTGT
CTGATATTATTGGCGCAATGGCTAACCCTCTGAAGCATAAGGAATGGTATGCCCTTAGATAATTTTTATC
GTGAAAAGAAAATGCCGTCACCGATAAAGGTCATCTGGCGCTTTTTCTATTCTGACATGTTGGCAATGAT
GGGGTTTTATGGGGTGCTGATTCTGATCGCCCTAAGTCTGTTTGGTAGCTATCTGGCCCCCTATAAGCTC
GATCAACAATTTCTTGGTCATCAGTTGCTGCCACCTTCATGGTCATATCACGGTAATATCGCATTTTTTC
TAGGTACCGACGATCTTGGACGCGACATTCTCAGCCGATTACTAATAGGTACAGCCTCTACATTCGGTTC
AGCTCTGTTAGTCACTTTAGCAGCCGCTTTATGTGGTCTGATTATTGGCTGTCTGGCAGGCATGACACGA
GGACTGAAATCCGCGGTGCTCAATCATATTCTCGATACATTACTCTCTATCCCATCACTATTGTTGGCAA
TCATTGTCGTCGCCTTTGTGGGCGCCAGTTTGCAGCATGCAATAATCGCTATTTGGTTGGCGCTATTGCC
ACGTATCGTTCGCACAGTTTACAGCACCGTTCACGATGAGCTAGATAAAGAATATGTTATTGCCGCTCGC
CTGGATGGTGCCTCTAATTACCACATTCTATGGTATGCCGTATTACCAAACATTACCGCCGCCTTGGTCA
ACGAGCTAACACGTGCCCTTTCTATCGCCATACTTGATATCGCTTCACTTGGTTTTCTTGATCTTGGCGC
CCAGCTTCCCTCACCCGAATGGGGAGCCATGTTGGGCGATTCACTGGAGCTAATCTATGTTGCGCCCTGG
ACCGTTATGTTGCCCGGCGCGGCAATTATGTTCTGTGTCTTGTTAGTCAATTTATTAGGTGATGGATTAC
ACCGAGCAATTAATTCCGGGGTGGAATAATGCCATTACTCGACATTCGCAATCTCACTATTGAATTTATG
ACTGCCAAAGGGCCAGTTAAAGCGGTTGATCGCGTCAGTATGTCACTGACAGAAGGCGAAATACGTGGTC
TGGTTGGTGAATCCGGCTCAGGTAAAAGCTTGATTGCCAAAGCAATAAGCGGAGTCACTAAAGATAATCT
CAAAGTGACGGCTGACCGTTTTCGCTTCGATGATATTGACCTGCTCCGTCTGACTCCACGTCAGCGCCGA
AAAGTAATCGGCCACAATATCTCAATGATTTTTCAGGAGCCACAATCCTGTCTTGATCCTTCTGAAAATA
TTGGTCGTCAACTCATTCAAGCCATTCCCTGCTGGACATACAAAGGCCGTTGGTGGCAACGTTTCAAATG
GCGAAAACGCCGGGCTATTGAATTACTCCACCGTGTGGGAATTAAAGATCATAAAGACATTATGAGTAGC
TTCCCTTGCGAGTTAACGGAGGGAGAGTGCCAAAAGGTCATGATTGCTATCGCATTGGCTAACCAACCAC
GCCTGCTGATTGCAGATGAACCAACCAATGCGATGGAACCAACCACACAAGCTCAGATTTTCCGTCTGTT
AGCACGATTGAATCAGAACAACAACACCACCATTTTACTGATAAGTCATGACTTGCAAGTCATGAGCAAA
TTGGTGGATCGCATTAATGTTCTGTACTGTGGTCAAACGGTCGAAAGCGCCGTTCCCGATGAATTACTGG
TAACACCACACCACCCTTACACACAAGCGTTAAGCCGCGCTATCCCTGATTTTGGTAGCTCTTTGCCCCA
TAAAAGCAGGTTAAACACCTTATCAGGCGCTATTCCATCCCTTGAGCACTTACCCATCGGCTGCCGTTTA
GGTCCGCGTTGTCCTTATGCGCAAAAAACGTGTATTGAAACACCGCGGTTGCGGGTGATTAAAAACCACG
CTTTTGCCTGCCACTTTCCACTGAATCTGGAGGAACAGTAATTGATTAATACTCTGCTAGAAGTCAGGAA
CTTGGCTAAAACTTTTCGCTATCGAACGGGTTTTTTTCATCGTCAACATCTCAATGCGGTAAAACCCGTT
AGTTTTACCTTAAAAGCTAAACAGACACTGGCGATTATTGGTGAAAACGGTTCTGGAAAATCAACACTGG
CAAAAATGCTTTCAGGCGTCATCGAGCCAACTGCCGGTGAAATCATGATCGAAGGCCATAAACTCACTTA
CGGTGATTACAGTTATCGCAGCCAACGCATTCGCATGATATTTCAGGACCCAAGTACGTCGCTAAATCCT
CGTCAGCGTATTGGTCAAATTCTTGATATTCCCCTTCTGCTTAATACAGCGCTCAATACAATGGAGCGGG
AAAAACGGATCAACCAGACATTGCGACAAGTTGGCCTGTTACCGGACCATGCCAATTATTATCCACATAT
GTTAGCCTCAGGCCAGAAACAGCGGGTAGCACTGGCGCGCGCATTGATATTACAACCTCAGATTATTATT
GCTGATGAGGCATTAGCATCACTCGATATGTCTATGCGATCTCAAATCATTAATCTGATGTTGGAATTAC
AGGAAAAACAAGGTATTTCTTACCTCTATGTCACCCAGCATCTTGGCATGATGAAACATATCAGCGATCA
GGTGCTGGTCATGCATCAAGGGGAAGTTGTTGAGCGGGGAAATACAGCAGAAGTGTTGGCTTCTCCTCTG
CACGATATGACCCGCCGTTTAATCGCTAGCCATTTTGGTGAAGCACTCACCGCTGATGCCTGGCGGCAGG
ATATTCCTTAACATATAGAAAACGATAATCACTGCTCGGAGCAGAACGCAAAATACAGCATATTTCTCTC
TAGCGTGATAGAATTACTGGGTTTATTAACAATAAAACGTCATATTGATATTGTCTCTGTGAGCAATTTT
AATCCATGAATATCATTACCGGCGTTATCACACAAGGATACTGTTATGGGTTTTATGACCGGCAAGCGCA
TTCTGATCACTGGCGTCGCCAGTAAACTCTCCATCGCTTATGGTGTTGCAAAAGCAATGCATGACCAGGG
AGCTGAGCTGGCTTTCACTTATCAAAATGACAAGTTGAAACCTCGTGTTGAAGAATTTGCTGCTTCCCTA
AATTCTACTATCGTTCTGCCTTGCGATGTAGCTGAAGACGAAAGCATTGAAGTCCTGTTCACCGAGCTGA
GTAAAATTTGGCCAAAATTCGATGGTTTTGTTCACTCCATTGGCTTTGCACCTGCTGATCAACTGGATGG
TAACTATGTCAGTTCCGTTACCCGCGAAGGTTTTAGAATCGCGCACGACATCAGCTCTTACAGCTTTGTT
GCTATGGCAAAAACTTGCCGTGAAATGCTGAACCCAAATTCTGCTTTACTAACTCTCACCTACTTAGGAG
CAGAGCGCTCAATCCCTAACTATAATGTAATGGGTCTGGCAAAAGCATCTCTGGAAGCTAACGTCCGTTA
TATGGCTAACGCCATGGGCGCTGAAGGTATTCGTGTTAACGGTATCTCTGCCGGGCCTATCCGTACTTTG
GCTGCGTCTGGCATCAAAGATTTCCGTAAAATGCTGGCTCACTGTGAATCCGTTAACCCAATTCGCCGCA
CTGTAACAACTGAAGATGTTGGTAACGCTGCGGCATTCTTGTGCTCGGATCTGTCCGGCGGTATTACCGG
TGAAATCCTGCATGTTGACGGTGGTTTCAGCATTGCCGCAATGAATGAACTGGAATTGAAATAATCTGAT
TAATAATCAGTAAATTTCAACTCACAAAACAAGGCCCGAAAAGCTAGTTTTTCGGGCCTTTTATTATCAA
TAAAATAATAGATTAATCACTTCATTAAATCATCACTAATAGGTAAAAATTAATTTTAAATTAAAATATA
AAAAACAATTGGAGAGAATTATTAAAACCTTTGTAATTAAATAGTTAAACGATATTACCTTATATACCCG
TCATCTTTCAAGCTGCCTCTTTGTTGGCTGCACTCACTCACCCCGGCCACATAGTTATCTATGCTCCCGG
GGATTCATTCCCTTGCCGTCGCGATGCAACTTGAAATCCATAGGGTATAATTGTTTTACCGAAATAAAAA
ATATTATCTCGTTTCCTTGCACTAATCAGTAATATGTCCTTTAATATAATCAACAACTTAATTTCATATA
ATTGATTATTAATGCAATATTTTATTTTTATTATCATTTTAATCTTTTAGGTTTAATATTATATTTCATA
CTTTTATACAATTTAATGATATTTATTATTTTAGCAAGGTGAATAAAATGAAAAATGATTTTTTAATTAT
ATCCAATATGTTTAAATCAATTACCAATATAAAATTGCCAGAATGCCTGAAAAATCATGATCTATCTCAA
GAAATTGCAACTTCTTGGAATAAGTTTAGTGAATCATTATATCACTGGCCATCAGCGCTGGAAGATTATG
AATATGCATATAATTCCGATGAACAAGATATTGATAGAATCATTAAAAATATACACAAAGCAACAACTTA
TTTAGGTTCACTTAGCAGTGGATATTTAGGTCATGGTTATATTGCCAGGGTCGATCATGCATTGAAAGAA
ATTGAATCAGATTTTAGTAAGCTAAACGATTTCATCTCAAAATTACCACAACTATTTGAAATGTCTCAAA
TTAATTTTGAAAGCAAGAAAAACTTCGCAGAAAAAACACATATAAAAATACAACAATTATTAAAGAGTAT
TCCCGATGGAGAAGATAAAAAACAAATATATAAACTCTCTTTATTGATGGAAGAAATCACTTTAAATATA
TCAGATGTTTCATTTAGCCTTAGAAATATAAATAATTCAGTCAATAAACTTAATGGACAAATCAGAGCAA
TTAATAATATTTACAATGAATTAGTCGAAAACTTTAATAAAGAGAATAAAAAAGATATTTTTACAAGAAA
CTATAGGCAATGCATGATCTATTTTAGTGATTTTACAAATAAATTCAATTTATTTTCCTATGATTACAAA
TCATTTAGAAAAAATAATATATTAATTATGTTATAATCAATATAAAATGAATTTTTGCAACTATCAATAA
TCTCTATTATTTATTCCGTATAATATCATCAGTTGTAAAATATGCTATATAACACAAAATACGGGGCAGT
TTTGGACAAGTAATTTCATCCAGAACTCTCCTTAAATTTCTCTATTAATGCAACCAATTTACCCCAAAAT
AACGATAAAAAACCAGATAACCACTCATATAATCAAGTGCATAAGAAAGCACTAATCACGATATGATCAG
ACCATCGGATATCTATTCAATCATTAATTTGCTATAACATATTTCCATATGCCGTGGTAGTATGTATCAA
GGCTATGACAATGCCTTACTGAGTTCCTTTGTCCTATTATATCTATACCCTATGGATTTCAAGATGCATC
GCGACGGCAAGGGAGCGAATCCCCGGGAGCATAGCAAACTATGTGACCGGTGTGAGCGAGTTCAGCCAAC
AAAGAAGCAACTTGAAAGATAACGGGTATATTACCGAAAATTTTTAAGGAGCTATACATGAAACTTTATT
ACCAACCTGGAGCTTGTTCTCTATCACCCCACATCATACTTCGTGAAGCAGGACTTGATTTCAGCGTGAT
TAAAGTTGATCTGAAAACTAAAAAAACGGAGAACGGCGACGATTTTTTCGCAATCAACCCAAAAGGCCAG
ATACCAACTCTCCTGCTAGATAACAATGAGATCCTCACCGAAGGAGCTGTTATTGTCCAATATATTGCCG
ACCAGAAACCGGACAAAAAATTAATTGCACCAGCCGGAACAATGGAACGATATCATCAACTTGAATGGCT
TAGCCATATTTCCAGTGAAATCCATAAAGGATTCTCACCCCTGTTCATGCCAGGAACACCAGAAAATTAT
CGTCCTGTTGCTATTAATAATCTACTTAGAAGATTCAAGTATATAGATGAAGTATTAGCAAAACAGCCAT
ACATTGCCGGGGAGCATTTTACTGTTGCTGACGCTTACTTATTCACGCTCAGTAACTGGGCACCTTTAGT
GCAATTGGATCTATCTGATCTGGTTCATCTTAAAGCTTATCAAGAGAGGATTGCAGAACGTCCAAATGTT
CGTGATGCCCTGAAAGCTGAAGGGTTAATTTAAAAATAAAAAACCGTTCCACGCAATGTCCGTGGAACGG
TTAAATATCTTAATCCAATTGTGTCGCACAGAATTTATGACCAGGCGCCACCATTCTGTCCTGAGCAGCC
ACAATTTGTAATTCGTATTCGCCCATATCTTTGGTTGTTACCATCACTTCATAAACCGCAGCAGCGACAT
GTTCGAGGGCAGTTTGTAAAGGCTCGCCTTTTAATAGATTAACCAATAACAAGCCGCTGGTTAAATCACC
CACACCAACTGGCTGGCGTTCGCCAAAATCCACCAAAGGCCGACTTACATGCCAGCTATGTTCTTTAGTC
ACTAATAGCATTTCAAAACGATCAGTCCGATAACCAGCGCGACTAAGGTGTTTAACCAGTACAATATCCG
GCCCTTTATCACATAGTGTTCGAGCAGCCACAACAGCCTGTTCTACATTAGTCACTTTCTGCATACTGAG
TGTTTCAAGCTCCAGCAAATTTGGCGCAATGATATCACTTACAGGAAGTGCATCTTTACACAAAAATTCA
GCCACCCCAGGCACAACAATACAACCTTTTTCTGGGTGCCCCATAACGGGATCACAGAAATACCAAGCAT
CAGGATTCACCGCTTTTACCCGTTTTACTATATCGATAATATGGCCCCCTTGCTCCGCTGAACCGATATA
TCCACTCAGTACTGCATGACAAGATTTGAGCTGTTCAATTTCTTCTATGCCCTGAACGATTTCTGTAAGA
TGGTTAGCTGGCATAACACACCCTTTCCATTGAGCATATTGGGTGTGATTTGAAAACTGTACTGTATTCA
ACGGCCATACGTTTACCCCCATCCGACGCATAGGGAATTCCGCAGCGCTGTTGCCAGCGTGACCAAAAAC
AACATGAGATTGAATTGAAAGGATATTTTTCACAATGACGGCCTATATTTTTATTCTGGCTTCTGTTTAT
AAGATTAAAGTCATAGTAAGAGAAAGGGCAACATTATCATTGCCCCATCATATACCCGTCATCTTTCAAG
TTGCCTCTTTGTTGGCTGCACTCGCTCACACCGGTCACATCGTTATCTATGCTCCCGGGGATTCGCTCCC
TTGCCGTCTCGATGCATCTTGAAATACATAGGGTATATATAATATGAGTTATTTCCAGCAGATCAAACAA
TCGTGTTTTTTACCACGACGCAGCAGGGTGTAACGATCAAACAGACGGTTACTGTCAGTAAACAGATATT
CAGGTTCAGATTGTTTTTCACCATTAATTGCGACAGCGTTGGAACTGATCATCGTACGCGCCTGACCACG
AGAAGGTACCAACCCGGCATTAACCAAAGCTTGTTGCAAATCTGCGCCTTTTTCCAACTCAATTACCGGC
ATACCATCCTGCGCCAATTGAGCAAAATCCGCTTCGGTCAAATCAGCAGCAGCTCCAGAGAATAAACTTT
CTGTAATCCGTTTAGCGGCTGCTAACCCCTCTTCACCATGCACCATACCGGTAACTTGTTCTGCCAACAC
GTACTGAGCACGAGGAGCTTTACCGCTATTTTTATCTTCTTCTTCCAAAGCATCAATATCTTCAAGATTC
ATAAAGGTAAAGAATTTCAGGAAGCGATAAACATCAGCATCCGCAGTGTTAATCCAGAATTGATAGAATT
TGTATGGACTGGTTTTCTTCGGATCTAACCAAACAGCGCCACCTTCTGTCTTACCAAATTTAGTGCCATC
AGATTTCGTGATCAATGGAACGGTCATGCCAAATACTTGTTTCTGGTTGATACGACGCGTTAGATCAATA
CCAGAAGTAATATTCCCCCACTGGTCAGAACCACCAATCTGTAACTCAACACCATGTACTTCATTCAGGC
GAGCAAAATCATAGGATTGCAGTAGATTATAAGAAAACTCAGTGAAAGAGATACCCACATCATCACGGTT
CAAACGCTGTTTAACCGCCTCTTTGTTAATCATCTGATTAACTGAGAAATGTTTGCCGATATCACGCAGG
AAAGTCAGAACATCCATGTTGCCAAACCAATCATAATTATTGGCTGTTTTAGCGCTATTTTCGCCACAAT
CAAAATCGAGGAAAGGTGAAACTTGTCTACGAATTTTCTCCACCCACTCTTTAACGGTAGCTTCAGTATT
CAATTTACGTTCAGTGGCTTTGAAACTTGGATCACCAATCAAACCCGTCGCTCCACCAACTAACGCCACG
GGTTTATGCCCGGCTAGCTGGAATCGTTTTAAACACAGCAAGGGAACCAGATGCCCCAAATGCAAGCTGT
CAGCGGTCGGATCGAAACCACAATAGAGGGAGACAGGGCCCTGCGCCAGTCTCTCCGCTAACGCATTCTC
ATCCGTCACCTGGGCAATGAGGCCCCGCTCTTGCAGTTGTTTTATCAGGTTATTGCTAGACATTAATGAC
TCCATTAATTTGTGTATTTTGTCTGTTGTATAAATCGCGATTTAAAAAGAGTGCGGCATAGGATAAAACG
CCAATACTATAAGTGCTAGTATTAAAAATGATAATCCACGATTTATGGTGCAAGCCTGTCAACATGCCAG
CTATCGCCTTGCCGTTGATAAATAAACCGATCATGGAGCCGGTTTGCACCACCTTGCCAAAATTCAACAG
AATCAAAGGTCACTTTGAATCCCCCCCAAAAGCTAGGCAAAGGCACCTCACCATTCAAGAATTTCTGTTT
CAATTCAAGGAACTTCCCTTCTAAAACACCGCGTGCGGAAATACGGGAAGATTGTTGTGATGCCCATGCA
GCAATCTGGCTATCTCTAGGACGGCTATGGAAATATTTCACCACCTCAACAGGAGAAAGACGTTCCGCTT
TACCAAGAAAAGAGACTTGCCTTTCCAAAGGATACCAAGGGAAATGGAGGCTGATTTTATTATTGTGCGC
CAAATGTTTCGCTTTCCGGCTGCCTAAATTTGTATAAAAAATCAGACTATTTGTATCAAAATGCTTCAAT
AACACAATACGTTGATACGGTTGACCATTCTCATCGACCGTCGCTATAGACATTGCTGTGGGATCACTCA
ACTTAGCGTCACATGCTTGATTAAGCCAACGCTCAAAAAGTTCGATGGGCTCTTCAGTCAAATCCTTACG
TCTTAACCCACCACGAATATATTCACGGCGTAATTCTGCAACATCAAATTCATTATGTTCTGACATTAAC
GTAGCTCTGTTTATGACTCACTAAATACCCAATAGCTTATCATTGTTATTGATTAATAACAGGATAAATC
GCTCCTAAAATAGTTTCAGTACTCGCACCGGTAACAGAGGGTAAATTCCCTGGCACACCTGACATTGTAC
GGAATGCTAACCAAGCAAATGCCAGTGCTTCCATATCATCACCGCTTAGGCCATATTTATCTGTCGGGCA
AACCTCCGTCCCCGGTAATAAGGCAGAAAGTCGACTCATTATCTGCGGGTTACGTGCGCCACCACCACAA
ACCAACAGACGTTCACATCCACCACTCAACATAATTTGCTGTGATACAGACGCTGCTGTCAGCTCGGCCA
GCGTTGCCTGAACATCGACAGGAGATATGTCAGGAAAGTTAACTAATTGCGCCTCCAACCAACTCATATT
GAAATACTCCCGACCTGTGCTTTTAGGGGCTGGTCGTGAAAAATAGTGATCAGAAAGCATTTGTCCGAGC
AATTTGTTATTAACAACACCTTCTCGTGCCCATTGCGCATCTTTATCATAAGGTTTTTTCTGATGACGCC
ATACCCAACTATCCATCAGCATATTACCCGGACCTGTGTCATACCCTTTGACAGGTGATCCAGGTAATAG
CGTCGTTATATTGGCAATACCACCGATATTGAGAATTATCCTTCGTTCTGTCGAATGGCCTAATACGGCG
AAATGAAAAACTGGAACTAATGGCGCTCCCTGCCCACCATATGCCATATCCCTCCGACGAAAATCGCCAA
CCACAGTTATCCCAGTCAAAGCTGCAATACGGTTATTGTCGCCAAGTTGCATAGTGAAAGGCGTATGACT
ATCTGGCTCATGCCAAACGGTTTGCCCATGACATCCCACAGCAGTAATATCACTTGTAGTTAACCCTGTT
TTAATCAGTAAGCCTTGTACAGCTTCAGCGAATAAAGAACCAAGTTCATAATCCAACCGACCGATTGCCG
ATAATGTCGTTTGCTGCCCTTGACAGACTGCGAGAATTTTCTGTTTTAATTCGTATGGGAATGGATGCGA
ATAACTGGCTTGCTGAGCAACAACTTTATCATTGATTGCGGCAAGCACCACATCAACGCCATCCAGACTT
GTACCCGACATTACACCAATATAACGACCTGACTTCATAACCATTTAATTTGCCTTCCTGCTTAGAATCT
GTCTTGATAAAATCAGAAACCATGCCAATAACTATAAAGCGCAGTGGTTTTGGCTGTATATGACTAATAG
ACAAACGAAGGAATAAAACCTGAGTTTTGGAAACAACTTCACAAAAAATGCTGAATTTTTCATTAATAGC
TATTTCTTTTAAAAATCTCTATTGACGTTTAATATATGTTTAGCACTAGATTGCTAATGTACTGATATTC
TATTTGAATAAACTTTTTATTACTTATTGCCAATGCCGGTTGTTAGCCTGATTGCCCAGTGAGCTATCAG
ATTTCCGCAGTCAGGCATCGAAATTAGGAGTTACTATGTTTAAGCACTTTTTAGTTAGCGCGGTTGCCGT
TGCTTCATTATCAGGCTGTGTCAACACCGATTCTCTTTCTGGTGATACCTACACTGCTGGACAAGCTAAG
CAGGTCCAAACTGTCTCTTACGGCACAGTTGTTTCTGTTCGTCCTATCAATATTCAGGCGAGCAGCAATG
AGAATGTATTAGGCGCGATTGGTGGTGCAGTTCTAGGAGGCCTTGTTGGTAATACTATTGGTGGTGGCAG
CGGCAACACATTAGCAACTGCCGCGGGTGCGATTGCCGGTGGTGTCGCGGGCCAAAATGTTCAGGGAGCT
CTTAACACAACTAAAGGTGTAGAACTCGAAATTCGTCGTGACAGTGGTGAAAGCATCATTGTTGTTCAAA
AACAAGGCAAAACACTCTTTCATAAAGGCCAACGTGTAAGAATCGCAGGCCAAGGTAGTAATATTACTGT
TTCACCTCGACAATAAGATATAGATAAGAAAACCGTGACTTCATTTTAGTAAGTCGCGGTCTTCTTTCAT
CCGGTTAGCATTTCATGGATATCGTCATTACTATCTATTTTGTAATTGGATAATATTTTGCTCTAACTTC
TGAACTAAAGTGGAAAGAAAAGCAAGTTCCTCGCGTGAAATACCTCCCAGAATCTCATTTCTTGTGGATT
CAATAACACCATCTAACTCCCTAATAACCGATGCAGAATCTTCAGTTAGCTTGATTCTCTTTGCACGACG
ATCATTGGCACAAGTATGCCGGGTGATAAGTTTTTTTTCCTCAAGCTGATCTAATGTCCTGACTAAAGAT
GGTTGCTCGATACCGATAGCTTTCGCCAACTGTATCTGAGATTGCTCCTGAGGTAACCGGCTAATATTGT
ATAACGTTACCCAATGAGTCTGAGTTAATTCTAACGGCTTTAAACGATAGTCAATTAAAGCACGCCAAAT
ACGAACTAACCGTGCCAGATCTGATCCCAATGTAGATTCCAATTGTCCCTCCTTAAATAACTAGCCTACT
AAACATAACAGCCAAATTTTTCTAAATCAGGCTAACTAGCCTTAAAAAAGTATATATAACTTCTGTATAA
TCACAGTAAATTCTTAGTAACTAACTAATTCAGGTAACTATAACCAAGAATAACTAAACTTAATTTAAAC
TCAGAACAAACAATCAACATACAATATTTTTACCATAAAAACTATCAGAACTACGAATACAAACAAACAG
AAACCAATAAATATCATTCAATACTTTATTCAAAGTACTATAAGAATAGCTGTCATCTAAATGCTAAGCT
ATCTATTTTTACATTAATGTTGTTTTTATTTTACATTTATCACACAATCAAGCTTAAAATTCCATTTAAA
ACATAAAGTTATGAAAACATCAAATAAGCTCACTTAGCCTTTCCGTTAATCAAGAAATAAAAAAATAACA
AACAAAATACTTAAAATTATAGTAGAACATTTATAACTTTGCCAAAAATATAACCCTATATAAGTAAATC
ATTGAATTGTTAATCCCAATAACCTCAAAAATCGATAATTAAAACAGTGATGGCTGCTCAGGTGGTTCTT
CATCTATCTGATTTTGTGCTCTCAATGCACGTAAATATCTTTGCCGGCACAGTCGCAATACTTCACGCTT
TTGCCCATCTGACATTTTCATCCAATTAAATCTTTCTTCCCGGCTACGATAACACCCCAGACAAAAACCC
CGCTCATTCGCCTGACAAATTCCTCGACAAGGACTGGGAATAGCAAAAAACTCTAGTTGCTCAGCCATCA
CATCCCGTTTCCTATACAATTCACATACTATATTTAATTATAAACCTAGATAAGAATAAATTATAATTAT
GGACAAATTGAACTGTAACCGTAAGACACGTTATAGTTAGTGGTTTTTGTGCGATCTACCGCACAAAAAT
ATTGGTAAAACCATTAAATTAGAGGTAATTATGCGTTTACTCCATACCATGATCCGTGTTGGTGACCTAC
AACGCTCCATTAATTTTTACACTGAAGTGTTAGGAATGCGCCTGTTGCGCACCAGTGAAAACACCGAATA
TAAATACTCACTCGCCTTCGTTGGCTACGCTGATGAAAGCGAAGGAGCAGTAATCGAGTTGACCTATAAT
TGGGGAGTTGACCATTACGAAATGGGAAATGCCTTTGGTCACATCGCATTAGGTGTTGATAATGTCGCAA
CCACTTGCGAATCTATTCGCAAAGCAGGTGGTAACATTACCCGTGAAGCGGGTCCTGTAAAAGGCGGAAC
AACCATTATTGCTTTCGTTGAAGATCCAGATGGCTACAAAATTGAACTTATTGAAAACAAAAATGCCAGC
AACGCTCTGGGTAACTCAATCTGATGTCTGACAAAAAAGAGCCAAACGTCCTTAGTGGACGTTTTAGAGG
TTATTACCCTGTTGTTATTGATGTTGAAACTGGCGGTTTTAATGCCAAAACAGATGCATTACTTGAAATT
GCCGCCGTTACACTGGAGATGGATGGTGAAGGTTGGCTAACGCCTGGCGAATCACTTCACTTCCATATTG
AGCCATTTGAAGGAGCCAATCTTGAACCAGCAGCCCTAGAATTCACCGGCATTGATCCATTAAATCCGCT
ACGTGGGGCAGTGAGCGAATATGAAGCTCTACACGCTATTTTTAAAATGGTTCGTAAAGGGATAAAAAAT
AATCATTGTAATCGGGCAATTATCGTTGCTCACAATGCTAACTTCGATCACAGCTTTGTTATGGCTGCCG
CGGAACGCACTGGACTAAAACGAAATCCGTTTCATCCGTTTGCAACTTTTGACACCGCTGCTTTAGGTGG
TCTGGTGTTAGGACAAACAATCTTAGCAAAAGCCTGCATCACAGCCGGCATCCCATTCGATAATAATCAG
GCTCACAGTGCTTTATATGATACTGATCGTACCGCTGAATTATTCTGTGAAATGGTCAACCGTTGGAAAC
AACTTGGTGGCTGGCCATTAGCAACAACCGCAGAAAAAACTGGATAAATAGCCGAATGGCTAGATTAATA
TAATCAAATCTAAACAATAATACCCCCCATATATCAACATATGGGGGGATAGCATAATAATCTATACCCG
TCATCTTTCAAGTTGCCTCTTTGTTGGCTGCACTCGCTCACCACGGTCACATAGTTACCTATGCTCCCGG
GGATTCACTCCCTTGCCGTCGCGATGCATCTTGAAATCCATAGGGTATATAAGTAATTAAAAAATTACTC
TGTCGCGTTTTCGTCCTGAGAACGATATTTATCAGCAGTTTCTTTGATTAATGTTTGTAACTCACCACGC
TGATACATTTCAATGATAATATCGCATCCACCTATCAACTCACCTTCCACCCAAAGCTGAGGAAAAGTTG
GCCAATTAGCATATTTTGGCAATTCTGCACGAATATCTGGATTTTGCAAAATATCTACGTAAGCAAAACG
TTCACCACACGCAGATAAAGCCTGAACCGCCTGCGCAGAAAAGCCACAATTTGGCAATTTAGGAGAACCT
TTCATATACAATAAAATCGGGTTTTCTTTAATTTGGCGCTCAATCTTCTCTATAGTAGTCGTCATTTTTA
TTTCCTTTAAACCAACAGTCTGTTGATAACCAACATCGTCACAATATTGCGGAGAATACCATTTTCTCTC
ACTAATATGTATCCTGATCTCTTCGTATCCTGACACAGATGACATGATTTTCACGGTTATTTATTGTAGA
GGTTGTTAAGATGACAGACACAATAGCGGCAGAAAAACAAAGAGCAGATAAAGAGGCTATCTGCCCAATT
TCCTTTCAACGTAAAGCCCAATTTTTAAATCATCTAACCCGTTCAAAACATCAGGCAAAGATCAAGCAAA
GAGCGGCAAAAATGGCAATCATCACCAACGTGCTGACAGCAGTAAATAAACCAAGCTTCAAATCGGTATT
CATAGAGCCTCCTCAGAATAAAAAGTTTATAACGACAAAAACCAGTCTATTGAGATGGTTAATTGCCCTT
ACATAAGGAAAAGTATAAATAGCGATTACCACACATTTTATAACACTGATTATTGCTTTCACTTTTGAGC
CAGATCAGACAAAATCCAGGATTTATCGCTAACTTATTGCTAGTCCTTCTATGTAAAGGGCTAGCAAGCG
ATTAACAAAGCGTTTTAAATTTAGACCAAAAGGTCAGGAGTCTTTCACCTCATGGCAACGATCAAAGATG
TGGCTAAGCACGCTGGCGTCTCAACCACCACCGTATCCCATGTTATTAATAAAACCCGCTTCGTCGCTGA
AGATACTAAAGCTGCTGTTTGGACTGCTATTAAGGCACTGAATTATTCACCCAGTGCCGTTGCCCGCAGT
CTGAAAGTTAACCACACAAAATCGATCGGATTACTGGCAACGTCCAGTGAAGCCCCCTATTTTGCTGAAG
TCATTGAGGCTGTTGAAAACAGTTGTTATAGCAAAGGCTATACGCTGATTTTATGTAACTCACACAATAA
CATTGATAAACAGAAAGCCTATCTAGCCATGCTGGCACAAAAACGTGTGGATGGACTGCTAATTATGTGT
TCAGAATACCCGGAACAGTTGTTGGGAATGTTGGAAGATTATCACAATATTCCAATGGTCGTCATGGATT
GGGGACAGGCCAGAAGTGATTTCACCGATACTATTATTGATAATGCATTCCACGGCGGTTATCTAGCTGG
TCGTTATCTTATCGAACGTGGTCATCGTGATATTGGCGCGATCCCCGGCCCTCTGGCACGAAATACCGGT
GGTGGTCGTCATCAAGGATTCTTAAAGGCGTTAAAAGAAGCCAACATTCCGATCAGAGAAGAATGGGTTA
TTCAGGGGGATTTTGAACCAGAATCGGGCTATAAAGCCATGCATCAAATCTTGAATCAAAAACAGCGCCC
GACTGCGGTTTTCTGCGGCGGAGATGTTATGGCTATGGGGGCGATTTGTGCTGCTGATGAATTAGGATTA
CGCGTCCCACAGGATATTTCTGTCATCGGTTATGACAATATACGCAACGCTCGTTATTTCTCTCCGGCAT
TGACCACCATTCATCAACCAAAAGAACGACTGGGGCAGATGGCCTTTTCCATGTTACTGGACAGAATAAT
CAATAAACGTGAAGATGCACAAACTATTGAAGTACATCCACGTTTGGTTGAGCGACGTTCTGTCGTGGAT
GGTCCATTTATCGACTATCGTCGTTAATTCGTTTTATTCATCTTGAAGCCATTCAGCATTAAGAGTTTCA
CTATCGCCAAGATAGTCAAGCAGCCAACTTAATGCTGGAGAATGGCTGTTTTGAACCCATGCCAAACAAC
ATGGACTGTCTGGTAAAGGCTGTTCCAGTTCCAGCACGGTTAGTTTATTCTGCCGAATAAGCGGCATTGC
CCTATGCTTAGGCACCATTCCTACACATAACCCTTCGTTTAGACAAGACAGACCGGACTCCCAATCAGGA
ACCACCAACCGGCGCTGATTATCCAGATTCCAAGTGTCACGCTTCGGTAAATTACGGGATGTATCTTCAA
GACACAAACTTGGATAAGGCCGCATTTGATCATCAGATAACGGACCCGGCAACTGGGTTAGCGCATGGTC
AGCGCTAACCACACATAACCAGGGCATAAACCCCATATCTCGGAAACTATACCTTTCTCCGACTGGAGCC
GCCCGGGTTGCACCAATTGCAACATCAACTTGACTATTCACCAGCGCATCCCACACACCATTAAACACTT
CCTGATGAATAAAAAGTTCTATATCAGGAAAATGGTGGTAGAAATCAAGAATAAGCTGGCGACTACGTTC
TGGTTTGACAACGAGATCAATAGCAATACTAAATTGCCCTCTCCAGCCGTTTGCAACTTGTTGACACTGG
TGACGAGTATCAATCATTTTTTTGATAACAGAGCGAGCTTCTTTGATAAAAATAGCGCCTGCCTCAGTTA
ATTCTACATCCCGATGACGACGCTCAAACAACGAAACAGCAAGCCACTCTTCCAGTTGTCTTACGGTATA
ACTGATCGCAGAAGGGACACGGTGAAGCTCCGATGCAGCGGCACTAAAACTGCCTGTTCTGGCAACCGCA
TCCACAACTTCAAGTGAATATTCTGACCACATAATTTTACCTTTCAATTTTTTTCACAGCACTATGCAAA
TATTACCATTTCACAAGTAAAAATCACGACATATAGAATATGTGTCAATATTGTTATCTATCCAATCACT
GCAAATTATTTCAATCATGACATTCAAAGAGAGTAATCAAATGAAAAACTCAAGTCAGTTCATGTTCTAC
CTTGCAGGCTTGAGTATGCTAGGTTATCTGGCCATTGATATGTATCTGCCAGCATTCGGCACTATGCAAC
AAGAATTAGATACATCGGCAGAAGCAATCAGTGCCAGCCTAAGCATCTTTCTTGCAGGTTTCGCCTTCGC
TCAACTTTTGTGGGGACCTCTTTCAGATCGCTTTGGCAGAAAGCCGATTATCATCACCGGACTATCCCTG
TTTTCTATTGGCTGTCTGGGGATGATGTGGGTAACAGACGCTACCCAACTTTTAGTTTTGCGTTTTATCC
AAGCCATAGGTGTTTGTTCAGCCGCAGTCTCATGGCAAGCATTAGTTATTGATCGTTATGAGGCCAATCG
TACCAAACGTGTTTTTGCAACGATTATGCCTCTGGTTGCGCTCTCCCCTGCCCTGGCGCCCTTGATGGGA
GCTTGGCTGTTACAACATGGCGGCTGGCGCATGATTTTCCTAGTCTTACTGACAATTACATTATTACTGT
TGTTTTTTACTCTGTTCTTGCAAGAAAATCGCAAAAACCGTGAAACTCAAGCGCAAACAAATAATGTCTC
TTTCCTTACGCTATTAAAATCACCGCTATTTAGTGGCAATGTTCTGATATTTGCATCATGCAGCGCCGGC
TTTTTTGCTTGGTTAACAGGCTCACCTTCGATTCTCGGTGAGATGGGATATACCCCAGATGACATCGGTC
TGAGTTATATCCCTCAAACACTGGCCTTTATCGTTGGAGGTTATGGATGCCGCAGTATTTTAGCCAAAAT
AAAAAGTGATATTATTTTCCCTTATCTGTTAATTGGCTATGCTGTCAGTATGATTGTGCTCTATTTAATT
GCAAAATTTAGCGAGCCAACTCTATTCACCATTTTGGTACCTTTTTGCTTTATGGCTGCAATGAATGGTG
CGTTATACCCAATTGCAGTAGCAAACGCTTTATCCGCTTATCCACAAGACAGTGGGAAAGCTACTGCATT
ACAAAACACGCTTCAATTAGGGCTCTGTTTTATTGCCAGCCTAATTGTATCAGCATTTATCATCAATCCT
CTCATATCCACAACCACTGTCATGGTTTCTACCGTTGTTCCAATGACATTAGGATATTTTATGCAGTGGA
AAAAAAACGCTGATCGCCACATTCACATAATTGAACAAAATTCTTGATATTAATCAAATTATTATCTCAA
TAAAGGCTGCTAATTACCAATTAATCGCAGCCTTTATTTATTAATTGATAAAACAATTTTACGCTTTTAT
ACTCAAGATGTTCCCTATTATAAATAACTTGGAATTTGAGGTTTTCAGGAGCAATGACTGCCCCCATTAA
ACTCATGGATTAGTCATCTTTAAGGTTTTTTACTTTGATTCTTTGTTATTTTTTGCATTTTGCGTCTTAG
CATCCTGCTTTGCTAGCTAAAACGAGCTCCTCAATATTCCATCACCCTAACGTTGGAGAGTATATGAGTT
CACCCTGTATTGAAAACCCGAAAACAGCCATTAACTCCTGGCAGAGAATTACCAATGAGATGCTAGAAGA
AACCGGTATTCAAATTAATGGTCACAATCCTTATGATATCCAGATAAAAAACCCTAATTTCTATAAAAGA
GTTTTACAACAAGGTTCGATGGGATTAGGTGAAAGTTATATGGATGGCTGGTGGGATTGTGAGCGGTTGG
ATATTTTCTTTTATCGCGTTTTACTCGCTGGATTAGAAAATAAAATGCCTAATAATTTCAAAGACACGCT
GAGAATCGCAATAACCCGCTTACGTAATCTGCAAACGCCAAAACGGTCATGGATTGTCGGTCATCAACAT
TATGATTTAGGAAATGATCTTTTTACCCGTATGCTTGACCCTTATATGCAATATTCCTGCGGATACTGGA
AACAAGCTAAAACACTGGAACAAGCTCAGCTTGATAAGTTGAAACTCATCTGCGAGAAATTAGCACTCTC
TCCAGGTATGACTCTGCTGGATATTGGCTGTGGTTGGGGTGGGCTATCGGCTTATGCGGCTAAAAATTAT
GGTGTTTCCGTAACAGGTATCACTGTTTCAGCCGAACAACAGAAATATGCACAGAAACAATGTAAGAATC
TAGATGTAAAGATCATTTTGAAAGACTATCGGGATTTACATGAACAGTTCGACAAAATTGTTTCTGTCGG
TATGTTTGAACACGTTGGACCTAAAAATTATGCAACTTACTTCGACGTTGTTCAAAGAAACCTAAAACCT
GATGGCTTATTCCTGCTACATACTATTGGTTCCAACAAAGCTAAAGTCAGTGCTGACCCGTGGATCAGCA
AATATATTTTTCCTAATGGCTGCCTGCCTTCTATTGAGCAAATAGCCCACACCAGCAAAAGCCGTTTTGT
TATGGAAGATTGGCATAACTTTGGCGCAGATTATGACCGCACATTGATGACCTGGCATGAAAGATTTATT
GCCTGCTGGCCTGAAATAGAAAATAACTATAGTCCAACATTTAAACGCATGTTTAGCTATTATCTGAATG
CCTGTGCAGGTGCATTTCGTGCTCGCGATATCCAATTGTGGCAGATCATATTCAGTCTAAAAGGTATTGA
AGGCGGGTTACGAGTAGCCCGATAATTAACCAAAAGCTACAGGTTTCCACTGTAGCTTTTATACCCGTTA
TCTTTCAAGTTGCCTCTTTGTTGGCTGCACTCGCTCACCCCGGTCACATAGTTTGCTATGCTCCCGGGGA
TTCTCTCCCTTGCCGTCGCGATGCATCTTGAAATCCATTGGGTATAGTCAATGTAACAAACATATCCATG
TTTAACTCTAAATATTAAAAGGGAAATTCCTATGCTAACTTTAAAAAGATCGCTCTGTTTTTCACTAACG
GAAATCATTCACATAACCATTATCAAAGAAGACTGTTTGATCAAATGCTATTTTTCCACCAGAAAATATC
AAATCTAAATGATGACTCCCTTTTACACCACCACCCAAACCAAGATGTAAACCAGGATGTCGTTCTTCAA
AACCAGCATTTCTGCCATAAAGCGCTTTCACACCCATGTTAGTCCCAATACCAAACTCTTCAACAATTCG
GTTTCCGTGATTATGGTTTAGGTATAAATTAAAATCCCGACTAAATTCATCATTTTCGCAATCAAACCCA
ATAATTTCACCCTCTTTTATATTTATAGTCATCATATCATTGACAACCCCATACTTTATGGCAAAGGGGG
CCGTACTCAAAAAAGTACCACTAAAGCTGACACTACCGTTAAGGCTCTTTATATGGCTTGCTATTTCCCC
AGGAATAACATCAATATTTCCACTGCCATCAATGGAAGTCCACTTATGGTCTTTTTCTAAATAACCTACA
ATCGAGTTCCCTTTATTATCTGTATATTGAATCTTCTGTGATCGACTTGATAATTCAATAAGTTTTTTGT
TCCTTTCTGTTATTGATGCTGGTGGCTCGCTGAATGCTTCAATGAAATGCGGGCCATAATCTTTAAACAA
TACAGATTTCTTCCATGATTCAGTAATAAAGCTTCTTATTTTGGTTAGATATTCTGGCCCTTGTGGAGAT
GCATTCTTTAATGTTGATGATGCGTAAAGAAAAATAAACAAATCACAATCAGATATTTTTTGTTTTACAT
CGTTCGGTGATGTTTTTTCTAAAAAAGCAAAATCAGACTTTACATCGAAACTCTTCTTATGCACATGCAT
CTTTTGCGCAATATCGCTATGCTCAGTATCAGATCCGATAAATATTTTTATACATTCATCATTTCTTACT
TTATCCGAAATCGCAGGATGATATGATAAACAACGATACATATTCTCAAGACTTTTATCCATGAGGACAA
TCCTGTTTATTTTTAAGTAAGGGGCGACTCCCCTTACTTATCTATTTATTATACCCGTTATCTTTCAAGT
TGCCTCTTTGTTGGCTGCACTCGCTCACCCCGGTCACATAGTTACCTATGCGCCCGGGGATTCACTCCCT
TGCCGTCGCGATGCATCTTGAAATCCATTGGGTATATAAAGAACCTTAATTATAAAAAACCGTTAAGGCC
AAAGTGCGGTACCAAAAGGTACAACAGCTTGTGCATTCATCATTTCAACAGCATCATCGTGTGTTGGTTC
TTCAAGCCATTCATCTAACTCAATCGGGTTTTCCATAAAAAAGTAGCCTCTAAAAATATCATCACGGGGA
TTAACCTGCACTTTACGAGAAAGGGCATTAACGCAATAATAACAATATTAATTATATTAGTTAACATAAT
ATACAAAATACTGCAACACAAATCACAAAAAGGAGCATCGATGGGTTCAATGCTCCCTTTTAGCACACGG
TTAATTCTGTTCGAAAGCGACAATCGGAGTCCGCCTATCGCTCCTCATTTATTGCGCATTCTTCCATGAA
TGTCTCCGGTTGCTGAGAGACAACCTGTTCCCGCTCTTTCTGAGCAAGAACACGCTCCACAGTATCAACA
ATCGCTTGAGTTTGTGAATCAATCTCAATATTAACCCTCTGACCAAGACGTTTCTTACCTAATGTCGTAC
GTTCCAGTGTTTCAGGAATAAGGTGAACACAAAAACGATTATTAACCACATCGCCAATTGTCAGGCTAAT
TCCGTCGATGCCGATAAATCCTTTATGCAAGATATATTTCATTAATTGCTTATCATGGATACGGAACCAT
ATTTGATGATTATTTTCTGAAGTGAAAATTTTAGCTATCTCAGCAACCGTGATGATATGACCGGACATCA
AATGTCCACCAATTTCATCCCCAAATTTAGCCGCCCGCTCCAGGTTCACATAATCCCCTGGCTGTAAATC
ACCAAGATTAGTCAGACGTAGAGTCTCTTTCATCAAGTCGAAACTAATCTCATCGCCTTCTATTTTGGTT
ACCGTCAGACAACAACCGTTATTGGCAACTGACGCCCCTGTTTCAATACCTGGCAATAATTCAGCCGGGA
ATTTAACAACATGAGTCCGAAAATTACTTTTTTCATCAATAGCAACCAAGGGTGCTTTTCCCTGAACGAT
GCCCGTAAACATAGAAGAACCTCTTAATGACTGTGTATAATTATTAATTAGTTTATATCAAGTTGTCATT
GATAAATACCACCTGATCATTTGAATATAAACTCAGCATTATTATTGCAATATAGTATTAAATAGATACA
ATACTCCGGTTAGTAATCGGTTGATTTTTCGAAAATCGTTTCTTATATACAGATGTCTTTCTTAATATTT
TCTACTTTAATAAAAAAGGTGTAATGCGTGCAGAAGTATTTAAAAGAAGCGCGTAGTTTGCTCGCTCTTG
GGATTCCCGTCATTATTGCTCAATTTTCACAAACTGCAATGGGGGTTGTGGACACCGTTATGGCGGGTAG
CGTCAGTGCAACAGATATGTCCGCGGTTGCTGTTGGCACCTCGATCTGGCTGCCCGTTATCTTATTTGGT
TACGGCTTACTATTAGCTTTAACACCCATTATTGCGCAAATGAACGGTTCTGGTCGCAGGAATCTCATTG
CTAACCAAACTCAGCAAGGATTCTGGCTGGCGATTTTTCTCTCCATTATCATTATTGCTATTCTATACAA
CAGCAAGTTCCTGATTGACAGGCAACACAATATAGATCCACTTTTGGCAGAAAAAGCGGTTGGATTTATC
CACGCAATAATGTGGGGTGCGCCGGGCTATCTGTTTTATCAGGTACTGCGTAATCAATGTGAAGGTTTAT
CGAAAACCAAACCAGGCATGGTAATTAGTTTTTTAGGATTATTGATTAATATTCCGATTAACTACATATT
CATTTATGGTAAATTTGGCGCGCCCGCTTTAGGTGGTGTCGGCTGTGGTGTTGCTACCGCCAGCGTTTAC
TGGGTCATGTTCCTACTAATGCGTTGGTATGTGAAACGTGCATCATCACAAAGGGATATCCGCCCTAAAC
ATCGCTTCGCCGCACCAGAATGGCATATTTTGAAACGCATTTCAGCTCTCGGCTTACCTATTGCGATGGC
AGTATTTTTCGAAATTACATTATTTGCCATAGTGGCATTACTGATCTCTCCTTTAGGCGTTACTGCTGTT
GCAGGGCACCAAATTGCACAAAATTTTAGTTCATTAATGTTTATGTTCCCAATATCTTTGGCCGCAGCAA
CCACTATCCGCGTTGGCTATAATTTGGGGAAAAAATCTATCGAGAATGCCCGGATATCAGCCTATACCGG
AATTATGGTTGGTTTGGTATTTGCTTGTTTAACCGCAACTTTTTCTATCATTCTGCGAGAGCCGATCGCC
TTGATGTATAACGACAATCCTGAAGTTATCACCATGGCATCACATCTGATGCTATTTGCCGCGCTTTACC
AATTATCTGATGCCATACAAGTGGTAGGGGCTGGTGTTTTACGTGGATATAAAGATACGCGTTCTATCTT
TTATATCACTTTTATCGCTTTCTGGATTCTGGGGCTACCAAGCGGTTATATCTTGGGATTAACCGACTAT
ATTGTACCCGCTATGGGGCCACAAGGGTTCTGGATCGGCTTTATTATTGGCCTGACTGCATCAGCAGTAA
TGATATTTGCCCGTATTTCATGGACACAAAAACAACCAGATGAGGTAATTTTACAACATTCAACCCGCTA
ATTTACTTTACTATAAAGCCGGGGATGAATACTTAACTGTTGGAATAAACGACAAACTCACTGTGACAGA
TGCAAATACGAACAGTTGAGCAATAATTTGTATTATTCCCCTTGCCAGAAGGCTAGCTCACCGTTAATAT
TCGTCCCCGTTGTCACCAATGCAATTTAGATTGCGTCCGTAGCTCAGTTGGTTAGAGCACCACCTTGACA
TGGTGGGGGTCGGTGGTTCGAGTCCACTCGGACGCACCAATTGCGTAGTGATTACATCGGTTTACAGTGC
GTCCGTAGCTCAGTTGGTTAGAGCACCACCTTGACATGGTGGGGGTCGGTGGTTCGAGTCCACTCGGACG
CACCAAGTCTACAGATGGATCTTCTTTTTTTTATTATCTCTTCTCTTGGTTTTGCTTAATTTATTTCCCA
CGTCAAAATACACTGTTGTTTGTTTACAGACAGTTTGAGCAATGCGCGATAACTCTTCTCTGTTAAGATC
TGCATCATTTTTCCTGTTTACCGTTATAATTAATTCATATATACCCTATGGATTTCAAGATGCATCGCGA
CGGCAAGGGAGTGAATCCCCGGGAGCATAGCAAACTATGTGACCGGGGTGAGCGAGTGCAGCCAACAAAG
AGGCAACTTGAAAGATGACGGGTATAATCATTTTTTGATTCATTTCACAGAAATAAGTCTCTATAATACG
GCGCAATTTAGAGTTGAATGGTTTCAGCTTATTGATTTGCCGAACACGGAAAAGTTACAGATTATCGTAT
GTATAAGCTCGCATAATTACATGTGCCTAACCTCACACGAAAAACACCGCATGTCTTCCCCGCCACTTGT
TCTTAATGATGTTGCGCAACGTTCAACACCACATGGTATCTGCGCAAACCATAAAGTTGGCGATTCACTA
TTTTATCCAATTAAAACCTGTAGATAGATTGTCATGAAAAAAACTAAAATTGTTTGTACTATCGGACCAA
AAACAGAATCCGAAGAAAAACTAGCCGAACTGTTGAATGCTGGCATGAATGTTATGCGCCTCAACTTTTC
ACACGGAGACTATGAAGAGCACGGCCAGCGTATTCAAAATATCCGTTCAGTTATGACTAAGATAGGTAAA
CAAGCCGCTATTTTGCTGGATACTAAAGGCCCTGAAATCCGAACTATGAAACTGGAAGGCGGTAACGATG
TCTCTCTAACCGCAGGTCAGACCTTCACTTTTACTACTGACACTTCCGTTATCGGTAATAAAGACCGTGT
TGCTGTCACTTACAATGGCTTCCCTGCGGATCTGGCTCCCGGTAATACCGTGCTAGTTGATGACGGCTTG
ATCGGCATGACAGTTAAAGAGGTCACTAAGTCAGAGGTCATTTGCCAAGTTTTGAATAACGGTGACTTGG
GGGAAAATAAAGGTGTTAATCTGCCAGGTATTTCCATCAGCCTGCCTGCCCTGGCTGAAAAAGATAAGCA
AGATTTGATCTTTGGTTGCCAACAAGGTGTTGATTTCGTCGCCGCTTCTTTTATCCGCAAACGCTCCGAT
GTTCTGAAAATCCGTGAACATCTGAAAGCGCACGGCGGTGAAAATATTCAAATCATCTCTAAGATTGAAA
ATCAAGAAGGTCTGAACAATTTTGATGAAATTCTGGAAGTTTCTGACGGGATCATGGTTGCTCGTGGTGA
TCTGGGCGTTGAAATTCCAGTTGAAGAAGTGATCTTCGCCCAGAAGAAGATGATTCAAAAATGTAATATC
GCTCGCAAAGTTGTTATCACTGCAACTCAAATGCTCGATTCCATGATTAAAAACCCGCGCCCTACCCGTG
CGGAAGCTGGTGACGTCGCTAACGCTATTTTGGATGGTACTGATGCGGTTATGCTTTCTGGTGAAAGTGC
AAAAGGCAAATATCCAATAGAAGCAGTGACTATCATGGCAACGATTTGTGAACGTACAGACCGCGTTATG
CCAAGCCGTATCGAAGCCGTCCATTGCCGTAACCTGCGCGTAACCGAAGCGGTGTGTCGTGGCGCTGTTG
AAACAGCAGAAAAACTGGAAGCCCCTCTGATTGTGGTCGCAACCTATGGCGGTAAGTCTGCCAAATCCAT
TCGTAAGTACTTCCCTGGAGCCCCTATTTTGGCATTAACCACTAATGAAGTGACTGCCCGCCAATTACTA
CTTGTTAAGGGTGTTTTTACCCAAATTGTTAAAGAAATCGCCTCTACCGATGATTTCTACCGCATTGGTA
AAGAAGCGGCGTTAGCAAGTGGCCTGGCGAAGAAAGGTGAAATCGTGGTTATGGTATCTGGCGCCCTAGT
TCCAAGCGGCACAACCAATACATCGTCTGTTCACGTACTTTAATTTAATAGGTCGCTTTATTTCTGAAAC
ACCGTAAATATAGCGGTGTTTCAGGATATTGAATATCTGATTTTCTCCGCCAATATGTCGCAATACCAAA
TTACTTTCCCAATCATCATACTCACAGATTTCTTTTCATTTTATGCTAGTTAATATTAGTAATAATGCCA
TTCTCTGTTTTCTCGTGGTCAAAAAACGGCTTAACTCTCAACAATGATAATATTTTCCAGCACTACATCA
TTTGTGGAGAACCCTCTTTACATATCATCAACATCTTTGCCTTGATCATGGCTCATCGAAAGCTTTACCG
ACTTCGCTTAAGTTCTGGAACTCACCTTTTGTTCCCGTCGTTTTCGCTTGAATCGAGCACAGGATATCTT
GACGACTAAAAATCGAAGCTTGCAAAAGTGCTGTTTGTTGCAACGATTCATAGACACCATGATCACGGCT
ATAAAGCATAGCCCGTTTAACCCCGTTAATAGCCACTGGAGGCCGATCAGCAATACGCCGAGCAGTCGCG
AGAGCGCCTTCGATTAGTGTTTCCGTAGAAGGGAACACCTTTACCACCAGCCCCAAATCATGAGCCTGAA
CCGCGCTCAGCGTATCCCCAGTCAGAGCAAGATAGCGAGCCACACCACCAGGGATCAAATGTTGCAAACG
TTGAAGAATACCTAAGTCAGCCATCATACCAATATTGGTTTCTTCTATACGAAACTTCGCATTTTCAGCA
GCAAAACAAAAATCGCACGCAGCAATTAAATCAAAACCTGCACCAAGACAAGCGCCTTGTACTGCGGCAA
TAATGGGGAATCGGGCACGTTCCAATATGCTTATCGCCTCCTGCATTTGCAATAAGCTGAACTGCATCGC
TTCCCGTTCATTCGGATTCGCCGTATTAGCCTCTTTGCTAGAGGCAAAAATTTGCAGATCAAGCCCGCCA
CAAAATGTGTTTCCCTGTGCAGAAATCACCATTGCCCGCACTTTACCTGAACGACTGAGTTGCTCTACTG
TTTCAGGAAATCGTTTCCAAAACCCAAGCGCCAAACTATTTGCCTTTTCAGGACGACTGAGTTGTAAATG
GGCGACTCCGTTGTCAATGCTGATGTTAAAATATTCGTTAGATTGATCAGTTAACATAACAAACTCCTCT
TACCAGTTTGAATTTGAGCCTAGGATTCAACCTGAACATTGTCAAGTTATTCATCTACAATAAGATTCAG
TTAACAAATTTGTTTTAAGAGAAACCCTAAATTTATGTATAAAAAATGGCTTCATTAAATAGATGTCCCG
ATGGTTCAATAGATGCAAGATGTCCAAAATGTTGTATTTTTTATTTATAAGAATTTTTAACTAAAATTAT
TTCGAAGAATATCATTCCCTCACGGAATAGGCTTTTTTTGATTAAAATGTTACTCAACGGTTTTGTTTTT
TTACATTTAGATGAAAATTATCTGCTCACTAAAGAGAAAAATTGAAATAATTGGTTTTCATGATAAAAAT
TTATTCTCTTTCTAAAAAACTTTGTGTAATACTTACATGGCTACTTGGAGATTAACTTAAATCTAGAGGG
TATTATAATGAATCGTACTAAAATTGTACTGGGTGCAGTAGTTCTGGCTTCTACTCTGTTGGCTGGTTGT
TCAAGCACTGCTAAGGTTGACCAACTGACTTCTGATATTCAGACTCTGAATGCAAAAGTTGATCAACTGA
GCAATGACGTGAACGCAGTACGTACTGACATTCAAGCCGCTAAAGACGATGCAGCTCGTGCGAATCAGCG
TCTGGATAATCAAGTTCGTTCCTACAAAAAATAATTTTTTGTAATTATGTACAAAAATGGCGCACAGTCC
ATCTGTGCGCCATTTTTTATCATCGGATTCTGTTAGATAAATATTTGCAGGCTTCTTTGTCCGCAATAAA
ATATTAATTTTCCCGATAGATTGGCCCAGGTTGATATAACGGTGGTAATTTAAACGGTTCAGATACATCT
TTATTCACCGCTTGTTCTACACCTTTAACATCATCATCTTCCACCTGTACGATATTCTCTTCTCGCAACT
CCTGTTGTGTTTCAGACTCTATGCCTTTACTTACCAGCACCGGCATACCAGAACGACGTACCATCGCTTG
TTCAACAATATTCTTATCTGTCTTGCTATTATCAATGAACTTGTTCAAATTGGCTGAGCGGACAATAGGT
AATGTCTGTGGATCATCATCCTCTTTTTTAGACAATGGCTGATGTACTTCAATATAACGCTTACCATTTG
GTTCTACAGAATACTTAACCGCCTCATTGATAATCTGTACTCGTGTTCCACGGGGAACAGCATTGAATAG
CGCTTCAATATCATCAGGACGCAAACGAATACAGCCCGAACTCACCCGCATACCAATACCAAAATCAGCA
TTAGTGCCGTGGATCAAGTATTCTCCGCGCCCGGCAGCTAAGCGCAACGCAAATGCGCCCATTGGGTTTT
CCGGGCCAGCAGGAACAACCGCAGGTAAGATAACCCCCTGTTCAGCATAATGTTTACGGATATTCTTAGT
CGGCGTCCAAGTTGGATCTTTAATTAGCTGACTAACAGATGTTGTCATCACTGGCGTATTACGACCGAGT
TGCCCAATACCAATAGGATAAACGATGACTTTGTTTTTCTCTTTAGGGAAATAGTAGAGTCTGAGTTCTG
CTAGGTTAATCACAATCCCCTGCCTCGGTGTATCAGGCAACAACATTTGTGATGGAATAATCAGTTCAGA
ACCCTGAGCAGGCAAATAAGGGTCGGTACCTGGATTAGCTTCCAGCATTGCCAGTAAACCAATTTCATAT
TCGGCAGCAATGGCCTCTAAAGAACGTCCATCATCGGGTACGACCAATGTCGTATTTTCGCCAATTAAAC
GGCTATTGGCCGCCGCTGGCAAAATATATTCTGTGGCGCTAACGGTGTTAGCTAACCCACTTAACAATAA
CACGCTAATAAACGTTAAAACTCGTTTCATGCTTGCTTCCTGGAATGACTTCTGAATGTTATCGAATAAA
TTTAAGTATATACCCTATGGATTTCAAGATGCATCGCGACGGCAAGGGAGCGAATCCCCGGGAGCATAGC
GAACTATGTGACCGGGGTGAGCGAGTGCAGCCAACAAAGAGGCAACTTGAAAGATAACGGGTATAAAAGG
TTGAAGCCTTATTGGCCGTATATATTATCAGTAGCTATAGAAACGCGTAAGACTGGTATTTAAACCATTT
TACTTGCCCTGTTTCGGATAGCACATATCATCGCATGTAACCCCTGCGTGCGTGAGAGAGTCAGATGTTG
CTCCAAAGATAATTTGCCAAAATATTCAGTTACATCCAAATCCAGAATCTCCTGGGGTGTTTTATCCTGA
AACAAGATAAAGACAATCGCAACCAACCCTTTAACAATAGCGGCATCACTATCACCAATAAATTCCACTT
TATTTTGGTGATTTGTTCTTAGCAGTATCCACACCTGACTCTGGCAACCTGCGATTAAATTCTCAGGTTG
GCGTTGTTCATCAGTAAGAGGAGGCAACCTCGCCCCCAATTCAATCATATAGAGATATCTTTCTTCCCAA
TTCTGGCAACGGGAAAAATTACGTAACAACTTATTTGTGTCGGGCCAACTTGCCATGACTTTTTCCTTAT
CACTCTTTTGATCTATAACTAGTTCAACCCAGTAGCAATTCTATTCTCTGCAATGCAACAACAAGCGCAT
CAATATCTTCTTGCGTAGTATAAATCGCCAATGAGGCCCTACACATGCTGGAAACGTGATAATGTTCCAT
CAAAGGAAGGGCACAATGATGCCCGGTACGGATCGCTATTCCATATTGATCAAGGAAACTTCCCACATCA
TAAGCATGATGTCGGCCAAGGTTGAAAGCAATAACCCCCTGACGTTGCTCAGGACCATACCATTTCAGGG
TTCTGACCTCTTTCAGCCGTGCCATTGCATAATCCATCAGTGCCTGTTCATGTTGCTGAATTTCATCCAG
CCCAAGTGAAGTGACATAATCGACAGCAGCACCAAGCCCAATAATTCCCGTAATATTTGGGGTTCCCGCT
TCAAATCGCCACGGTGGTTCTGCATAGGTTATCCCCTTTTGCAGGCTAACCTGTTTTATCATCGCGCCAC
CCCCTTCCCAAGGTGGCATAGCATCCAGCAGGGATTTACGCCCATAAAGCACACCAATGCCTGTTGGACC
ATATAATTTGTGACTAGAAAAAACATAGAAATCGCAGTCCAGATCCTGCACATCAACTTGCTGATGCATA
ATAGCCTGAGCGCCATCGACCAGAATAGGTAACCGACTCCCCTGCTCATTAGCTAGTTTTCTTGCCTGTT
TTATGATTTGACGTACAGGATTCACTGTACCAAGCACATTAGAGAGGTGAGTAAAAGAGAGTAATTTAGT
CCGTGAATCAATCAAAGAGGCTAAGACGACTTGATCCAACTCGCCATTCTCATTCAATGGCCATACTCTA
ATTTCAAACCCAATCTGTTCTGCCAGCATATACCACGGAACAATATTGGCGTGATGTTCCATTTCAGTAA
TAACAATATTATCGCCATTATTGATAAACTTGCGGCCATAACTGTTAGCAATCAGGTTAATCCCTTCTGT
CGTACCTTTAACGAAGACAATCTCTTCATGACTTTGAGCATGAATAAATTGCGCCATCTGGTAGCGCACA
TTTTCAACCATCCGAGTAGCCGCAGAGCTCAGGGTATGAATTCCCCGGTGAACTGCCGCATACTGGTGCA
AATAAAATTCACTTTCTCGTTCAATAACCGAAACCGGCTTCTGAGTGCTGGCAGCACTATCAAGATAAAC
CAATGGATGCCCATTAACCCGTTGAGTTAACACCGGGAAATCTTGCCGCACCTTTTTTACAGAAAAAGTC
ATCTTTCCACTCTCTCTAAACGGTGCTTAATATGTTTCATAACAACGGCCTTCAGGGATTCATCTTCAAT
AGATTCAGTTAGCTCAGCAGCAAAAGCAAATACCATCATATGCTCTACATCACGTCGTTCGATACCGCGT
GATTGCAGATAAAACAGTTGTTCTTCATCTATCCGACCAACGGTTGCACCATGACTGCATTTCACATCAT
CAGCGTAAATTTCCAGTTGGGGTTTGGTATCCACTTCTGCCTGTTTGCCCAACAACAAATTGTTATTGGT
CATTTGTCCGTCAGTTTTCAATGCATGAGGAGCCACTTTAATCATGCCGTTAAATACCACTTTGCTCTGA
TCCATCACAATGGTTTTATGCAACTGGTGGCTTTCACAATGCCCCTTATTATGTTCCAAATAAGTACGAG
TATCAGCGACCTCTTTTCCTTGTGGCAACAGTAAGCTGTTCAACGACAGATTGGCCCCTTCGCCATTCAA
CTTAACACTGGTATTGTGTCGGCCAAGCCCTGAGCCTAATAAAAAGCTGGTGCTTTTTACTTGAGCATCA
CGACCAATCACAATATCGTTATGGGCAAAGTGATAGCTTGCACTGTTCTCAACCCCCAGTTTTATATGGG
CGAAATGGGCATTATCCCCCACTTCCGCAGTTAATCGGCTTCCTGTCATATGAGGTTGTTGTCTATCAAT
ACTGACGAAATGTTCAATCACGCTGGCACTCGTATTCGTGCCTACGGCAATGTGGTAGCGGTAATGACTG
CTATTCAATGCTTCACTACTGTGACCACTGGTTATATTCAGCAGGTACAGCGGCTTTTCTGCCACTTGCC
CAGCCTTTAATGTAATAACCAAAGGTTGTTGAGCCAAACTCTCTGTCAAATGCAGAAAAATCTCACCCTG
TATCGGTGCCGGAAGCCCACTTTTGTTATCCAGTAAACTGAGCTGATATGGCCCAAATTCACAGGAACTC
AGTAAAGGTGAAAAACAACCATCCACCATAACGACACGCCAACAATCCATTGGAATCGCCAGTTGTTCGC
ATTGTGCTACTGTCAATTCCCAAGTTTTGCTGCTGTATTGCTGATTTAACAATTTATCCAACGGCGTATA
ACGCCAATCTTCATGTCTGAATTGAGGAAAACCGGTTTTAATGGCTTTCTGCCAATGCAAACTGGCATGA
GATGAATCCTCACCATGACGGCTGTGGTACAAATCAGCAAAACGTGCTAATGCTTGCTGATTACGTTCTG
CAACCTGCCGCACCTTTTCAGCTTTTTCACTGTTGGTCAATAAGCCAGCCATAACCTTGCTCCTCCAACT
TTTTCGCCAGACTGAAATCACCGGATTTAATTATTCTTCCCTGATAAAGCACATGCACAAAATCAGGTTT
CACATAATCCAAAATACGTTGGTAATGGGTCACAATAATGAATGAACGATTTGGATCACGTAGAGAATTC
ACACCATTAGCCACAATTTTCAATGCATCAATATCCAGCCCTGAATCTGTCTCATCCAGAATACAGAGTG
TCGGTTCCAGCGCGGCCATTTGCAGAATATCATTACGCTTTTTCTCACCACCGGAAAAGCCGACATTGAC
TGAACGTGTCAGCAAATCCGGCGGCATATCCAACAATTCAATTTTTTCTTCGATAAGATCGGCAAAATCA
AAGCGATCCAGCGGCTCCTGATAGCGATATTGGCGAACAGCGTTCACTGCGGTTTGCAGGAAAAATTGAT
TACTGACACCCGGAATTTCTACCGGATATTGAAACGCCAGGAAAATCCCCTCGCCGGCTCGCTCTTCTGG
CTCAAATCCAAGTAAATCTTTGCCTTTAAAGGTGATTTCACCATCATCGATTTCATACTCTTCACGGCCA
GCTAACGTTGCTGATAATGTACTTTTACCGGAACCATTTGGCCCCATAATGGCATGAATTTCACCCGGTT
TAACTTCAAGATTTAATCCTTTTAAGATTTCATTACCTTCAACACTGACTCGTAAATTTTTAATACTTAA
CATATTACATGCCTTCGAACGACTTAACGTTCTGTCATAAAAAAGGGAAACCGAGAAAATTCATCCGACG
CTGTGTTCAAGGCTGATCGCCAGCAATTTTTGTGCTTCAACAGCAAATTCCAGGGGAAGTTCAGAGAACA
CATCCTTACAGAATCCATTAACAATCATGGAAATCGCATCATCTTCACTGATGCCACGTTGCAAGCAATA
GAACAATTGATCTTCACCAATGCGGGAGGTTGTCGCTTCATGCTCCAGTTGCGCCGTATTGTTCTGTACT
TCTACATAAGGGAATGTATGCGCGCCACATTCAGTACCAATCAACATGGAGTCACATTGGGTATAGTTAC
GAGCGTTTTCTGCTCCCGGTAATATTTTAACCAGCCCACGATAACTGTTCTGACTACGACCAGCAGAAAT
GCCCTTTGAAATAATGGTCGATTTGGTATTACGGCCAATGTGGATCATCTTGGTACCGGTATCTGCCTGT
TGAGTACCGTTAGTCAGCGCAACGGAGAAAAACTCGCCAATCGAGTTATCCCCTTTCAGGATCACACTGG
GATATTTCCAAGTAATTGCGGAACCTGTTTCCGATTGAGTCCAAGACATTTTGGCATTTTCGCCTTCACA
TAATGCTCTTTTAGTGACAAAGTTGAGAATCCCCCCGGCACTATCACCACCGGAAAACCAGTTTTGTACC
GTGGAATATTTTACTTCGGCATCTTTATGGATAATCACTTCGACAACAGCGGCATGAAGCTGATAGCTAT
CACGCACCGGTGCAGAGCATCCTTCTATATAGCTGACATAACTGCCTTCATCAGCAATCAGGATAGTGCG
CTCAAATTGTCCCGTTTTCGCAGCGTTGATACGGAAATAGGTGGACAGTTCCATTGGGCATCGAACGCCT
TTTGGCACATAAACAAAAGTACCATCAGAAGCCACCGCGGCATTCAACGCGGCAAAAAAGTTATCATGGC
TTGCAACCACACTGCCGAGGTATTTACGGACCAATCCGGGATATTCCTGTATCGCTTCACTAAATGAGCA
GAAAATAATCCCTTCTTTCGCTAACTTATCCCGATAGGTCGTTGAAACAGAAACGGAGTCAAAAATAGCA
TCTACCGCAACAGCTTCACCTTCCCGTACAGGAACACCCAACTTATCAAATGCTTCTTCAATTTCTGCGG
TTAAATAGCTATTAGCTTGCTCCGCTCCTGTCCCTTGAACAGCACCAGATTGTGAATTGCAACTATCACC
ACAAGCACCGCATGAAGGTGCTGAATAGTAACTGTAGTCTTGGTAATCAAGATTGGGATAATGGGCTTTC
AACCAATGAGGCTCTTCCATTCCTAGCCAATGGCGATAAGCCTCCAGCCGAAATTCAAGCATCCATACGG
GCTCATTGCGTTTTGCGGAAATGGCCCGCACAACCTCTTCACTCAAACCTTTAGCTAACTCATCCGTCGC
TACCTGAGTAAAGAAGCCTTCTTTATAACGATGATCGCTAAGCCAAGTCTGCACATCATCACTGATTTCT
ACATTGCTCTGAGACATATATTGGTACACTTATATACCAAAGCTTTCACCACACCCACAGGCATGTTGTG
CTTTTGGATTATTGAATTTAAATATCTGATTTAAACCTTCACGAACAAAATCCACTTCAGTACCATCAAT
AAATGGCATGGCTTTCAGAGGAACATATAGACATGCACCTTCATTTTCATACCTCAGATCATCAGGTGCC
GGATCGTTAACCATCTCAAACACATAGCCAAAGCCGGCACATCCCGATTGCTTAACCCCCAGATATAATC
CTTTGCTTTGTGGGTTTTGCTGCATCAACTTTAGGATCTGCTCTGCTGCTCTCGCGGTGATGGTGATTCC
TTGCCATGCAGTTTCATTCAGAGAAAAGGTTTCAACACTATTTGTCATAGTTGACCTCACATTTGTTCTA
TGGTCATTTTTGCCGCCGTTATCGGAGAACTCTACTCCCGTATAATGGTAATGATAACCTTTATCACTTC
AACCATTTGTTTTAAGAGGATATACCTTAAGCAGATCGAATTTTATACAAATGCGATGATTTATGTTCAT
TTCATATGAAGGTATATCTTTAATTTACTGTTTTATCTATAAATTATTAGTTTGATCAATTGTGCTATTT
TGTACTTATTGGCGTAAGACAAAAGCACAAAAAGTTCATCAAAAGCATTATTAATGCGAGCTTTCAGAGA
CACAGGAGAATGGCTCCATCCCCAGTATAAAAATAAAAGCCAGTCAGACAAAACTGATATAGTTAACCGA
AAGTACAGAATGAAGGTTGCCATTATGATGATAATATATGCAAATAGAATTTCTGTTTAATTGAGGCAAT
TAATTAAACGCATTAAGAAACAATTTTATCTATACCCGTTATCTTTCAAGTTGCCTCTTTGTTGGCTGCA
CTCACTTACCCCGGTCACATAGTTACCTATGCTCCCGGGGATTCGCTCCCTTGCCGTCGCGATGCATCTT
GAAATCCATAGGGTATATATATTCCACTTCCAACATTCCTTTATTTTTTATTAATAGCTATACTGACTGG
TTAATTTAATTCAAAGGTATTACTTGACTATAATAAATATTTTCAAGATGTTGCATCTTATATCAATAAA
AGTATACTGCCTCCGGGTGCTTGAGACTTTCTGTCTTGAGCATTATATTCCAGGCAGGAAGAGAAAAGCC
CCATCCGACTATAAATCGAAATGAGGCTACTCCTAATGCTGAACAACATAAGGCTAGCCTCTTACCTGAC
AAAAAGCAAGGAGAGAAGGTGATGAAGCCGCAAAAAATCGCAATATTTAGTTTGATCATTATTTGTGTGA
CATTACTCCTGTTCACATGGATAACAAGGGGTTCACTCTGTAAGCTCCATGTCAAACGAGGTAATACAGA
GGTTGCGGCAATTATGGCTTACGAATCCAGCAACAGGTAAGGCAACCTCAGGCGGGAGGTTTTTACTCCC
GCCCTTTTAGATGTTGTTATGGCTTTAGTTCTCAGGCACCCTTTATATTTCAGTGGAATTAGACATTAAT
TAAAACTACTGAAATTTTAGCATTAATTGATATATACTGGCGTTTACAGATTTAAATAAAAATTTTCAAT
TAGATTTTTTCCTATCCCAATATTAATTCTTTTAATATCATTCACCACTTCTATTCCATTAGACATTTAA
ACTTATAGAACATATACAATCAACTCAAATAACCCATAATATTATAAAAATATCGATAAGCTCTATAAAT
ATATATACTTCTTAAAGGTTATCGCAACTCAAGTAAATTATCTTAAAAAATAACTTTTTCACTTAAATAG
TAGGTTATTTCACATAATAACCTACTTCTACTTTTGTTTTATATTTTATCCAGGCAAAACTGATGTGGTT
AACCGAGAGGTACAGCACAAATGTTGCCGCTCATCAAAAATATCAATTCGCCACACCTGGTGATTGCGGC
CAATATGAATAGGTTTACATACGCCTTTCACTTCACCACTACGAACCGAGCGAATATGATTAGCATTGAT
TTCCAGCCCAACAACTTTTTTCTCACCTTCGGAACAGAGATACCCAGCTAAAGAACCGAGTGATTCTGCC
AGCACAACAGATGCCCCGCCATGCAATAAACCAAATGGCTGACGCGTGCGATAATCAACCGGCATTGTGC
CTTCAATATAGTCATCACCGATATGCGTGATTTTTATGCCCAGATGGCCCATCATACATTGGCTATTTAC
TTGATTCAGGCTATCCAGTCCAATATCACGTTTCCAAATCATGGGATTATCTCCAATAAAGCTTGCAACG
GATGCTTAAGTACTTGCCCTTCTATCCTCTTAACCTGACTGCGGCAGGAATAACCGGAACTTAGACAGCG
CTCCAATGGGAATTTCTGTAAGGCAGGTTGCCAGGATAACTTATAGATACCAATAGAGTGTTCTATGTTT
TTGTTTTCATGACCATAGGTTCCGGCCATGCCACAGCAGCCTACACTGATATTATCCAGCTTGCTACCCA
ACCGATGGAAAATTTTTTCCCACTGTTGACTACTGCCCGGTAGCATAGTCACTTCGGTACAATGTCCAAA
TAGATACCATTTATCACCGGATCTTTCTTCATGGCCACTTTTCTCTGGTAAGGTATTAATCAACCATTCA
TGAACAAGCTGAACCTCAAACTTCCCACGCTGTTCTCCCAAAATTTCTTTATATTCGTCCCGGTAGCACA
GTACCAGCGCTGGATCGATACCGACCATAGGAATACCCAACTCAGCAACCCGGTTCAGAAAATCTGACGT
CTTTTTGGCCGTTTTAGCAAAACGGGATAAGAAGCCTTTGATATGTTGTGCTTTACCGTTTGGAGAAAAT
GGCAGCAATACGGGTTTATATCCCAATTTTTCTACCAAATAGGCAAAATCAGCCACAACTTTTGCATCGT
AATAACTCGTGAACGGGTCCTGAACGATCAATACGTGTTCGTTACGATGAACTTGTTCCATTTTTTCAAG
CTGTTCCAGTGTGGTCGAAAGTGCATAATGACCCGCCAGTTGTTGGTGCAGCGTCGGGCTGGATAACAAG
GGTAAATCCACCATGCCGATAGTCCGGCAACTCAATTCTTGCATCCACGATTGTTTCAGGAAGAAATTAA
AGACCCGAGGGACCTTAGCCATTAATGGCGTACTGCTTTCCGCACTCGCCACGATATGATCACGTAAAGG
GCGAAAATAGCGGCCGTGATATAACTCAAGAAAACGTGCACGAAATGACGGAACATCAATTTTAATCGGG
CACTGTGTTGAGCAAGCTTTGCATGCCAGACAACCCGACATTGCCTCTTTCACTTCGTGAGAAAAGTCAT
ACTCCCCACGCCATGCCTGCCAGCTATTGCGAGTCTTTTCAATCAACCCACGCAAACTTGGTCGTTTTTG
CTCTAATCCTTGTTTCAGTAGCGTCGGCTCCACCCCCTGTTCCGTCAAAAGGCGCAGCCATTCACGCACC
AGTGTTGCGCGTCCTTTCGGCGAATGGATACGTTGCTGACTCACTTTCATTGATGGACACATCGGGCTTT
TTACATCGAAATTAAAACAGAGCCCATTCCCATTACACTCCATAGCGCCACGGAATGTATTCCTGACATT
TACCGGAATTGTCCGGTCATAAGTTCCTCGCTTAACAGCATCGACCTTCATCATAGGAGCATCAATCCCC
ATCGGCGGACAAATTTTACCCGGATTCAAGCGGTTATCCGGGTCAAAAGCAGCCTTAATCCGGCGTAATT
CTTCATACAAGATGCTACCGAAAAATGCCGGGCTGTATTCAGCACGAAATCCTTTACCATGCTCTCCCCA
CAGCAAACCACCATAACGTGCCGTAAGACTGACAATTGCATCAGAAATCTGTTTCATGAGTATTTCCTGC
TGAGGATCACACATATCCAACGCTGGCCGAACATGCAGCACCCCCGCATCCACATGACCAAACATACCAT
AATTGAGATGATGGCTATCCAATAGTTGCCGGAATTCCGCAATATAATCAGCAAGATGCTGTGGCGGCAC
ACACGTATCTTCCACAAAAGGAATGGGTTTCGCCGCACCTTTACTGTTACCCAACAAGCCAACCGCTTTC
TTGCGCATGGCATAAATACGCTCAATATCAGCTAACTCTCGGCAAATTTGATAACCAATAACCCCAGCTT
GCTTGCTATCCATCAGTTCATCAAGGCGCTGACAAAGTGTTTCTACTTGCCGGTCTATCAAAGGTTGATC
ATCGCCACTGAATTCAACAATATTCAACCCCTGCATATCTTTGTTCGGAACATCAGAGATCAATTCCTTA
ACTGAATGCCAGACGATATCCTCACGCGCCAAATTCAGCACCTTGGAATCCACGGTTTCAACCGATAATG
CCTTTGCCTCCACCATAAAAAGGGCATTACGCAGTGCAGAATCAAATGAATCATATTTCACATTCACCAA
TCGCCTAACTTTTGGCAGCGGAGTAATATCCAAAACCGCTTCGGTAATAAAAGCTAGCGTTCCTTCTGAA
CCGGTTAAGATACGACCTAAGTCAAATTTCCGCATATCGTCACTGAAAACATGGCGCAAATCATAACCGG
TCAGAAAGCGATTAAGTTTGGGGAATTTTTCAACGATAAGTTCACGTTGTTCACGGCAACGACTAAGCAC
CGTGTTATAAATGCGACCGGTAACAGAATCCTCTTGCGCAATCGATTCCGCCTGGACTATATCCATAGCG
CGGGTGTCAAGTAATTCCCCCCCTAATAGAACTGCCCGTAGGCTAAGAACATGATCAGAAGTTTTACCAT
AGACTAATGAGCCCTGACCGGATGCGTCAGTATTAATCATACCGCCCAATGTTGCACGGTTACTGGTTGA
AAGCTCCGGTGAAAAGAAATAACCATATGGACGCAAATATTGATTCAGTTGGTCTTTAATCACACCCGCT
TCAACTCTGACCCAACCTTGCTCCGGGTTAATCTCAAGAATGCGATTCATATAACGGGACATATCCACCA
CAATGCCGTCATTAAGCGCCTGGCCGTTTGTGCCTGTACCGCCACCGCGTGGAGTAAATGTCAAATTCTG
ATATTCTTTTTCACCTGCGACACGAGCCAGTAAAACCACATCGGCACTGGATCGAGGAAAAACGACAGCC
TGTGGTAAGAGTTGATAGATACTGTTATCTGTCGCCATTGTCAGACGATCGGCATAACTACTGGCAACAT
CTCCGGTAAATCCTTGTTCCTTTAATGTATCCAAGAACTTCTGTGCGACCTCACTGACGTGCGGTGCTTG
TGATATGCGTGGGATCATTATCGTTTTGACCCTTTTAAAATGAGTGTCCACATTGCTTTATTTATACTAT
CTTTGAATCAATGCCTTAATCAGCCGTAACCATTTACCACCGTTAACTGATTTGTCTGAGAAGGCAAGCG
TTTACCTTATCATAATATTCACCTATTTTGAGTAACCTGTAGATAACATCCTATTTATTCATTATCTTTA
GCGCCACTAAATCCCTGAGAGAAATTAACTTATGGACAAATCTCAACCGCATTACGACCTCCCCAAACTA
TTATTTACTTTAATTTTCCTATCATTGTTAATCGTTACCAGTTTTTGGGTGATAAAACCTTTTATCTTTG
GTTTTGTCTGGGCAGGCATGGTTGTCATCGCCACCTGGCCATTATTAGAAAAACTACAGAACAGTTTGTG
GGGTAAGCGCTGGATTGCTGTCTCCATCATGACGCTACTGTTAATCCTATTATTTGTGATCCCTATCGCA
TTACTGGTTAGTAGTTTATTGGAAAACAGCGCGCCATTAATCCAATGGGCTAAATCCCCCTCTCATTTTC
AGATACCGACAATGACCTGGCTGAATAACATCCCTCTGGTTGGCGATAAACTATACAGCGGTTGGAACTC
ACTCATTACTGATGGTGGAAATGTTCTGATAGCTAAAGTCCAGCCTTATGTTGGAGAAGCAGCAACCTGG
TTCTTTACTCAAGCAGCAAATGCCGGGCGTTTCGTATTCCATCTCGGTTTGATGGTGCTATTCAGCGTGC
TCTTATATCTAAAAGGAGAACAGGTGACGATGAGCATTCGCCATTTTGCCATTCGCTTGGCAAATAAACG
CGGAGATGCCGCCATCCTGTTAGCAGCACAATCCATCCGTGCCGTAGCGCTTGGAGTGGTGGTTACCGCA
TTGGTTCAAGCCATTATCGGTGGTCTTGGCTTGGCTGTTTCAGGCATTCCTTATGCTACATTACTGACAG
TACTCATGTTTGTCTGTTGTGTCGCTCAACTCGGCCCATTACTGATTTTAGTTCCCGCTGTTGCCTGGCT
TTATTGGACAGGTGATACAACCTGGGGAACCGTGCTACTGGTCTGGAGCGGTATCGTAACGACAATGGAT
GGGTTTCTTCGCCCATTTTTAATCCGTCTGGGCGCAGATTTACCTATGGTGCTAATATTAATAGGCGTTA
TTGGTGGAATACTCTCATTTGGCATGATTGGCTTATTTATCGGCCCCGTTGTATTAGCAGTTGCTTATCG
TTTATTAATCGCATGGATGAATGAAGTCCCAGAACCTAAAAATGATTTAGCCGAAACTGAAAAATATCTG
GAACAGAAATTTTCAGAATAAATTTGTATGATAATTAATTCTGACTTATATAGCGAAAGAGAGTTAGCTC
TTTCGCTAAATCATAATCTCAATAAAACTTATCATTCTTCTGAGGTGCTGATTTATTAAATATCATTATT
GTAAAGTAATTGTTAAAAAATCGTTAAATTTGGCTCATTATAGCCGTAAATAATACGTAAATTAGGACAA
TTCTTAATGAATAAACTATTTAACTAAATTAATATAAGTGGGCTATGAACGAGACGTTTATTTCTCCTTT
TGATGGTTCTACTTGTTAGAAACACCTATATTGCTGTGTGTAGTCCTTGCCTATCACGCCCATGATAGGC
TTTTTTTTTTGCTATTTTTATACTTTCCCTTAGAACGATAATTAACGACTCTAGTTGTTAAAAAACCCGC
CATTATTTTGACGGGCCTTTAGTTTCAATTGAGTATTATTCTCAATTAACTCACTTTCGCTAATCCTAAC
CAAGTTTTTACAACGGTATCTGGATTTAATGACAGGCTATCAATCCCTTCTTCCATCAACCAATGAGCAA
AATCCTGATGGTCTGAAGGCCCCTGACCACAAATTCCCACATACTTGTTTTGACGCTTAGCCGCTTGAAT
AGCCAATGAGAGCAGCGCTTTGACCGCATCATTACGTTCATCAAATAGTTCAGATACCACCCCAGAATCC
CGATCCAAACCAAGAGTCAGTTGAGTCATATCATTAGAACCAATAGAGAAGCCATCAAAATGTTCAAGGA
ACTGTTCTGCCAGAATTGCGTTGGACGGAATCTCGCACATCATAATGACTTTCAATCCGTTTTCACCGCG
CTTCAACCCTTGGGATGCCAATTCAGCAATCACTGCTTCAGCCTGCGCTACCGTACGAACAAACGGGATC
ATAATTTCAACGTTGGTCAACTCCATATCATTACGTACACGTTTAACGGCTTCGCACTCCAATGCAAAAC
AGCGACGGAAACTGTCAGAAACATAACGCCCTGCACCACGGAAACCTAGCATAGGGTTCTCTTCATCAGG
TTCATAAATGTCACCACCAACCAGATTGGCATATTCATTGGATTTAAAATCAGACAAACGGACAATAACC
CGTTTCGGCCAGAATGCAGCCGCCAGAGTGGCAATCCCCTCCGTCAAGCGCCCAACATAGAACTCAACCG
GGTTGTCATAACCTGCCATCAGCGATTTTATCTCTTGCTGCAACTCAGGAGTTTGCTGATCAAACTCCAG
TAATGCTCGGGGATGTACACCAATCATCCGATTGATAATAAATTCCAAACGAGCAAGACCTACACCATCA
TTCGGCAAACGGGCAAAATCAAATGCACGATCTGGATTGCCGACGTTTAGCATAATTTTTACATCAAGCT
CTGGTAACTGATCGACTTGAGAACTTTGTACAGTAAAATTCAGTTGATTTTGATAAACAAAACCCGTATC
ACCTTCCGCACAGGACACTGTCACCGACTGATTCTCTTTCAAACGTTCCGTTGCATCACCACATCCAACA
ACTGCGGGAATGCCCAATTCACGGGCAATAATCGCTGCATGACAGGTCCGGCCACCGCGGTTAGTCACAA
TCGCAGCAGCTTTTTTCATAATAGGCTCCCAATCCGGATCGGTCATATCAGTAACCAGAACATCACCCGG
TTGGATGCGATCCATTTCATTCAAGTTGTGAATAACTTTTACTCGACCTGCACCAATACGATGGCCTATG
GCACGTCCTTCCACCAATACCTGACCTTGTTCATTCAGTTGGTAACGTTCCATAACCTGCTGATTTGAGC
GGACAGTCTCAGGACGCGCCTGAACAATGTATAACTTGCCGTTATGACCATCTTTAGCCCATTCAATATC
CATTGGTCGGCCATAATGTTTTTCAATTAGTAACGCCTGACGCGCCAATGCCTCAACTTCTTCATCAGCT
AAAGAGAAACGATTGCGTTGTGATGCAGGTACATCTTCGATACGTACCTGCTTGCCATGTTCTTTATTGT
CAGCATAGATCATATGCAGTTTTTTAGAACCCAGATTACGTCGCACAATTGCTGGTTTACCCTTATTCAG
GGTTGATTTATGAACATAGAACTCATCCGGATTCACAGCGCCCTGAACAACCATCTCACCCAATCCGTAA
GCAGAGGTAATAAAAACAACCTGATCAAACCCTGATTCAGTATCAATAGTGAACATCACACCGGAAGAGG
CGAGATCAGAACGCACCATGCGTTGTACACCCGCTGATAATGCAACCCCCCGATGGTCATATCCCTGATG
GACACGATAGGAAATAGCGCGATCATTAAACAATGAAGCAAACACATGTTTGATGGCAACCATCACAGTA
TCAATGCCTTGCACGTTTAGAAAGGTTTCCTGCTGCCCGGCAAAAGAGGCGTCAGGCATATCCTCAGCCG
TTGCCGAAGAACGTACAGCAAAAGAGGCTTCAGGCTCTCCTTCAGACAACTGTTGATAAGCATCCTGAAT
ATCTTTTTCTAGTTGTGGCGTAAATGGTGTATCAATCACCCATTGGCGAATTTGTGCACCGGCTTTAGCC
AGTTGATTGACATCATCAACATCCGTTTCATCCAGCAAGTCATAAATACGCTGATTGACACCACTTTGTT
CCAAGAAATCATTAAATGCCTGTGCTGTCGTGGCGAAACCATTCGGGACAGAAACCCCCAACTCTGACAG
GTGAGTGATCATTTCTCCCAGGGAGGCGTTTTTACCACCAACCCGGTCAATATCATGCATACCTAATTGG
TTATACCAAAGCACATTACGCGGAGTGAGGTCATTATTGGGCATTAAAACAATCCTTTTAGCATTCGTGA
GAGATACCCGTTATCTTTCAAGTTGCCTCTTTGTTGGCTGCACTCACTCACCCCAGTCACATCGTTATCT
ATGCTCCCGGGGATTCGCTCCCTTGCCGTCGCGATGCATCTTGAAATCCATAGGGTATACAAATCGGAAA
ATTGGCACTGCATAGCGCAGTCATAAATAGACTAACACAATGTTTTCGCACACATAGAAAGGTGAATCGA
TCAACCCAACACATTATTTTTTTCTTAGGTATACTTTGCAGAAAATCGAAACTCGGTTTCATTTAACTAA
ACGATTGGAAAGATAAAAGGTCACTATAAATATCATGGCAAAATTCAGATTAGAAACATCAGCGAAACGT
AATGGTCGTAATAGTGTTGAAAGTGTTGAACGCACTGTCTTTTTTATTTCAGATGGCACGGCAATTACCG
CAGAAGTATTGGGCCATGCTGTCTTATCACAATTTCCCATCAAAATAACTTCTTATACTCTTCCTTTTGT
TGCCAGTGAAACCCGTGCAGAAGAAATAAAGCAACAAATAAATCAGATATATCAGGATACGCGTATAAGA
CCTTTAGTTTTCTATTCTATTATCTCTTCTGGAGTGAAAAATATTATTACCAGCAGCGAAGGATTTTGTC
AGGACATTGTACAAACACTGGTAGCGCCATTACAGCAAGAAACCGGGTTGGAACCCAAACCCGAACTTAA
TCGCACTCACGGCCTGACTGAGAAGAATCTCAGCCAGTACGATGCACGTATAGCTGCTATTGATTATGCC
CTGGCACATGATGATGGTATCTCTTTACGTAATCTTGACCAGGCACAGGTTATCCTATTGGGCGTATCCC
GCTGTGGGAAAACACCCACTAGCCTCTATTTAGCCATGCAATTTGGTATTCAGGCTGCAAATTATCCTTT
TACTGCGGATGATATGGACAATTTACAATTACCTGCGACATTAAAACAATTTCAACATAAGTTATTCGGT
TTAACTATAAGCCCTGAACGGCTGGCAGCTATTAGGGAAGAACGTCGAGAAAATAGCCGTTATGCATCAT
TGAGGCAATGTAGAATAGAAATTTCCGAAGTTGAAGCTTTATTCCGTAAGAATAAGATTAATTATCTTAA
CACCACCAATTATTCTGTTGAAGAAATCTCAACCAAAATAATCGATATGATGAAGCTAAACCGCCGAATG
TTTTAAAAATATATCAATAGGAATAATGGAAAAAAATTTATCATATGATTAATTATATCATTTGTTTAAC
TTAGTCGTTTTCGTTTATTGTAATTTCAATTACCTATAGATATGCCTGCTAATGTGAAACGAACTTCGAG
AAAATATATGTACAAAACAGATGGTTTAAGGACTCACCGTGTCGACAGTTTGGTAACACCTCAAACTCTT
GCAATTCAATTTCCCGTATCCGAAAAAATCGTCAACAATGTGACAGCGTCACGGAAACGTATTGCCGATA
TTCTTTGCGGGAACGATCCACGGCTTATGGTAATCATCGGTCCTTGCTCTATTCATGATATTGATGCCGC
TTTAGATTATGCTCAGCGACTGAACAGATTGCGTGAAAAATACCAGCACAGACTGGAAATTATTATGCGC
ACCTATTTTGAGAAACCACGCACAGTGGTGGGCTGGAAAGGTTTAATTTCAGATCCCTATCTCGACGGTT
CTTGCCAGGTAAATCGGGGCATTACTTTGGCCCGGAAATTATTGGTTGACGTCAATGAGTTGGGTTTACC
TACGGCAACCGAGTTTCTGGATATGGTGACCGGCCAATATATTGCCGATCTGATCAGTTGGGGCGCGATC
GGAGCCAGAACAACAGAAAGCCAGATTCACCGAGAAATGGCATCTGCCCTCTCCTGTCCAGTTGGCTTTA
AAAATGGAACGGATGGCAACATCCGTATCGCCATAGATGCAATCCGTGCAGCCAGTGCCTGTCACACATT
TCTCTCGCCAGATAAGCACGGCCAGATGACCATCTATCAAACCGAAGGCAACCCATACGGCCACATTATT
ATGCGTGGAGGCAAACAACCTAATTACAGTGCTAAAGATATTGCTACAGCTTGTACTCAACTACGTGAAT
TTAATTTACCAGAACATTTAGTTATCGATTTCAGTCATGGTAATTGTCAAAAAATTCATAAACGCCAACT
GACTATAGCAAAAGAGGTGGGCCACCAGATTCAAGAGGGTTCTACCGCTATTGTCGGTGTGATGGTTGAA
AGTTTTCTGGTTGAAGGCACCCAGCAAGTCATTCAGGGGCAACCGCTAAATTACGGTCAATCGATCACAG
ATCCTTGTCTAAACTGGCAAGATACAGAACAGCTTATTGACATTCTCGCCGAAGCAGTAAGTTACCGTTT
CTAAATCCTTATTCCGAGTTAGCCTTTTTCATTCATAAGAGGCTAACTGACAACACATTAATTAAATTTC
ATTAATATGTTGCTCCTGACCACCAAAAATATTGCTTGAAGTCACCTCTTTATATAACGATAATAATTCT
CACTATGATAATAGTTAGTATTCGCAAAGTGGTTTTATGACTAAAATATGTCACCAACATTCTTGTATTA
CACTTGAAAAACAATGCAACACCTATCCTGCTGAAATTGTAGAAATTGGCTACATTGACAGTAAACAACT
ATTAGGTGAGCTAGGAATTACCAGAATTCGTCACCAAGGAGAATTCTACCAATTGCGCCAAACTAAAGCC
GGTAAGCTGATACTAACTAAATAAAATAATAACTCAGCCAGCCACCCGGATCGCGTATCGGGGCAGCCAG
CTATATCCATAACTCATAAAATATTATTATGGAGATTCGCCTGATGTCTCAATCTGCAAGATCAACACTC
AAACTATCAGCATTAAGCTTGGCAATTATCAGTAGTATTCCGGCTGCTTATGCGGCAACAAAATCGCTCG
ATGCCGACAGTGATAAATCATCCCGCGAGGTGATAACTGTTTATGCAACAGGTAATGAAAGGGATAGTTT
CGACGCTCCCATGATGGTAACTGTGATAAAGAGTAAGTCACCACAAAGTCAGACAGCCGGTAATGCTAAC
GACCTCATCAAAAAAATACCCGGTATTAATATAGCCGGTACAAACCGTGCTAATGGGCAAGATGTTAGTC
TGCGTGGTTATGGTCCAAAAGGTGTTTTGACGTTGATTGACGGTATTCGCCAAGGTACCGATACCGGTCA
TATCAATGGCACGTTCCTAGACCCAGCACTCATTAAACAAGTCGAAGTTGTACGCGGCCCTTCCGCCCTA
CTCTACGGCAGTGGTGCCTTAGGCGGTGTGATCGCTTATCAAACTGTCGATGCCGCAAATCTTCTGCAAG
CTGGTCAAGATCACGGATTCCGCGTTTTTGCCCGCGGTGCAACGGGTGACCATAGTATGGGCTTTGGTGG
TGCAACGTTCGCGAAATCAGAATCCCTGGATGGTGTATTTGCCTTCAGTACCCGTGATTCAGGTAACATC
CGTCACGGTGGTGGTGTGGTTGCCGATAATGACGAATTTATCAGTAACCTGATGGCAAAAGGCAGTTGGA
AAATTGATGACAACCAGTCCTTAAGCAGCCAATTACGCTATTACCGTAATGAGGCTAATCAGCCTAAAAA
TCCGCAATCTCTTACTAGTAAAAATAATAAACCTAAATCATGGACTGATCGCACGACAACTCAACGTGAC
GCCCAACTCAGCTACCAATTAAATCCAGCAGAATATGATTGGTTAAATGCCAAAACTGACCTTTATTATT
CCGATATCACTATTGATGCCCGTACTAAAGAGAAGGGTTTCGAAGGCCGTAAACAGAAAACCTATGGCGT
AAAATTGGAAAACCGCTCCCGCCTGTGGACAGACAGCCCTCTGGCACATCAATTTACTTACGGTGGTGAA
ACTTACAAACAGAGACAGACCCCAAAAGGTAACACTGATAGCTTCCCTGATGCTGATATCCGCTTTTATT
CCGGTTGGTTGCAAGATGAGATAACGCTGCGCGACCTGCCAGTCTCTATTGTCGTCGGTACTCGCTATGA
CAACTATAAAGGAACGAATTCTAAATATAAGGACGTCAGCGCTGATAAATGGTCTTCCAAAGGAGCTATT
AGTATTACACCAACTGACTGGTCGATGCTGTTTACCTCTTATTCTCAAGCTTTCCGTGCACCGACGATGG
GGGAAATGTACAGTGATTCTATGCACTATCCTGGAAACTTCTGGACCCCTAATCCAAATCTCCGTCCAGA
AAGCAACGAAACGTGGGAATCTGGTTTTGGATTACGTTTCAATGATCTACTAGCAGATAACGACGAGCTG
AAATTTAAAGCGAGTTACTTTGATACTAAAGCCAAAGATTATATTAAGTCAGATGTAGTCAACCGAGGAA
GGAACACAACATCTGTTAATATATCTAGCGCCAAGATTTGGGGATGGGATGCTTCCATAAACTATGAATC
CAATCTGTTCTCTTGGGAGCTGGCTTACAACCGCACAGAAGGTAAAGATGAAAAAAGCGGTGGATCTCTT
GATAACCTCAGCCCAGATACTATCACCAGCATACTGGAAATCCCTATTGCACAAACCGGTTTCTCTGTCG
GCTGGGTAGGTCAATTCACCAAGCATACTGACTTCAAAGGTAAAGATGCTAGAGGTAGAGATCCTAAACA
ACAGGCAGGCTATGGCATTAATGATTTCTATGTCAGCTATCAAGGTGAAGGAATGCTCAAAGGTGTGACT
ACTACAGCAGTTTTAGGCAATGCTTTTGATAAAGAATACTACTCACCACAGGGAACACCGCAGGATGGCC
GCAATGCCAAACTGTTAGTCAGTTACCAGTGGTAATTAAATACATGTATTTCAAGGAGTTAAATTGTGAA
TTATTCACTTTATGAACGTTATCTACAAGCCAAATCCGATAACAAAGCCAAATATGCCCGTGATCTGGCA
GCCTATCTGAATGTCAGTGAAGGTGAATTATTACATAGCCGTGTTGGTATCGATGCCAAACGCCTTAATG
TTGACGCCCCAACTTTACTGGAAGAGTTAGCTGTTGTTGGTGAAATTAAGGCGATCACCCGCAATGATTT
TGCTGTTCATGAACAAATTGGCCGGTATGAAAATACCCATTTCAGCAGCCACGCTGGGCTGGTCCTGAAC
CCTCGTGAACTCGACTTGAGGATATTCTTTGGACATTGGAGTAGTATATTTTATCTGGTTGAACCCGCAA
AAAATGGTGTGCGCCACAGCATTCAATTTTTTGATCATCAGGGTGACGCATTGCATAAAGTTTATGCAAC
AGGTAATACTGATATAACAGCCTGGGAAGCACTGATAGAAAAATATCAGGCAGAAGACAACCCCACACTG
GTCATCAAACCTATAGAAGAAATCACCTATTCAACTCTAACAAATGAATTGAAAGCACAGCTTGATAAAG
AATGGCGAGCAATGACTAACGTTCATCAATTCTTCACGTTACTTAAAAACCATAATCTGAGCCGTCAACA
AGTTTTCAATGCGGTACAGGATGATCTGGCTTACAAGGTGGGAAATTCTGCACTGAATGAACTTATCAAC
GCCGCTTATAACGATCAGAATGAGATCATGATCTTCGTCAGTAATCATGGTTGCGTACAAATTTTCACCG
GAAAGCTGGAACGTCTGATGCCACATCAGGAAGAAAACTCAGATCAGAAATGGATTAATATCTTTAACCG
CAATTTCACACTACATTTAATAGAGAGTGCTATTGCTGAAAGCTGGGTAACCCGTAAACCAACAGAGGAT
GGTTTTGTCACCAGCCTGGAGTTATTTGATGCTAATGGCAATCAGATTGCTCAACTGTTTGGTCAGCGTA
CAGAAGGCACTCCTGAACAAACTCAGTGGCGTGAGCAAGTGGCTGCTCTGCCAAAACTGCAATCAATACA
GGAAGAGCGTGTAGCATGAAACAATGGCTTCTGACATTTGTCCTTACGGTATCGTTCAGTGCTTTTTCCA
CTGAACGGATCGTCACTATCGGTGGCGATGTATCTGAAATTGTTTTTGCACTTGGTGAAGGTGAAAAAGT
TGTCGCCAGAGACAGCACCAGCCAGAAACCAACCGAATTGCTTGCCTTACCCGATGTCGGCTATATGAGA
ATGCTTAACCCTGAAGGCATTCTCTCTATGAATCCGACACTGGTGCTAACCAGTGAGTTGGCAAAACCTT
CACTGGCACTTAAGCAGCTCCAGGATTCTGGTGTAGAAGTGATTCAGATAACCGGAAAAGCAGCGTTAGA
AGCCGTTCCTGAAAAAATTAAGACCGTCGCTAAGGCGGTCAATCAGACTGAACGCGGTGCACAACTGATT
CAACAATATCAAAAAGCACTGGCAGAAATACCAACAACTACCTTGCCGACTCGTATTCTGTTTGTGATGA
GTCACGGAGGTATCATGCCAATGGCTGCCGGCCAAAAAACCGCAGCGGACAAAATGATTCGCGCTGTTGG
TGCCACTAATGCCATGCAAGGTTTCAACAATTACCGCCCACTTTCCCAGGAAGGTGTTATTGCCAGCGCA
CCAGATCTGTTATTAGTGACGGAAGATGGTATTAAATCAATGGGCGGTTTGGATAAAATCTGGCAATTAC
CCGGATTGAAACACACCCCTGCCGGTCAAAAACAACGGGTTTTAATTGTAGATGATATGGGGCTACTCGG
TTTTGGCCTCGAAACCCCCTTAGTGATGAAACAACTCAGACAGGCGGCGGAGAAGACTCAATGAGCCGTA
TGAAGTCTCCGGGTTTGGGCTTGGCGTTTCTTTGTTTGTTACTGTCCGGGTTGGCTATTGGTTCTGCCAA
TATTGGCGCATTATCATTATCTTTCAAGACATTATGGGAATCTTCCATTAGTGATCCCCAGTGGCAAATC
TGGCTGAATATCAGATTACCAAGGGTGCTATTAGCCATACTGGTTGGCTGTGCTTTAGCGACTTCCGGGG
CTGTAATGCAAGGGTTATTTCGCAATCCACTCGCTGATCCTGGCCTACTAGGTATTAGCAGTGGAGCCGC
ATTGATGGTTGCAATGGCAATTGTTCTGCCAGTTAGCCTGCCATCTGTCATCGCTGTGTATGGACATATT
ATCGCCGCTTTTATTGGCAGCCTGTTAATTTCATTACTGATTTTTTCACTCAATAAATATAACTACGGAA
ATCTGGCCCGCTTATTACTCGCCGGGATTGCTATCAATGCCCTTTGTATGTCTGCTATTGGTGTCCTGAG
CTATATCAGTGACGATCAACAGCTACGACAATTCTCTTTATGGATGATGGGTTCACTCAGCCAGATAGAG
TGGCCGACGTTGGCAATTACAGCTTCTTTAATTATTCCCGCTATTATCCTAACATTCAGTCAGGCCCGTA
AACTGAATCTGCTGCAATTAGGAGATGAAGAGGCCCACTATCTTGGTATAAATGTCCAACGCACTAAATT
CCAGTTATTACTACTCAGCGCCCTGCTTATTGGCAGCGCTGTTGCATTAAGTGGTGTTATTGGATTTGTT
GGACTAGTTGTCCCACATTTGATCAGAATGAGATTTGGTGGTGATCATAATTGGCTACTTCCCGGTGCTG
CTTTAGGCGGAGCTTCTCTTCTGCTTACCGCAGATACACTGGCAAGAACATTAGTCTCACCAGCAGAAAT
ACCCGTTGGCCTAATTACTGGTTTAATCGGCGGCCCATATTTTCTATGGTTGATACTCAAACAACCAGGG
CCGGGGAGCCGCACATAATGGATGCCATAAAAAATAATATTTCTCTGCAAGCACAGAATTTAAGCTATTC
AATTGGCAACCAGAAAATTATTGATAATGTTTCGCTCTCGGTAAATAAAGGCGAGATTGTCGCCATCATT
GGGCCAAATGGCGCTGGGAAATCCACATTATTGCGACTATTAACGGGATATATAAAACCTGAACATGGGC
AATGTTATTTACATGGAATACCCATTGAGCAATGGCCTGCGGAACAATTAGCGCGCACTCGTGCCGTCAT
GCGTCAACATAGCTCACTCTCCTTCCCTTTCAGTGTGGAAGAAGTGATCGCTATGGGGCGCTCTCCTCAT
GGTATTCATCATAAACAGACAGCAATTGATACCGTTATTGAACAAACGGATTGCCAGGAATTACGTCACC
GTGACTACCGGCAACTCTCTGGTGGTGAGCAGCAAAGAGTACAACTCGCTCGTGTCCTTGCCCAACTTTG
GCATCCAACACCGACAGAGTGTTGCTTGTTTCTTGATGAACCAACATCGGCCTTGGATCTCTACCACCAG
CAACATACTTTACGCCTGCTTTACCGACTGACACGGAAACAGCCTATGGCTATGTGCTGTGTTCTACATG
ATTTGAATCTTGCTGCTCTCTATGCAGATAAAATCTTTCTATTACATAAAGGGAAGTTAGTCGCTGCGGG
TACACCAGAAGAAGTACTAAATGATCACACTCTGAGAAAATGGTATCAAGCAGATCTTGGCATTACCCGC
CATCCTGAGACTCAACAGCCTCAGATTTATTTGAGGCAATAACAGTAAATTTGACAGGCAAATTATTTCA
GCCAATTGCCTGTCTTACTCTTTACTTACGAAACTTTATTGCATCAGGCAGATACCAGAAAGTTGAAATC
AAGCACAAGCAATAACCCAGAAGTTCACATCCTTCCTCAACCATATTTTTTGCTGTTCGATCAAAATGTT
CAAGCATCAAACCTTTCCATAATTCTCCCATACCAAACAAACGGGAAAAAACGAGTACACACAAAATACC
TGCAACCATCATGCTGTAACTTTGATGGCGCGTAAAATGAACAAGCCCAGCCAACGTATCCCTACCTTTA
TAAGCAGAGTAAAAAATACAAATTAGCGCTAACGGAATAGCAATCCACGCCCAGGCACCATGAAATATTT
CATCAAATATAGCATCCAGCTCTCTTATCAATAAACAAGCAAAAAAACCTGATATCAAAACTAATGCAGG
ACGTAATTGACTATTCTTTTTCGCTTCCAGCAGAAATACAGCAGAAATAACAAACAGTATACTTTCCTGA
GCAATTTCAGTTAATGAGTTCTCCTTCACTGCATTCTGCAAATAGATAACATCAATAAAGAGTAAGCCTA
TGATCATGGCTAAAATCAGAGCATAAAGAACAAAAAATGCCAACTTTTTAGTTAAAAAAGCCAAGTCCGA
TTGCATTACAACCTCCATTAAATTAAATGACGAACGATGATACTGTTTTGAATAAATTAGTGAAGATCAT
TTGATGCTACTTATTATTAAAACAAAGGAAATTTGCATAAATGATAATAATTATCAATTATAAATAGCAT
TTTTTGCCTATAGATATCCCGGATTTATTTTAAAATACACTCATTAATAACTATAGTTATTATCCTTATA
GAAATAACTAACGAAATCTAATATTTTAGCAACTAGCCCACTATCAGTGGGAGGTGAAAATGTCAGAAAG
TGTAGTGAATGATATTGTCAGATGGCTCGAAACTCAGCTCCAACGTAACGAAGGTATAAAAATAGCGACC
ATTGCTGACAGAAGCGGTTATTCAAAGTGGCATCTACAAAGAGTGTTTAAAGAAGTGAAAGGCTATACCT
TGGGTGAATATGTTCGTAAGCGGCGTTTACACGAAGCAGCAAGATCTCTGCGTGAAGAAAACCTACCAAT
CCTTGATATCGCCTTACAGTATGGTTTCAGTTCTCAGGCAACATTTACCCGGATCTTCAAAAAGCACTTT
AATACCACGCCTGCCAGATTCAGAGAAAATGGCAATCTCCCTGAATTAAAGTACTTCTTAGGTCATAAGC
AATAATCGATTTCTTAATAACCTTACTGATAGTATTCCCTAATGGTCAATATTTTATTGACCATTTAACT
CTTATACTATTTGAATTCACTAACACTATAATAGATCAAAAAACCAAATAAGGATTTTCAAGATAACTAT
TGGCTAGTCCCGTTTTATTCACTAGAAATGAAGAACAATTACCACATATACCAGCATAAGTGATTTCGGA
TAATAACTTTATTAAATGACAATAAAATCCATTCGATTTTATAATCCACGATAAATAAACTGATTAATAT
AATTAAAAAACAAAAATATTTTCATACAAATCATAACTATAATATACAGTATTCTTTATTCAATCAATAA
GATCATTTTCACTGTCAACAAGCAGGTAAAAAACACTAAAAAAACCGATCATAAATATTAAAACACTGTT
CCTAAAATTTAGGGTATGTTCAATTGTTAAAAAGTAAAAACCCTGAAGACTGAACATCAGGGTTTTTATT
TATAATTAATTCCAACTCACTATTTACCCCAATAGACGTTATTTTGCAAAAATCTTAAACACTACCCAAG
TTTAAAATGGCAAATAAAATAACATAATGGGATAGGATTTTAATACCTTTAACGTAAATAATAGCCAATA
ATATTTTCTATAAGAATTCTCATTCCTATCATTCCTAATTTTTACCGTCCTTATCATCCCCCGGTTCTGC
CTCCCGTTCCACCTCCTGAATTACCTCCTGAATTACCTCCTGAACTACCTCCTGAACTACCTCCTGAACT
ACCTGAATTACCTCCTGTTCCCTTAATTAATACGCCATTGATATATCCATGGTTATTATATTCATATCCG
GTAGTTCTAATAGTGACTTTTTTTGAATTAAGATGTGCAAGAATCAAAGTTATTAAACTACCATTCCCTT
GATAACCACCAGCAGAGTTATCCAGAAGAAAATCCCGTGAAGTACCTTTATCATCAACAATGACAACATG
AACATTGTTTCTAGCTATTTCTGGAGCAATTTGAATAGAGGATATAGTTACATCAGAAATCGATATATTA
GGGGCAACTATATCATTAGAATTGTTTTGATCAATCATAATATATTATTCCTTATAAGATTAAATTCACA
CCAAGTTATAAATATGAAAATTTATATTAAACCGGAGAACTCAACTAATTTACTGAACATCCATATTCAA
CCATCATAATCCATAAAATTATAAAAAATTAAAACACTTTCTAACTTTAAAAATAGTGTAGAACCAATAG
TACGTCAATAAAATACCAAAGAAAATCAAAACTAAAAAAAATAAACATTCAACACTAATTTATAATAACA
AATTAAATTACCGTATGTTTTTTTATTTTTAATCTAGTGCTAACATAACTCATATATTGTGTTATTTACA
CTAAATATACAGTAAAGAAAAAACCCTCCTAATAGTAGTGGTTAGTAATTATATAATCAACAGAAAATGC
AAGATAAAAATATAACGGACAGATAATCAAAAATTTACAGAGTCATAGCAGTAGAGCGAGATCCTACTAT
GCATATACTTAACTGAACATCAATTCACTAAGCAGAATTAGTCATGAGATGTTCACTTCAAAGCAAAGTA
ATATCTGCGATTATATGGCCGATACAATAGATAACGGGGGAACTCTGTTTCGCATTGAAATCCGATCGGC
CATTAAAAATCACTGTTCACTACTTCATAGTAAATTCAACTGACCATGCGTAGGTAAGATAATTAGTATA
GGTGATGGTTGCATTACAAACAGCCCCACTACCGGACGTTGCTCCTTTATTCCATTTCGGAATTTTAACG
CCATTAACATATGTGTTCACAAAAGTAGTCATAAATTCGCAGGTTTTAAAACCTATCTTATATCGCACCA
TCGCGTAGTTTGCGTCAGGTGAAATTGGGCTTTGAACCTGATAACTATTAACTTCTCCTGGCCCTACGCT
TGAACTAGGTTTAGGTGTTGCATTCACGTATGTACCGGATTCATTATTAGTAATGATGGTATAAACAGCA
TCCGCGCTACCAGAAACACCAAGATGCTTAAATGTCACTGTTACGGGCGGACCTGCATAAGCAACACCTG
CGGCAGTTAGGGAAGCAGTTGCAAACAGGGCCAACAACGACTTGCGTACTAACATGTTAGATACTCTCCT
TTATGTTGTTTAAAATGGCTTACTGCGTTTTAATACAACTTTCTCTTCTATCTTTTTCTTCTATAACGTT
ATTGGAGCGCACGATATATGCGCCAATCCCATAAAGTAAATTTTCACTTTACGTATCTATAATACTAGAC
CACTTTGCAGAACTTATTTAAAAAGGTAAGAGGTTCTCCGCCATAAAATCTACAAATACTCTGACCTTAG
GGGATAAATGACGGCTTGATGGCCAAAGTATACGAAAAATTGTGGAACTTTCGTTATATTTATCCAAAAC
AGTGACCAAAGAGCCTTCTTTCAACTGTCGGTAAACGGCGATATTCGGCACACAAGCTATCCCAAGACCA
TGCTCGGCAAAACAGACTTGCGGTTCTAAACTATCCGTCACCATATTGCACGGTAAGTTAAGCTCAATTT
TTTTACCATCACGATTCAAAGGCCATACGTTTAATTTCCCATTTGTTGGAAAACGATATAATAAGCACTG
ATGGCTAACAAGATCTTCGGGTTCTTCTGGAAAACCTGTGGCCGCAAAATAGGCAGGAGAGCCGACAATA
ACCTGACGGTAAGAACCTAGCATCCTAGACATTAATCTGGAATCACGTGGATCACCGGTTCGGAGTACAG
CATCAAATCCCTCTTCAATAACATCCACTATTCGATCGGAGCAACTTATATCAAGTTTAATCTCTGGATA
AAGGCGATTAAAAGCAGCAAATTTCGGCATAAACAGCATACCCACTGACGGTAGGCTAATCTTTAACTTT
CCACTTGGCATTTTCTGCATCTGAGATAGTTCAGTTTCAGCAGCCTCAACCTCATCAAGAATTCGCTTGC
ACCGTTCAAAGAATAGTGTCCCTTCAGGCGTTAATGTGACGGTTCGCGTAGATCGATGGAAAAGGCGTAT
TCCCAGACGCTCTTCTAACCGAACAATAGCCTTACTAACCGCCGACGAAGAGATGCCAAGTTGTTGACCT
GCAACTGTGAAGCTACGGGCATCAGCAGCCCGAACGAACACGTTCAATGACCCTAAACTATCCATATTTC
CCCCATTGCTGACAGATTGGTCATAAGTGTTTTGAACATCATCCTACTGTTCACTGGTCTATGGTAGCAA
GTAGTATAGGCGTTAGGAGAAATTATCTTATATCTACATATTTATTAATAAAAAAATAGATAACTCAGGT
TTGCTAAATACAAGAATCATCAAGTCGATAAAGATAATTTATCCCAAGTATTTAATAAATAAACGTCAGA
GTGGAAAAAGAACAAACATGATAGTTAATAATATTGAATAGCCCCTTCTTAAAGGAAGGATTTATAAGAC
TAGGAAATGATTTTTCTAAGTTGGAATATTTTAATTTTATTCCACAGAAATATCAGATAGTTAAAGAAGA
AGCCGATACGCTCTCCTTTTGGCTTCTCTCCTTAAATAAAGGTATAAAATAAGATGCAATCAACTCTCCC
AATAATCAAATGGCGCAATATATTAAAAACAGGACAGTATCGAAAATATGATATCTCCAGCGCTCAACCG
GCAAATGAAAATTGGACAACGTTAAATAACATTAAGTTACCAGCGAGTTTTCAACGAAAAGAGTGCCTAC
CGGGATTACTCTTTTCACACGTCAGATCAACTCCCTGGGCTACAGCAATCATTCACGGTGAAGAGCGACT
CAGTTATTTGGAAATGGCAATTGGCAGTGTACATCTGGCCTGCTATCTGCAAAACCTGGGATGTTTAGCG
GGTGATTGCGTCGGTATATTTGTTGAACCGTCGATTGAGCAGATGATCGGAGTTTGGGGAACTCTTTTTG
CCGGTGGTGCGTATCTGCCATTGTCTCATGATTATCCAGAGGAACGACTTCGTTACATGATCCACGATAG
CAATCTGAAAATGATATTTACCCAAGAAAAATTAAAGGAAAAATTAGTCAGGTTGGTTGCAGAAAATATC
CATATCGTGACTCTTGAAGACGTAGAGAAATCATTAGAATCCAGTGCCATTACCAGCAACATCCTCTATG
ACTACCTTAGCCCGGATAGCTTGGCTTATGTCATTTATACCTCTGGAAGTACAGGGAAACCGAAAGGTGT
AATGATTGAGCACCGCAGTATCGTTAACCAAATGTGTTGGTTAAATGAAAAATGCGATTTAAACATTGAA
AAAACAATTATTCAGAAAACGCCCATCAGCTTTGATGCAGCTCAATGGGAAATATTATCAGTCAGTTGTG
GTAGTCGGGTTGTTATTAGCTCATCTGGAACACACAGGAATATTCCCCAACTCATTGACCTGATTATTCG
CCACAATGTGACCACGTTACAGTGTGTTCCCACGCTATTACAAGCACTGATCGATAATCACAAATTCCGG
GAATGCCATGCCCTTCAGCAAATATTCATCGGAGCAGAGAGCTTATCAAGAAAACTCGCCACTCAATGTA
TCCATATACTACCAAACTGTCTACTGATTAATATGTATGGCCCGGCGGAATGTACAATTAATGCTTCAGT
TTTCCTTGTTAATCACTGCCCAATATCTGACGAAGTTAATTCAGTCCCTATTGGTAAGCCGGTATCCAAT
ACGGAATTTTTTATTCTCGATCACCACTATCAGCTCGCCTCAGAATATGAAATTGGAGAGATTTATATTG
CAGGTACTCAAGTCGCAAGAGGATATCTGAATCGTCAGGATCTCACAGAAAAGCACTTTCTTGAAATTGC
AATACCACCAAATACGCAAAAAACCCGGCTTTATAGAACCGGAGATCTGGCTTATTGGGATAAAGAGGGT
AATGCCCACTTTGCTGGCCGGAAAGATAATCAAATTAAAGTGAGAGGGATGCGGGTCGAATTAGAGGAAA
TAAAAAATGCAATGGAAGTTATCGATCAAGTGAAACACGCTGCAATTTTGGCGGAAAAAGACCCTCAACA
CCGTTCGATACAATTAACCGCCTGTATTGAATTAGCCGATGAAACAATACGCCAGCAAGCAAAGTATGAC
ATTACTTCAATTCTGCGGAGTGAACTCAGCAAAACATTACCGGACTATATGTTACCTGACAGATTTTTGT
TCCTGGATACCATGCCGCTAACTTCCAGTGGAAAAATCGATTTCGACACATTGCAAGTACTAGTCAGCAC
AGTATCACACAGTCCACAGGTACTCCCAAGCACCTCGACAGAAACACAGATTGTAAAGATATGGGAAGAA
GTACTAACGCGAGAACGCATATCTACCGAAGATGACTTCTTTGCTTTAGGCGGAAATTCTCTGATAGCCG
TCCATCTGATACAACGTTTAAATGAAGAATTTGCTTTATCGCTACCTCTCCATACTCTATTTGAGGCTGC
AACAGTTAAACAATTGGCAAAAATCGTTGAAGGTGAAGCAACCAGATTATCTTCACGATTGGCCTGTTTA
CAGGAAAAAGATACTGGATTACCTGTCTTTTGCTGGCCAGGATTGGGTGGATACCCAATGAATTTACACC
TGCTGGCTACACAGATATGTACTGATCGATCATTTTATGGCATCCAGGCTTACGGAATTAATGAAGGAGA
GGTTCCATACTCCACCATAGCCGAAATGGTGACTCAAGACATAACAGAAATCAAAAAATTACAACCCACT
GGCCCATATACGCTATGGGGATATTCTTTTGGCTCTGTATTGGCTTTCGAAGCGGCTTACCAATTAGAAC
GAGCGGGAGAACGTGTCGAAAAGGTGGTTCTAATCGCGCCTGGGCTCTCGAAGATAAAATATCACGTTAA
TTCCACGGGAATAGAAAACGGGTCTACTTACCAGAACAGCGAGTTGATATCACTATTATTCTCTGTATTT
GCGGGCACTTCTCACAGTTCAGCTTTGAATAAATGCCTGGCTAACATTATCGATGAGCAAAGCTTTGTCT
CTGTTGTTCATAAGCACTACCCAAATCTGGACCCTATGTTAATTGCTCGAATTACCAGGATAGTTATTCA
AACCTACGGACAGAAATATTCAGCAGCAGAACTGCAAGAACGAATCATCAAGGCGCCAATTACGGTGTTT
AATGCACGTGATGATGCCGTTTCTTTTATCGAAGAAGCAACACCATACCTAAAACATCCCCCAGAAAACA
TCAATCTTAACATTGATCATTTCGAGGTACTTAAGGAATCAGGTGTTAACGAATTAGCTCGATTTTTGAG
TTGATTGCTTCTGTAAATAACACAATGAAAATTATTTAAGGGGGTTCCATGATTAAAGAAAAAACTGCCA
CTCATGCGGGCAGTACCAACTTTCCTCTCGTTGCTCTACTCGCGTTAGCAATGACGGGATTCCTTGCGCT
TCTCACAGAAACATTCCCGGCGGGCATTCTATCCCAAATAAGTAACAGCTTGGCCGTTTCCGAAGCATTA
GCTGGTCAATTCGTTACACTCTACGCAATTGGCTCACTTGTCGCAGCGATTCCACTGACGACAGCAACAC
AAGGTTGGCGCCGTCGCCGATTACTCTTGATGGCACTTACGGGTTTATTAGTCTTTAATACGCTCACCGC
GTTAACATCTAACTATATAGTGGCACTTGCGGCCAGACTTCTTTCAGGTATGGCAGGCGGCTTAATCTGG
GGAATGTTGGTCGGCTATGCGCGACGGATGGTACCTGATCATTTAAAAGGACGTGCATTGGCTGTAGCTG
GTGTCGGGGCACCACTGGCACTCTCCCTTGGCGTGCCATTAGGAACATTCATTGGTGGAATTGTTGGCTG
GCGTACAACTTTTGGTTTGATGTCTATTCTAACATTGGTCGTCATCGCATGGGTCATGTTGAAAGTCCCT
GACTACCCAGGACGTGCTGCCGAAAAACGTATACCAATCAAAAAAGTTATCATTATTCCGGGAGTACGGC
CGGTATTAAGCGTTCTTATTTGTTGGGTACTGGCGCACAGTATTCTTTATACCTATGTATTGCCTTTTGT
GACACAGGCGGGGCTTACTGCCAGAATTGATCTTGTGTTGCTAGCCTTTGGTATGGCGTCGTTGCTTGGA
ATATGGATGACAGGGCTGTTAATTGACAAAATGTTACGTTCGTTGGTGCTGATAAGTCTTGCCCTATTTA
CATTCGCCTCTCTCATACTTGGTGTTATCGGTACTCTTCCTGTCTTTGTTTTTCTTGCCGTGATCTTATG
GGGGCTAACCTTCGGCGGTGCCGCCGCCCTACTTCAAACTGCATTGGCCGAATCTGCCGGGGAAGGTGCA
GACGTTGCTCAGTCGATTCTTGTTACCTTATGGAATTTAGCCATTGCAGCCGGGGGCATTATTGGCGGGA
TATTACTTGAAACACTTGGCGCCAGCTCGTTCCCGTGGACCTTACTTGTTCTGTTAGTGCTAGCTTTGTT
GATCGTCTGGAATTCAGGCAACTATGGCTTCCCTCATAAAGGAATCAAAGGTAAGTGAGCAATATCGGGG
TTTGTCTGTGTTTAAATGCAGTTCAAGGCAATTAAGCCTATGAACTTTACTTACTCTCAAACAAACCCTT
CACTCAATAACAATAAAGGGGATAACATGCCCGGCGAATTCACATCTTCAACGCAAGAGAAAAAAAATAG
CACCGATAACATACTAACCAATAACACACTAGAAGTTGAAAAGTGCAAAATTGTAAACCACTCCACTGGA
GAAACTCGGTCTTGTGTCGTCATCGGTGGTACAACACTTGCGATACGTTGTACCCAACAACTTCAAGCGG
CCGGGTACATAATTGTGGCTATTTTTCCCACAGAATCTCTGTTTTCCGAATGGGCAACTTCTCAAAATAT
ACACTGTGTTGAAGCACTAGAAGATCTCCTGACGCTCTCCAAAACTCAGTCAATATGCTGGCTTTTTTCC
ATAGTCAATCCAGTTATTCTCCCTGCTCTATTAATCAATCAGTTCTCCCGAGGTGCTTTCAACTACCACG
ACGCTCCTCTGCCACGCTATGCCGGCACCCATGCCACTTCTTGGGCTATCCTTGCCGGTGAGTCTCGGTA
TGCTATTACCTGGCATTTAATCGGATCTATGGTCGATAGTGGCGATATTGTTGTGCAGCGTCATGTTGAT
ATTAAAAATACCGACACCGCACTTTCACTGAATCTTAAATGTTATCAGGCCGCTGCCGAAGGATTTACCG
AACTATTAAACAACCTAGAGAACGGTGACATACCCCGCCGACAGCAAGATCCCGATAACCGCAGTTTTTT
CTCAAGACGTCGCCGCCCAGACGCTGCGGGTTGTCTATTGTGGAATAAAAAAGCTCAGGAATTGTCATCT
TTGGTCAGATCTTTAACTTTCGGAGTTTACTATCCTAATCCACTAACATTACCTAAAGTTCTGCTGAGAG
ATCGCCTGGTATCGATAGGTACATTACAGGTGATGTATACACGTTCCGATCATAAACCAGGTACATTGTT
GGGTATTAGCGAGGACCATTGGCTAATGACCACAAGTAGTGAAGATATACGTATTTCGTTTGTTAATAGC
CGTGGCAACCCAATAAATGCTCTCACCTTAGCCAATCAATGCAAACTTGAAATTGGTGATCAACTCCCCA
CAATTGAAAGATCAGATATTAAGACGTTAACAGATATACATGAACAACTTACCGAACAAGAGCTATTTTG
GCAAAAAAGACTAGAGCGTTTTTCAACACCAATGCTGCCTTTTAAATTGCGGGCAACGATAGATAAAATA
CCGGATTGGCATGTGTCTGAATGGAAAACAGTACTCAATCATAGCTCTCTTATTTCAACTGAGCTCGTTC
AACATATTATATGCGCTTGGTTTATCTATTTGGCTCACACATCAAATGATACTCAATTTCAAGTCGGATG
GGCGCAAGCAGGAGATGTTGTTCATTCTTCAAAATGGACCTCCTTTTTCGCCATGATCGTCCCAATGGAG
GTCCATATCAATTTACAACAACGTCTTACAGAGATTTTAAATTCAATATCGTCTGAACAACAATTGCTTG
AACAACATAGGGTTTATCCCCGCGATATGGTCACCAGACAACCTGTATTGCGTGCAATCAATCTGTTACA
TACCAATCGCCCGTGGCCGATTGGTATTTCCATCATCTCCGGTTACAGTGAAGATCTAACGAACAAAGAT
GCCATACAGGAACATGCAATTATCGGAGAAATAATGACATTACAGATTGATCAAAATAAAGGAAATTTCC
GCTTCATATATAACAGCAAATTAGTTGCAGTAAATAATATTGAACATGTGGCATCTGATTTGGCGCTATT
TTCTAATGTAATCGCAAACTCGAAAAATTTAAATATTGTGGCAAATGAACTTCCAATATATGAATTTTCA
CGGTGAAATATTGCCCCAAAATTAGAAAAAACTGCTGTAAACCCTCGCCCAATGCGAGGGTGTCGCAAAA
GATCAATGAGGTTGAATCAGTTATTTCCGCGCAGGAACTTCAACATAGCCTGCCTCCAACCCGATCACCT
CCACACCTTGAGGAACGGCCTGCCCCGGTGTCACGACAATCTGCTGGGTTTGTGCGTTTAATTCACGGCG
ATAAGTGACGAAAGTTCGTCCATCTGGGCCGGTATGTAATGCCTCGGCTGGCAAGGCCAATCCACGTTCA
TTGCGATAGGTGACAATAGCCAGTTTCGCACTCATACTCAGCCGGATACGCTGCCGCTGTTCGGGAGTGA
GAGGATCAATAGCCACTAATAGATCATAGGTTACACCCGCTCCCTGCATCTCCTTTGAACTTCCTTGTAC
ACCAATTGTCTTAATTTGCCCTCGTAGAGATAGCCCAGCAAAACCATCACCGGTGATCTCAACCGGCATT
CCTTCATACACCTGATAAAGGTCAGCCTCTTCAATACGCGCTACCGCCTGAATTTGCTCCAAATTGATTA
CCCCTAACAGAGGCGTTCCCTGAGTGACACGCGTCCCCTTTTGAATAAATACCCCTTTATCTGATTCCGG
TATCTGGGGACGAATAACAATGCCATCAAAAGGAGAAATCAATTCACGTTGGGCTTGCTGGGCCTGAAGC
GCCTGATAACGCGATTGGGCATTAGCTAATTCCATATCAGCAATCTGGCGATTCTCCCCTGTGCCTTTAT
CGAGGGCAACACTCAGTTCCACTTTAGCGGCGGCAAGATCGAGCTGTTGAACTCTGACCTGCTGTTCCAG
TGTATCAACCTCCATACGGGGAACAATGCCACGCTCGAACAAAGCCCGGGTATCAATTAGCTTACGTTCG
GTATCGCTCAAACTTAACTGGGCATTCGTTAAAGTTCTACGTACCCTAGCGACATCCGGACTGTTTTCCC
ACCCTATCAAATCTTGTACGGTTTTCTGGGCTTTCAACAGTTCTGTGAGCGCCTGCCGCAGTTGAATATC
CAACTGCGTCGTATCAAGGCTCAACAGCGGTTGCCCACGCTTAACGCGCTGGCCTTCAGTAACCATCACT
TCAGCAATAACACCATCAAATGGTGCGGCAATCGTCAAACTGGTTGCAGCCTGAATACGGCCAACTAATC
CAAGACGATTTTCCAGTCGTTGAGGTTCAACATGTACCCACTGTTGTGGTGATGATGTATCAGTTGAAGA
AGAAAGGAAAACATAAGCAACGGTAGCCCCAATGACTAATGCAACAGCAAGTGTCACGAGCCAACGAGTC
TTATATTTGGAACGGGCAAGTTCTCTGATCTTAGTCGTTAAGTGCAATATCCCAACTCCCTAACGTAGTA
CCCAATGTTTCGTCCAACTCCGCTTGTGCATTTAAGTAGGTGATCAACGCATTGAGACGAACATTCTCTG
CATTACGCAAATCGGTTTCAAAGCTCAAGACTTGAAAGTTACTGGAGCGGCCCACCGTCAATTTTTCACG
TTCAATTTCTAACTTGCGCAGGGATAGATCCCTGGCACGCTGTGCGATCTCATATTGACGCCAACGCGTA
CCAATATCGCGTACCGCATTACCCACATTACGTTCCAGTGACTGTTTTGCCTCAGCAAGACGAATATCCT
GGTTCTGAACATCAACCCGCGCCCGTACTTCCGCCTGACGCTGACTCAAATCACCAATGGGTATCTCTAC
CTGAACACCGGCGTAATTTTCCCAATTACGGGAACGGTTTGACCCTGTTCGATCACGTACTTGACTGGCA
CTACCCACTAAAGAGACATCCCATAAGCGTTCATTACGGGCAACGGTCAGGTTAATTGCAGCCTGCTCCG
CGGTAATCAATTGCGTGAGATACGATGGCTGTTGCTCTTGTGCCAAATGTTGGGCTTGGAGCAAGTTAAT
GTCTACGCGTTTAGCTTCCAATCTATCAGTCGCCTTCACCTGAGTTTGTAAGTCTAAGGCGAGCAATCGC
AGCAATTCTAAACGACTGGTATCCAATTGATTAGCTGCTTCCTCCGCAGACAGTTCCTGCATTGCAACAT
CAGCCTCTGTCTGGACAATCTCAAAAGCAGCCATTCTGCCTGCGGAGATCATGGCTTTGTTAACTTCCAG
CAATTGACGCGAACGTTCAAGAGCATCACGTGCGATTTGTAATTGTTCTTGAGCACGCAACAATTCACGA
TAAGCCATAATAACTTGCGTGATAGTCTGGGATACCGTCGCTTTTAGGTTCAAACGATTTGTCTGTTCCA
TTAATTGAGCAAGACGCACAGGTGCTGTAGCCACATCTTTACCGGCACCACGCAACAAAGGCTGAATAAC
TGAGAATGAAACACCATCATTACGGCTACGGCCTGCATTGTCTGCCCATGTCGTCCGATTCGTCCAAGAC
AGACTGAAACGAGTACCATATTCTCCAAGCAGCGTAGATGTGGGTGTAATCTCGCTTTGGCGATAGCGAT
CGCTTTGATTACGAGCGGCAATATAACGGCTATTAATCAGTAACTTGGGCGTAAAACGATCTTCAGCAAC
GCGTAAATCGAATTTCTGTGCAATTCGATCCAGATAAGCACTGCGAATCGAACGATTGTTTCGTAACCCT
AAATAGATTGCATCGCTGAGTGTCAGACCAATAGTTTGCTGATTAAGCGAAATTGTATCCGTTGCAGGCA
TGGTTGCCTGTGATGGATTCAACGGCTCCGCTAACGCTGGTTTGACGGATGCATCTATTATCAGGGCAAT
GATAATGCCAATAGCACGTTGAAAAACTCGGCTAATCATCACGAAGTGCCTCTACAGGTTGTAATCTGGC
AGCCGCTAATGCCGGATTGATACCGAAAAACAGACCAATCACTAATGAACTAGCGATACCCAGAGGCAAA
GAGAATAGGGATAACGTAAATACCCAGCCCGAAAATTTTACAAATAGGTACCCTGCCGCAACCCCCAGCA
ATGAACCAACCATTGCACCGGCAATGGACAGAATGGCAGCCTCCAACATAAACAGCATACCAATATCAAC
AGGCCGAGCTCCCAAAGCCATACGAACACCAATTTCACGCCTGCGTTCCGAAACATTCATCAGCATGACA
TTCATCACGCCCACTCCTCCCACCAGCAACGAAATTCCCCCTAAGCCCGCGAGCAAATAGGAAAATGTTC
TTGCCTGACGCGTCAATCCATCAAGCAATTGTTTCGGGATTTCAACTTCGACACGACGACCTTTTGATAA
TGAGACAAGGTAGTCACGTAACGACACCGCGTCACTGCTTAACGTTGTTGTGTCACGTACTCTGGCAATG
ACGCTCCCAATTTCTGGCGCAGGCCGCAACCGTCGCATTGCTTCAATGGGCAATATGATGGAATGATCAA
TCGAGCCGGGGAGTAAAGGGTTCGGCCCCTGAGCAGCGAGAATTCCTATCACTTCAAACAGATATTCCCC
AATTTGCAATTGACTGCCTATTCGAATAGGTTGATTGGCTACTTTTAATTGTTTGGCAATATCCGCTCCA
AGCACAGCATAGGTCGTTTGGCGATCATAGTCCGATAGAAAACGTCCTTGCTCGATTTGTAAATCCAACA
CCGCAGCCAGATCAGAGGATGTACCGGTAATATTCGTATCGATTCCTTTCCCGTGAAAGCGTACACGAGT
CGAATGTAACGTGATGGGCGCAGCATGTGTGATAGTCGGTATTGTACGAGTCAGCGCCTGAGTATCCAGC
GTAGATGGCGCGGGTTTGACATCAACGCCGGGAATGAAAGCAAAATGAGCAACCAAAATATTGCTTCCCA
TACTTTTAAAAGTGCTGATAGCTTCATTAACAGCGTTATGACCGATGTTTAAAAGTGCAATGACCGAAGC
ACATCCGACTGCAATACCAAGTAAAGCAAGCAAGGAGCGCCTTCCTAGCAGACGCAGGCTACCCAGTGAT
TCTCGCAGTGCTTGCGTGAAGGAAAAACCGTAGCGACCAGAATTCACATTAAGCATCGAGGCTATCCAAC
CACAGATCGGTTTCGGAAAGCCGCCCGTTGTTAACATATAGACAGCGCTGCATGTTTTTGGCTATGGCTT
CATCATGCGTAACCATGACAAGCGTAACGCCTTGCTCGCGGTTCAACGACAGAAGAAGTGCCATGATATC
TCGTGCCGTCGCACTATCGAGATTGCCTGTCGGCTCATCTGCCAGAATCAGAGAAGGCTTACCAACCAAG
GCTCTGGCAATGGCAACACGTTGCCGCTGTCCCCCGGAAAGATCAGCCGGACGATGGTAAATACGCCCAG
CCAGACCAACCAACTCAAGCTGGTATTTCGCTTCCTGCCGAGCTAGAGAACGAGAATATCCACGATATAA
TAATGGTAGCGCCACATTATCCAACGCCTGCATTCTGGGAAGTAAATTAAAACTCTGAAACACGAAACCA
ATTTCCTGATTTCTTATTTTCGCCCGCTCATTAGGAGTAACATTTGTTATATTAACGTCCCTAAACTGAA
AATATCCAGAAGAGGGTTGATCCAGTAAACCAAGAATATTGAGTAGAGTACTTTTACCCGAGCCGGAAGC
GCCGACAATCGCACAACTTTGTCCGCACATGATGGTGAATGATATCTCATCAAGTACTGGGTAATATTTT
TCCCCCATACGATAAGATCGACAAACATTTTCCATGTAAATCAGGGCTTCCTGACATGGAGAAGTTGTGA
TTGTCATGTCTAATTTATTCATCGTTTTTGACATCCATTAAACGTATCACTGACTCCACTTGATTGTTTA
GCCGATTTTATATCATGGGAAAATCCTGTTGTAAAAGATTACGGTCTAAGTGACTGGCAAAAGCATCGAA
CAGCAAAATATATTAGATTAACTTAACATAAATTCAAATTCCCCATTGCTTTTTGGTGTTAATCCACCCA
AATTACTCCTGCCTACTTTGGCATTGCGTACATGCTTTTATAAAAATTCAGGAAATACAGGGCGCGAGAT
CAAAATGTATATCTAAGTTCTCGCAATAGAAAATTATTAGATATTGGGGTAATGGCTATGAAATTAAAAA
AAATCTTTGGCATTGGTAGTGCTCTATTGTTAGCCATGTTTTCACAAACAGTACCTGCGGCAAGTGGCAG
CTATCACTCTTCAGTTGTTTTGCCCACACTATATTCTAAAAATTTCTTAGAAACTGTTAACGTTCCTATT
GTCGGTTCTCCTCCTGCAACAGGAAAAATTACCAATGTATCTTGGACTTGGAATGTTGTTGGATGGCCTC
AAAATTTATCGGTTCATCTTTGTCAGGGAAACACCAACAATTGCATAGACATATCACGCACACGAAGAAT
GTCGACAGACAAATTTAATCAGAGAAGCCCGGCACAACAGTTCCTTTTCGCCTTAAAGGTTGGAAACGGT
AACGTTATGCCGATAGCAGGTCAAACCGGAGAAATTACTGTCAGTTGGCAATAACACTTCAATAACTCGC
TAAAGATTGCCGCCAGCATTATGGGCGGCAATTCTGATTTGCTTTGAATATTGGTAGGATTTAAGAAAAT
TGCTGGATGATTTCCTGAATCTCTATGGAAGTTCTTGTAACTAAATGGGTCTCTTTGCATTCTGTTGTAT
TAATAGTCACGATCTCATCTGCATTTTTAGTCCATATAAACAGGATGCCATTATGGCATATAAAATAGAC
GCTTATAATATGTCTGCCTTTATGCCGAAAAGGCATACAAGAATACTCAGCACTGTATTATTCTTGCCAA
ATATCAAAATAGCGGCCTCAGCCGCCATCTTAATATCTCTCGGATGGTTAATCCTATGGTAGTTCAACCC
CTTTATAACCAGATAAAATCAATTTCCACTCCTGTTGGGCAAACCATGTCTGGGTTTTGCCATCATAATG
AATACTATCAGGCAGAAAAACACCAAATTCAGTCACCTTTCCGGTATAGTCGGGCGAATTCCGGGCATCA
ATCAACGTTCGGTATTGGGGATCATCAGCGATAACATTATTGATTGCATCAAGCACATAGCTAGCATTGA
TGGTATTTTATTTTTGAACATAAAACTTATTGAAAATATGAAAATATGAAAATATGAAAATATGAAAATA
ATACATTTAAAGATATAACCATAAGACAATAAATATTTTAATCCAACAATTCATACAAAAAAATATTACT
AAAAGTTCTAATAGTGCCACAATAGAAATAACGAAACAATACTATACCCTATAGATTTCAAAATGCATCG
CGACGGCAAGGGAGTGAATCCCCGGGAGCATAGCAAACTATGTGACCGGAGTGAGCGAGTGCAGCCAACA
AAGAGGCAACTTGAAAGATAACGGGTATATAATAGATATCCTAACCAGCTCCTTGTATATTAAGGGACTG
GTTGTTTATTTTTAACCTTTTTAAATAAATATACCTTAAATCAAAATCAGGTATTACCTGACCAAGTTAA
ATATAATATGGATGATTTATTGTCATAAAATAATTATTGTTTTCGATGGTTAAAATTCAATTAATAAAAT
TAAAATTACTGATATTAATTGCTGAGATTTAAATAAAACTGCTATCTTAATAAGAATAATTTTTACAATT
CGCGGATAAAAGCGGACTTAAATTCTCCGAGCTTGCCAAAAAGCTTTTTTCCAGTAAACATTATTCATAG
ATGAACGAGTAACACCTTTATGGGTTGATGCATGAATAAACTGGTTATTGGCATCATAAATGCCAACATG
TAACCCATGTTCGCCACTAGCTGTTTTGAAAAAGACCAAATCACCCGGCATTAAATCGCTTTTATCAATG
CGAGTCCCTAATTTTATTTGCCCACCGGTAGTACGAGGTAATTGAATATCAAACCGATCACTGAAAGTAC
GGTAAACAAAACCAGAACAATCTACCCCCCGACGATCCATTCCACCATAATGATATGGTGTACCACGCCA
TTGATTAAGCTGCTCCTTAAGCTGAGCAATCACCATGATTGGATCAGAAAGCGCCGTCTTTAACACCGGA
GCCGGAGTCCTGGGGGCATGACTGGAACAGCCAATAAGTAACAGACTGAACAATAAGAGTAACTCTTTTA
TTCTTATTATCATTAACCCCTCCTCATAAAATCAGCAAAACAAGGTGACTCTATCCGGAACTCAATAAAA
AAACAAGTCTGTACTTTAAGTAAAACAGTTAAATAGTTTTTCCCTTCTTCATTCTGGACGGCTAATCAAC
CAGACACCATATAAAATAAAAATCACGCCCGCAGTTTTCAATAATGTGATGGTTTCATTAAACCAAGGCA
ATAAAGCCACCATTAAATAGACAAAGACATAACTTAAGCTTATTAACGGATAGGCTTTATTTAATGGTAA
ATATTTTAGCGTAAATAACCAACACAACATAGATAATAGATATCCAGCCAGACCAGCCATTACCGCCACC
AGAGAATGGTGATGACTCCATAGCCACTCAATATCAAACCAATGCAAACCAAGATTCAACGCTGGCAAAT
TGACAACACCCCATTTCAGTAATAACTGGGCTATTGTCACCAGTAATACACTAACCAATCCCCAAATATA
ACCTTTCATTCATTCAAACTCATCAGCAAAATTCCCAACATGATAAACACAACCCCACTCCAATGTTTTA
TGCCCGCTTTTTCCTGATAGAAAAATTTCCCCGCCAAAGTGACCAGAATAAAATTTATACTCAACATTGG
ATAAGCAATTCCTAACGGCAATATCTGCAATAGACGAAGCCAAAATAACATGCCAACAGCCAATAGAATC
ACAGCCCCTATTAACCATTTCAGCGCAGATGCCCGCTGATAAACATCACTGCGCCAACACATCACAGCCT
GTTTCTGACATAACTGACCAGCACATGTCAGTAAGCTAATCAGCAACAATAAAGTGAAACTTATCATGGT
CGCTTCTCATAAACCAAAATAGCAAAGCGATAATTGCGACTAATTTGATCTGCCTTTGGCAAATCAGGTA
ATTTTTCATTTTTATATAAATGAAAGAGTACTGATACCCGCCCTTCTTTACGCGCTTTCGCTAACCATTG
CGGAAAATCTTTATAGCTGATATATCGATATTGGCTATCTGGATAATTCAACCCATATTCCAGCTCTCCC
CAACGTTCAAACATATAAATATCACTACGCTTCATCTCCCAAGCGACACTGGTCGCAAGACCAACACTTT
CCGACAGGATATAGCGACTGTCTGCAAGTTCCTGATGGTGTAACTTAATAAAGTTCTGCGGTAATTTGGA
ATTAACGGTATTTTCAGGCAAAGCATTACCTATCACTAAACTGACAACAATGGAGCAAAATGCCGCCCAT
AACCAGTATTTCCCATTCAACGCAAAACACAGATAACCGATAATTCCCCAAATACCAAAAGCAACAATCG
CTAAAACCCATTTAAGCCATTCTGATGGCTGATATAAAGAGTGTTTTGTCACTACTTCCATAGCAAACAG
AACTATTACCGCCAGCAGACCAAGAAATACGTTAACCATTCCATTGATCTTAAGTAACTCCATCTTGCCA
TTTTTAACGCAATCGACACCAAATTTAGCCATCATCATTGCCAATGGCGCCATACAGGGCAGGATATAAG
TTGGCAATTTTCCCTTCGCAATACTGAAAAATAACAATGGCACGACAAACCAGCAAAGTAGAAAAAACAT
TTCAGGATTGGATTTTCTTTCTTTCCAACTTTTCATCACCGCCCCAGGTAATAATCCCAACCACGGGATC
ACACCAAGAATAAGAATGGGTATGTAATACCAGAACGGTGCAATATGCTGTGCATCATCGGAAGAAAAAC
GCTTAATATGTTCAACCCAGAAGAAATAGTGCCAGTAATCAGGCTCACGTAGGGCAATTGCAATCACCCA
CGGTAAACTGATTGCTATCGCCGAAATAATGGCAAGTGGGCCAAAGCAGACTATTTGCAGGACCCGCTTC
TGATAAATGACAATGGGCAACATCACAATGACCGGAACAGCCAATGCCAGAAACCCTTTAGTCATAAAAC
CCATACCACAGCACAAACCGAGCACCAAATATGCCATTATTCGCCGTCTGGTACAGTCTGTTTTTACCCC
CCAGAAGCTACACATCATGGCAGCCGTTACCCACAAAGAAAACATCGGATCGAGTACGCTATAAGTGCCA
ATGGCAAATACCAGAAACATTGAGATGTAGATAAGGCTAGTAGCAAAAGCAATATGCCGGTTATGCCACA
TCATCATAGCAAGTCGATATAATAAAATTGCGCTGATAAAAATACAGAAAACCGATCCAAAACGGACAGC
AAAATTATTATCACCAAAAATCCATTGGCTAATATTATTAATCCAATAACCCGCTACAGGCTTTTCAAAA
TAACGAATATCCAGCAAATACGGAACAATCCAGTCTCCTCGTTGCAGCATTTCACGACTGATTTCTGCAT
AACGGGTTTCATCAGGCTGCCATAATAGGCGGCCATTCAGGGGTAATAAATAGGTAAGGATAAAAAAAAG
AGCCATCAAAAAGGCCCCAACCTTACACGCCCGGTTATTTAACATAGATAAGTTAAGCCTCTTGTTGGCA
TCCTAACCACCCTTCTCTACCGGGAAATTCAGAACGAACAATTCTCCCAACAGGAAGTCGCTGTATATTT
TCAGGCAGCAGATGACTCAATGCACAAAATTGTATGTTTTCCTGATGAACCATTTCCAACAGCGTTGCAA
ATTCTGTGGACTTGGACATCCCTTCAACTTCCGTATGGATGGTATATACCGGAACTCCCTGGCTGTTTTT
CATTTTATCAAAGATAAACTGGTTAAAATCTTCATCTTTAACCTGAATTCCTATCACTTCGTCATAAGTT
GGCAACGTCACCGGAATTTGTACGGTACCAAGAGTACCATCAGGCAAGATGGGTCTGAATGGATGAGTTC
CCCGACAATCGCTGTTGTAGTCAAAACCAAACTGTTGCTTTACCGCGAGTACGCGTTCATCAGCCCGCCA
ACCCGCAACAGCAGAACACGTTACCCGTTGGCCGATTGCCTGAACCAATGCATCCACTCCCAATTTAACC
TGCTCTGTTAACTGAGCTTCAGACCAACGGCCAACTTTCGCCTGCCAACGCTGATGATCCCAGGCATGCA
GACCCACTTCATGGCCTGCATTCAGCGTTTGTTTCATCAAGTAGCCTAAATCTTTAGCAATCTTCTTACC
CGGCCATGCAGTCCCCGCCAGTAAAATATCAAGACCATACAGAGATGCTGCATTTGACCTCAACATTTTC
CATAAGAATTTTGGCCGTAAAAGACGCCACAAATGGCGCCCCATATTATCCGGCCCAACACTAAAGAAAA
AACTGGCCTGAATCTGATGTTTTGCCAAAATTTTGAGCAGTTTCGGTACTCCTTCAACGGTTCCTCGATA
AGTATCCACATCAACTCTCAAGCCAATTTGTTTCATTAATTTTTCCCTAATTCTTCCACTTCACCACGCA
AGAAGAAATCCAGTGTTTCATTTATCGTCTGTTTCATGTCAATGGTTGGTTTCCAACCTAGTAACCGCTC
CGCATTTTTAATACTTGGCTTACGGTGTTCAACATCCTGATAACCTTTACCGTAGTAACTGCCACTTTCA
ATCTTTTTAAATCCAGCAAACGGAGGAAAATGATCTCTCAATTCATGGTTTTCAAAGCTATCAAGTAATA
TTTCTGCCAATTGGCGAATACTGGCTTCATTAGTTGGATTACCAATATTGATAATTTGACCGTCACATAG
CCCATCTCGGTTTTCAATAATACGGAACAGCGCCTCAATACCATCATTAATATCAGTAAAACAGCGTTTC
TGTTCGCCACCATCTACTAGTTTGATCGGTGAGCCTTCAACTAAGTTCAATATTAATTGTGTGATCGCTC
TGGAACTGCCAATACGTGCGGAGTTCAAATTATCCAAACGTGGCCCCATCCAGTTAAATGGACGAAATAG
TGTGAATTTGAGCCCCTCTTTCTCACCATATGCCCAGATAACACGATCCAGCAATTGTTTTGATACAGAA
TAGATCCAACGTTGTTTATTGATTGGACCAACAATCAGACGAGAGTCATCTTCATCAAATTCTTTATCAT
CACACATTCCATAAACTTCTGATGTGGACGGGAATATAATTCTTTTATTGTATTTAACGCAATAACGGAC
AATCTTTAGATTCTCTTCAAAATCCAATTCAAATACACGCAACGGATTACGGGTATATTCAATTGGAGTC
GCAATGGCTACCAATGGCAAAACGACATCACACTTTTTAATGTGATATTCAATCCATTCAGTATGGATAT
TGATATCACCTTCAATGAAGTGAAAACGCGGATTACCAATAAAACGCTCAATGGCGGAAGAACCGATATC
CATACCATAAATATCATAGTTGCCATCACGTAATAGACGTTCTGTTAGATGATTACCGATGAAGCCATTC
ACACCGAGAATTAATACACATTTCCGGTGGTTAATTTGAGTGGTTGCCTTTGGGCCAACACGGATATCAG
TCACCATGCTCATATCTACTGCCAAGCGATAGCCCTGAACATACAAACCCGATTCACTTTGCCCATTGAT
AATTTCTAACGTACCTTTTCCACAGGCAATAATTAACGGATCTACCGATAATACTGTTCCCGGCTGTTTG
TCATGCGCCTCATTCAACGGGCAGGCACGCCAGATAGTAATCTTACGCTCACCTAAGAAAGTAAATGCCC
CAGGATATGGCTCAGTTACTGCCCTGACAAGATTGTTAATTTCAGTGGCTGATTTGCGCCAGTCAATCTC
ACCATCCGCGGCAGTACGACGCCCAAAGTAAGTTGCCTGACTTTCATCTTGAGGTATGGCAGGATAAATT
CCCGCTTTGATCTGCGGTAATACTTGATTAAACAGTTTTTCCGCTGCTTCACGAATTTTACCGTGCAAAG
TCAACGCGGTATCTGTCTCTGCAATAGCAACCTTATGCTGAGCAATAATATCCCCTGCATCAGGTTTCAA
CACCATTTTATGCAGGGTTACACCTGTTTCCACTTCACCATTCAAAATCGCCCAGTTAATCGGGGCACGG
CCACGGTATTTTGGCAACAGTGAACCGTGCAGATTGAATGCACCTGTGCTCGCCAGCGATAAAATATCTT
CACTCAACATATCTCGGTAATAAAAAGAGAAAATCACATCAGGTTTCAGTTCCCGGATACGTTCAATCCA
AAGAGGATGGTTAACATTCTCTGGCGCAAAAACCGGCAGGGCCAAATCTGCACTTAAACGGGCAACAGAA
GAGAAAAAATGGTTTTCATTAGGATCATCTGTATGGGTAAATACCGCCTGAATATCAAAACCCGCTTTAA
TTAAAGCATTGATCCCGACACAGCCGATATCATGATAGGCAAATACAATTGCTTTCATTTAGTACTCTTC
CTGGTTGTCGTTGGTCTTTTTATCTCCGACCACTTTTTGAATAAAATAACGTGGGCGTGCACGAACATCG
TTATAGATACGGCCTATGTATTCACCTAATAAGCCCATCGCGACGAACTGCGCGCCAATAAATATGAAAA
GGAGAGCAAACAGAGTAAATACCCCTTCTGCTGCCCATATGGCACCGAAAATCAGACGTAAAACCATCAA
TAATACAGCCAGCAAAAAACCAGAAACTGCAATCACACTTCCTACCACGCTCAGTAAACGCAAAGGTGCT
GTTGTCAGGCAGGTTAGCAAGTCATACATCAGATTAATCAGCTTCATGAAACTATATTTGGAATCACCAA
ATTCACGCTCTGCATGAGCGACATCAATCTCAATGGTTTTACGGGCAAAAGTGTTTGCCAGAATAGGAAT
AAAGGTGCTGCGCTCATGGCACTGCAACATGGCTTCAACAATATGGCGACGATAGGCACGGAGCATACAG
CCATAATCACCCATAGAACGGCCTGTTGCCTTAGTAATCATCGCATTGATGATTTTTGAAGCTGTTTTAC
GGAACAGAGAATCCTGCCGATTAGCTCGGCGAGTACCCACAACGTCATAACCTTGTTCAGCTGTTTTAAC
AAGACGGGGGATCTCTTCTGGCGGATTCTGTAAATCAGCATCAAGCGTAATAACTAAATCGCCATTGACC
TGATTAAACCCCGCCATAATCGCTGAATGCTGACCATAATTACGATTAAGTAAAATTGCGATAATATGAC
TTTCAGGTTGTTCCGCGGCCTGAATCAGAATTTCCGCAGATTTATCACTACTACCATCATCAACCAGAAT
AAGCTCATATTCCTGAGTCAATTGTTTACAGGTTGCTAAGGTTCTTTCCAATAAAAGAGGCAAACTTTCT
TCTTCGTTATAAATTGGAATAACCACAGAAACTTTTTTAATTTGTTCAAATGACACTTATCTGTGCTCCG
AAATAATTTCTTGTAAAGCATCAATGACACGATCTACATCATCATCACTCATATCAGGAAAGAGTGGCAA
TGAACAGAGTGTTACTGAATTCCATTCTGATTCAGGTAATGACAACTGCGGATACCGATCCCGATAATAT
TTTTGTGTATGTGCAGCTCTGAAATGCAAACCTGTGCCAATATTCTTATTTTTCAAACGTTCCATTAATG
TGTCGCGATCAATGCCACAAACATCCTTATTAACCCGCACCATAAATAGATGATGTGCATGAATATGCTC
ATAATCGGGCACACTTAACATCTGCAAAGGCGAATCTTTTAATGCCGCTGAATAACGAGCGACAATTTGC
CGGCGGCGAATATTCATTGATTCCAATTTACTTAATTGCACGACAGCAATCGCAGCGTGAATATCAGATA
AATTATATTTGTAACCCGGTTCTACAACTTCCGCCTGTGGTCTCCTGCCTTGAGTCTGACGATCAAAAGC
ATCAATACCCAATCCATGAAACTTTAGACATCGAATTCGTTCAACAAGTTCATTGTTATCAGTAGCAATT
AACCCCCCTTCTGCACAAGTGGCATTTTTTATGGCATGAAAAGAGAAAATCGCGGTGCCATGCTCACCAA
TCCATTCATTCTTATAACGGGTTCCTAATGCATGAGCAGCGTCTTCAATCAATGGAATACCCGCCTCCTG
AGCAATTCCACGCAATATATCTAAATCACAAGGCGCACCGGCATAGTGAACCGGAATAATCGCTTTGGTT
CTGGAAGTAATCGCCTTTTTCACTGTCTGCGCGTCAACCATTAAAGTATGACGATCAACATCAATCATGA
TTGGTTCAGCACCAAGCAAACAGATCATATTTATTGTGGAAACCCAAGTTTGAGACGGTGTAATCACTTC
ATCACCAGGGCCAATTCCCAGTGCCATTAGTGTCAGATGCATACCCGCCGTCGCCGAGGCCAAAGCAACC
GCATGTTTGCAACCAAACATGCGGCAAAAGTCCTGTTCCAATTGATGATTTTGCGGGCCTGTTGTAATCC
ACCCCGAACGAAGAACTTTCTCTACTGCCTGAATTTCTTCATCACCCATCGCAGGACGAGAAAATGGAAG
AAAACTATCCATAAAACACAGTCCAATTCATTCATAATATAACGATATATTAGATGACTATATTTGAACG
AATCGTAAACACAGGTATGATTTAGCAAATTAAGTGGAAATTACAATAGATTCACGGCAGGTACGTACAT
AAGGCTGGACTATAATTCAGGCAAAAAAACCCGCCAATATTTATCTGTCTTTTCTGGCACACATTTGATA
TCAGCGGCAAAAACTCTGGAGAGCGTATTTTCTTTCATTACCTCATCCGGCTTTCCATTCGCAACCAGTG
ATCCATTAGCAAGCAACCAGATCCGATCAGCTTTATCATAGCTATGATTGAGATCATGACCACTCATGAC
TACGGTTCCTCCGAGTTCACAGAATTTCTTTATCAACAGATCAAGTGCCGCGACCTGAGTGATATCAAGA
TTATTCGTAGGCTCATCCAAGAGCAATAATTTGCCTTCCGAATTGATTGATGGCCAGACTTGTAAAAAAA
CTCCGGTTAATCGCACCCTTTGCCATTCACCACCAGATAGATTGCCTACAGGTGTCTCTAGAAACTTTCC
CAACTTAAAAAAGGAACAGAGTTCTGACAACACACCGTCACAATTAACAAGATGGGCTGCTAAATGCAGT
CGCAAATATTGAAAAACCGGCATTATTGGCACAGAAGAAATTTGCTGGCTAAGCCATGCTCTGTAGCGTG
CTAATTGGCAGTGACTATATTGACTAAGGCACTTTTGTTGCAAATCAATTGCACCACTATAGGGTAAAAT
ACCGGCCATACAGGCCAATAGTGTACTTTTTCCTGAACCATTCGGCCCAATGATATGTATCTGTTCACCT
TGTTGTACCAACGCTGTCAGCGGCATTAATCGGTTTCGTACTGATACCTGATTGAGAGCCATCAACTGAT
TAGTCACTTGCACATTATTCACTTTTTTAACTCCAGTCTCTGACCCTCAATAATAACCAAATGAAGACTG
GCACACCCAATGTTGCAGTCACAACGCCAATCGGTACTTCTGCATTATTCAAGCTAAGACGAGATAGCAG
ATCAGCCAGCAATAATCCATAACCGCCGGATAGAACACAGGCAGGCAGTAGAGTTTTATAATCTGTTAGG
CCGCATAAACGCAAAATATGTGGAATAACCAAACCAATAAAGCTAATTGTTCCAGCAAGTGCAACACTTA
ACCCTACCAACAACCCAACAGCAAAAACAAATAAATTACGCCAATAATAAAGTGAGATACCTAGCTGTTG
GGCCTGTGTTTCTCCCAGTGAAAGAAAATTAAGTACTTTTCCTTGTCTGCTCAACCAAATAATCAAAGGA
AACAAAGCGACTACCAACCATTGCTGCCGCCAGTCTATTCCACTGAAACTCCCCATCATCCAATACATTA
GCTGACGCAAGTCCAGGCTAGTACTAAAATAAACCATCCAGGTCATTAACGCACCAGAGACAACACCAAA
AGCAACCCCTACCAACAACAAACGGGCATTATTCAGATAACGATTTCTTGAAAAGGTCAGCAATATCATT
GTGACGGTCAGCGCACCGAGCACAGCGCCAATACTTAATAACCAGAACGGCGCAATGCCATGAAACATCA
ACACCAAAAACACCACCACCACGCCAGCACCATTACTGACCCCCAATAGCCCAGGTTCCGCCAACGGATT
TTCAAACAGTGCCTGCATTACTGCACCCGCCACAGTCAGGCTCGCACCTACAGCAACGACAGCTAATACA
CGAGGAAAACGTAACTGCCACACAAACAATTGACCTGTTTCAGAAAACCATTTATTAGGCCAGATCCAAT
TTTCCCCAGCACAAAGCGAGAGAAAAAAAACGAGTAAAAATAAACACGTGAGAATTGCCAGAAAACGATA
ATCATGTCTTTTCTGACGAGTCACTAATTCAGTGATGGAATGAGTGGATTGCATGGTAAATCAAGCTCAT
GAGGGAGGATCATTTAAGAAAAAGGCCGCTATTGATGCGGCCTTTTTGATTATTCTTTAGGTGTGGCTTT
CTCAACCCTGCTTTTTAACTTCTGACCAGGACGGAATGTCACTACTCGGCGAGCTGTAATCGGAATGTCC
TCACCAGTCTTAGGGTTACGTCCCGGACGTTGGTTTTTATCCCGTAAATCAAAGTTGCCAAATCCAGACA
ATTTTACCTGCTCACCATTCTCCAAAGAACGACGCACTTCTTCAAAGAATAATTCAACCAGATCTTTAGC
ATCACGCTTGCTAATTCCCAGTTTCTCAAACAGATTTTCTGACATTTCAGCTTTAGTAAGCGCCATAAGT
TCAGTCCCTCAAGGATGCTTGGAATCGCTGTTTCAGCACTGCAACACATTTATTAATCGTCGCAGCAATC
TCTTCTTCTTCCAGTGTACGCGCGGTATCCTGCAAGATAAAACTTATAGCAAGGCTCTTATGACCCTCTG
CTACACCTTTACCACAATACACGTCAAACAAGTTTATGCCAACTATATGATTTACGCCAACTTTCTTGCA
TTCAGCCAAAACATCTTCTACAGCAACATTTTCAGGCACCACGATCGCAATATCACGACGGTTTGACGGG
AAACGTGAAATCTCTTTCGCATCAGGAACCACGCGGCTTGCCAGCTTGTTCCAGAGTACTTCGAATACCA
CGGTGCAGCCATTTAAGTCAAGTTTGCGTTCCAATTCTGGGTGAACCACACCAATATATCCGATGTATTC
ATTTTCCAAATAAATCCCGGCGCTTTGACCTGGGTGCAACGCCGGATTTACATCTGCTCTAAAAGAAATC
TTAGATAATTTTCCAGTTAACTCTAGAACGGCTTCCAAATCGCCTTTCATATCGAAGAAATCAACGGACT
GTTTTTCCAGTGACCAATGCTCTTCAAAGCGATTTCCTGTAATAACCCCCCCTAGCATCAGCTCCTGACG
AATACCCTGATCAGCATTTTCATCAGGAACAAAACACAAGCCAGTTTCAAACAAGCGCACACGGTTTTGC
TGGCGGTTCTGGTTATATACCACCGTTGTTAACAAACCAGTCAGCAGAGATAAACGCATTGCTGACATAT
CCGCTGAAATTGGGTTAGGCAGCATCAACGCTTGTTGCTGTGGATGTAACAGTGCCTGAGTTTTGGGATC
AACAAAGCTATAAGTAATTGCTTCTTGATAACCTCTATCAACGAGCATCGTTTTAACACGTTGCAGGGAA
AGATCCGCTTCACGATGTTTTTTCATGATAAGATCTGCGTGCATCGGTACATCTGGAATATTGTTGTAAC
CGTAGATACGGGCAACCTCTTCCACCAGATCTTCTTCAATCTCCACATCAAAACGCCAGCTTGGTGCAAC
CGCTTGCCAACAATTTTCCTGAATAGTGACTTTGCAACCTAAGTGGGTCAGGATGTCACCAACCTGTTCA
TCAGGTATATAGTGACCAATCAAACGATCCAGTTTTTCACGACGCAATGTGATTGTCGCAGATTGAGGCA
ATTGAGATTCATCAGTAACATCAATAATCGGGCCGGCTTCACCACCACAAATATCAATCAACAATTGAGT
TGTTCTCTCTATTGCTTTGTGTTGTAACTGAGGATCAACTCCACGTTCATAACGGTGAGAAGCATCAGTG
TGTAAACCATAACGACGAGCACGGCCAGCAATCGCTAAAGGAGCAAAAAATGCGCACTCAAGTAAAATAT
TTTGCGTTTCTTCATTCACACCTGAATGTTCACCGCCAAAAATACCAGCCATTGCAACAGCTTGTTTTTC
ATCAGAAATAACTAGGGTATCAGTAGAAAGATTGGCTTCTGTACCATCCAGCAGCACCAATTTTTCATCC
TGCTTCGCCATGCGCACAGTGATTGAGCCATTCAAGCGCTCCAAATCAAACGCATGCAATGGTTGGCCTA
ATTCAAGCAATACATAGTTAGTCACATCGACAATCGGGTCGATGGAACGGATACCACCACGACGTAATTT
TTCACGCATCCATTGTGGTGTTGCCGCTTTCACATTAATGTTTTTAATTACCCGTCCCAGGTAACGTGGA
CAAGCTTCTGTTGCTTCAACACGAATAGGGAAAATAGCATCTGTTGTCGGTTTTACTGCCTCAATTTGTG
GCTCAGATAGTGGCATTTTATTAGCAACCGCCACATCACGCGCAACCCCTATAATACTTAGGCAGTCAGC
GCGATTAGGCGTAACACTAATTTCAATGACCTTATCATCCAGCTTCAGATATTCACGCAGATCAACACCT
AAAGGAGCATCAATTGGCAATTCAATAATACCGTCGTGATCCTCAGAAATACCCAGTTCAGAAAAAGAAC
ATAACATCCCTTCAGAAGGCTCACCTCGCAGTTTTGCCGCCTTGATTTTGAAATCACCCGGTAATACAGC
ACCCACGGTTGCTACTGCAACTTTCAACCCCAAGCGGCAATTTGGCGCACCACAAACAATGTCCAGCAGT
CGTCCACCGCCTACATTCACTTTTGTTACCCGTAGCTTATCTGCATTTGGATGCTGAGCACATTGAACAA
CTTCACCGACAACCACACCATGAAATTGACCGGCAACGGCTTCAACGCCATCAACTTCCAGACCTATCAT
GGTAATTTGATCAGATAATGTTTCACTGCTAATGGCTGGATTTACCCATTCGCGTAACCAGAGTTCACTG
AATTTCATGAGATATTCCCGCCCTTATTTAAACTGTTTGAGAAAACGCAGATTATTTTCGAAGAACGCGC
GCAAATCAGTTACACCGTAACGTAACATTGTCAGACGCTCCACTCCCATGCCGAAAGCAAAACCAGAATA
AATTTCAGGATCAAGGCCAACATTATGCAATACATTAGGATGAACCATACCGCAACCCAACACTTCCAGC
CATTTGCCGTTTTTACCCATTATATCAACTTCCGCCGAAGGTTCTGTAAATGGAAAGTAAGAAGGTCGGA
AACGAACCTGCAAATCTTCTTCAAAAAAGTTAGTCAGGAAATCGTGCAACGTTCCTTTCAGGTTGGTAAA
ACTGATATCACGATCAATAATCAAACCTTCCACCTGATGGAACATGGGCGTGTGTGTCTGATCGTAGTCA
TTACGATACACGCGCCCCGGTGCAATGACGCGAATTGGCGGCTGTTGACTGTGCATAGTTCTAACCTGAA
CACCTGAAGTCTGAGTACGCAACAAACGCTTGGCATCAAACCAGAAAGTATCATGATCAGCACGTGCAGG
ATGGTGAGCAGGAATATTCAGCGCATCGAAATTATGATAATCATCTTCAATCTCAGGGCCTGATTCTACA
GAAAACCCTAATTCACCAAAGAAAGTCTCAATACGCTCTATTGTGCGGTTAACCGGATGTAGTCCACCAT
TTTCCATACGGCGACCCGGCAATGATACATCAATCTTTTCCGCTGCTAAACGGAAGTTCAGAAGGTCAGT
CTCCAGTTTTTCTTTACGGATATTTAGAGCTTCCTGGACTTCTTGCTTAGCCTGATTAATAACCGCCCCT
GCTGCTGGGCGCTCTTCGACCGGCAGATCACGCAGCGATGACATTTGGAGAGTTAAATGGCCTTTTTTGC
CTAAATATTCAACACGCACCAAATCCAACGCAGCAACATCCTGGGCATCTTCTATGGCTGCTCTTGCGTT
TGCAACCAGTTCAGCGAGATGTGGCATCGTTTTCCTCTTCCTTCGGCCTAACGGCCTGCTAGTAATGATC
GTTAATGACCTCTATATATACCCGTTATCTTTCAAGTTGCCTCTTTGTTGGCTGCACTCGCTCACCCCGG
TCACATAGTTACCTATGCTCCCGGGGATTCGCTCCCTTGCCGTCGCGAAGCACCTTGAAATCCATAGGGT
ATACCTATTTCTGTTTTTACTGTCATAAAAACAAAAAAGCCTCCACAACGGAGGCTCAGGCGCTACTTTT
CGTTTCTTTTCTTACGCGCAAAGCCCCCTGAATTCAGGTGCTAAAGTAAAAAAAGATGCGAAAAAAAGCT
AAAGACATAATGTTAGTTCTCTCAGAGTAAAACTCTTTTTTGGCAACGACTCTCTCTCGTAAGCTACATC
TGACAACAAAGTAAAAGAGGGAGCATGCCCCCCTCTTACTACTCTAACTTATGCCAGAGCGCTCTTCGCT
TTTTCAACTAAAGCAGCAAATGCCACTTTGTCAAACACAGCGATGTCAGCCAGGATCTTACGGTCGATTT
CAATAGAGGCTTTTTTCAGACCATCGATGAAACGGCTGTAAGACAAACCATTCTGACGTGCAGCAGCGTT
GATACGTGCAATCCACAGTTGACGGAACTGACGTTTACGCTGACGACGGTCACGGTAAGCGTACTGCCCT
GCTTTAATTACTGCCTGAAAGGCAACACGGTAAACGCGCGAACGGGCACCGTAGTAACCTTTCGCTTGCT
TTAAAATTTTCTTGTGACGTGCACGGGCGACAACACCACGTTTTACGCGAGCCATATACTTCTCCTATCG
TCTCTGAGTTCTAATCTAAAAATTGCTTATGCGTACGGCAAGCAAGCAACAACCAGGCCCAGATCACCTT
TGGAGACCATGCCCTTTGGACGTAAATGACGTTTACGCTTGGTTGATTTCTTAGTCAGAATGTGACGAAG
GTTAGCGCGCTTACGCTTAAAACCGCCACTTGCAGTTTTTTTAAAACGTTTAGCGGCGCCGCGTACTGTT
TTAATCTTTGGCATTTTAATTTCCACTTCGCATTGTGAATTACAATGAATTAATCAGGCGAACAAGCCCC
AACCAGATGAACCGACTGGAGCTTATTACTTGATTGCCTAACTATTTCTTCTTAGGAGCGAGCACCATTA
TCATCTGACGGCCTTCAATCTTCGAAGGGAAGGATTCGACTACCGCCAATTCATCCAGATCGTCGCGAAT
GCGGTTAAGCATTTCGATACCAATCTGTTGGTGTGCCATTTCACGCCCACGGAAACGCAGGGTGATTTTG
GCTTTATCGCCATCTTCCAGAAAACGAACCAGGTTGCGTAGTTTGACCTGATAGTCGCCTTCATCTGTAC
CAGGACGGAATTTAATTTCCTTAACCTGAATAACTTTTTGTTTTTTCTTCTGCTCTTTGATCGACTTACT
CTTCTCATAGAGGAACTTGCCGTAATCCATAATACGGCAAACCGGCGGCTCGGCATTCGGGCTGATTTCA
ACTAAATCAACACCCGCTTCCTCAGCTTTTTCAAGAGCTTCCCTCAGACTGACAATGCCAATCTGTTCGC
CATCTAAACCTGTTAAACGAACTTCAGAAGCGCGAATTTCTCCATTAATGCGATTAGGACGCGCTGTTTG
AATTCTTTTTCCGCCTTTAATACCTTATTCCTCCAATTGATGAAGATTACGACTGCGTATTTCTATAAGC
AGTTTTTCGATGAACTCGTTAACATCAATGCTACCCAAATCTTTACCACGGCGGGTACGAACGGAAACTT
TCCCTGATTCGACCTCTTTTTCACCACAGACAAGCATGTAGGGAACACGACGTAGAGTGTGTTCACGGAT
TTTAAAGCCAATCTTCTCGTTTCTCAAGTCTGCTTTTGCACGAATGCCAGCATCTTGAAACTTTTTTACT
AATTCCTGTACATAATCAGCCTGGCTATCGGTGATATTCATCACCACTACCTGCTGTGGAGCAATCCATG
TTGGGAAGAAACCCGCATACTCCTCAGTTAGGATGCCGATAAACCGTTCCAGTGAACCCAGAACCGCACG
GTGAATCATTACAGGAACTTTACGTTCATTATTTTCACCTACGTAGGATGCATTCAAACGACCTGGTAGT
GAAAAATCGAGTTGCACAGTACCACATTGCCACGCACGATCCAAACAATCATGCAAAGTAAATTCAATTT
TCGGTCCGTAGAAGGCACCTTCACCTGGCTGATATTCAAATTGCACGCCATTTTCTTGTAGTGCTGCCGC
CAAAGCGTCTTCCGCTTGATTCCATTGTTCTTCAGTACCAATGCGCTTTTCCGGGCGGGTTGACAGCTTA
ACTATGATCTTTTCAAAACCAAAAGTGCTGTAAACGTCATACACCATCTTAATGCAATTGCTGACTTCCC
GGTGAATTTGCTCTTCTGTACAGAAGATATGAGCATCATCCTGAGTAAAACCACGAACCCGCATCAAACC
ATGTAATGCCCCTGATGGTTCATTACGGTGACAACTACCGAACTCAGCCATACGTAACGGTAAATCACGG
TAAGATTTTAAGCCTTGGTTAAAAATCTGAATATGCCCTGGGCAGTTCATCGGCTTAACGCAATATTCAC
GGTTCTCTGAAGAAGTGGTAAACATATGCTCACCGTAGTTTTCCCAGTGACCCGTTCTCTCCCACATGAC
ACGGTCCATCATAAACGGACCTTTAACTTCCTGATATTGATATTCTTTCAGTTTGGTCCGGACAAAAGTT
TCCAGCTCACGGAAAATAGTCCAACCATCATTATGCCAGAATGCCATACCTGGAGCTTCTTCCTGCATGT
GGTAAAGATCTAATTGTTTACCAATTTTACGATGGTCACGTTTGGCCGCTTCTTCCAAACGTTGCAGATA
AGTATTGAGCTGTTTCTTATCAGCCCACGCAGTACCGTATATCCGCTGCAACATTTTATTGTTGCTATCA
CCACGCCAATATGCCCCTGCGACTTTCTGCAATTTAAAATGATGGCAGAAACGCATATTTGGCACATGTG
GGCCACGGCACATATCAATATATTCTTCATGATTATAGAGACCAGGACGATCATCTCGACTGATGTTTTC
ATCCAAAATTTGTACTTTATAATCCTCACCACGAGCAACGAAGGTATCACGAGCTTCTTGCCAGTTCACT
TTTTTCTTGATGACGTCATAGTCTTTTTTGGCAAGTTCCAACATCCGCTTTTCAAGCAGTTCAATATCTT
CCTGCGTCAGAGCACGACCAAGATCAACATCATAGTAAAAACCATTATCAATAATTGGACCGATAGCCAT
TTTAGTATCTGGCCATAATTGTTTAATTGCATGGCCTAACAGATGAGCGCATGAATGGCGGATAATTTCC
AGCCCTGCATCATCTTTACTGGTGATGATGGCAAGATTGGCATCTGAATCGATTAATTCACAAGCATCCA
CTAGCTCACCATTTACGCGGCCAGCAATACATGCTTTCGCTAAACCCGGACCAATATCACAGGCAACATC
CATTACAGAAACGGCATGATCAAACTGGCGTTGGCTACCGTCAGGAAGAGTAACAACAGGCATTTAAAAT
CCTTATCTACAGTGGTGACCCACACGAAAGGTCACTTGAAGGAGTTTGATATTCAACTAAAATAACGATT
TAAATTATTATCTCGTCAATCCATTAAAGTTTGGTACTAAAATTGGTACACAATGTAAAAAGTGATTACC
TTCAATACCGAAACACCGCGAAAATATACCACCAACAACCAGTCAGGTCACGGCGATGTTTAGTATGGGT
AAAATCATTTGCATTTATTAGTCGAATCCATCTAATCAAGACATATATAGAAAAACCCGGCATAAGTTAT
ATATGCCAGATTATCATACGGATACAGGATCGTTTTAGTCTATTTAAGCCATTACTGAACCTCTTCGTTA
CAACCCTCTGCCAACACCATATTTAAAGCCTGAACCAAAACGACTTTATCCTCATTATTCTCTAACAGAC
TAAAATATGTTCGACCATCACCCCTTTGGTATGCTGGTCGAGCCGGAGGTATAAATCACATACGCCAGAT
GGCGTGGGGTTAATGCCGGTACTTGCGGGTTGCTATCCGCTCTGGCGAACTCGCGACGCAAATTGCCACG
GGCGGCTTGTTGTTAACGATAAGCCTTTTTCACCTTCCACAAATAGCGTGGAGCCTGAGGTGCTGGATGA
TTATCCTGAACATACCGATAAAACTCATCCGGTGTCATGCTGTTTATTTTATTGACAGCTAATTGACGAT
CTGCATTAAAAGTACGCAAAAGAGCACCCGCACCATTTACGTAGGCAACAATAGTGGCGTAGTGGAGAGT
CTCAGGGTTATCAATACCTGCCAGATGTTGCTCCTTCAAGATACTGATATAAGCAGTGCCAAGATCAATA
TTAGTTTTAGGATCTTTCAACTCACGAGTTGTTGGCTGACCAGAACGCCCTTTCTGTCGATACACATCCC
GCCCTGCTGTCGATGCTTTAATTTGCATAAGACCAATTGCATTCGATTTACTGACTGCATTAGGACGAAA
ACCGGATTCAACTTGAATAATCGCTCTGATCAGAGTTTCATCAACGCCGTACCGATTGGATGCCTGTTGA
ATAAAGGTATCAAAAGGCGTCGGCGGGAAAGAAGAAATTCTAGCTGCGTTGGCAGTATTGCTAAGCATAC
GTTGCTGACCGGACTGTTTACCAACATTTGTTTGCTGAACATTTCTCTCAGCACAACCGACGACTAACAG
CACGACCAGTGCCATAAAGCTCAGTCTTAATTTCACCCTATAATCCTCTGGATCAAATTTTGCTACAGCG
CAGCATATACAATTTCGTTTACGATCTAAAAATATTTTTACTTAACTTTTCACTGTATTCGTGTTCATAT
CATATGGAATGACTATTGCGACAATCGCTGTTTCCAAATTTTATCATCTTGACTTTACTTAAATGATATT
GATAATCGTTATCATATACTTATAACAAGTAAGGTTTGAATTTATGAAGAAAAAACTTTCTCTGCTTTTA
CTTTCTCCTCCTGTTCTGGGAATTATGTTGATTCTCTTATCTGTAATTCTATTTAGTCATCAGGTATCCG
CCGCCAAACAATTTAAAGTTGTCACGACCTTTACTATTATCCAAGATATTGCACAAAACGTAGCAGGTGA
TGCGGCGATTGTTGAATCAATTACTAAACCTGGTGCCGAAATCCATGATTACCAACCCACCCCCAAAGAT
ATTATAAAATCTCAACATGCTGATTTGATCCTTTGGAATGGGCTAAATCTAGAACGCTGGTTTGAACGCT
TCTTTGAAAACCTTAAAGATGTACCTGCCGTTGTCATTACTGACGGCATTGAACCACTACCTATCCGTGA
AGGGCCTTACAACGGGAACCCTAATCCTCACGCTTGGATGTCACCCACAAATGCTTTAATCTATATTGAG
AATATTCGCCAAGCATTTGTGAAATACGATCCTGAAAATACAGAGATTTATAATAGGAATGCCAAAGCCT
ATGCTGAAAAAATTGCCCAACTGGATTCTCCACTGAGAGAACGTCTTTCTCGTATTCCACAGGATCAACG
TTGGTTAGTCACCAGTGAAGGGGCTTTTAGTTATTTAGCTAAAGATTACCAATTCAAGGAAGTTTATCTA
TGGCCAATTAATGCGGAAGAACAAGGTTCACCACAACAAGTTCGTCATGTCATTGATACTGTAAGAGCAA
ACAAAATCCCAGTTGTATTTAGCGAAAGTACAATTTCAGATAAACCCGCAAAACAAGTCAGTAAAGAAAC
AGACGCCCGTTATGGTGGCGTTCTTTATGTAGATTCACTCTCCGGCAGTACTGGCCCGGTACCAACTTAC
ATTGATTTACTGAACAAAACTGTAGATACAATCGCAAAAGGATTTAATCAATGAATAGCAATATACTGTT
TGAACGTCCTCATTTAGTCGTTGATGACGCCACTGTGACTTATAACAACGGTCACACAGCTATTTATGAT
GCAAGTTTTTCTATCACCGGTGGAACTATTTGTGCGTTGGTGGGCATTAACGGTAGTGGTAAATCCACAT
TGTTTAAGACTATCATGGGACTGGTAAGCCCATCTCAGGGAAAAGTAACTCTGAGTGATATGCCAGTCAA
AAATGCGTTGAAGAAAAATATTATTGCATATGTCCCTCAAACAGAAGAAGTCGACTGGAACTTTCCAGTA
TTGGTTTCTGATGTCGTTATGATGGGCCGCTATGGGAAAATGGGATTCCTGAGAATCCCAAGTAAAAGAG
ATCACCAAGCTGTTGATAAAGCACTTGAACGTGTCGGTTTAACGGCCCTACGCAACCGACAGATTGGCGA
ACTCTCAGGCGGACAAAAAAAACGGGTTTTTCTTGCAAGGGCTCTGGCTCAGGAAGGTAAAGTTCTATTA
CTAGATGAACCTTTTACTGGTGTTGATGTAAAAACAGAGAATGCCATCATTGACCTGTTGTGTGATTTAC
GTGATGAGGGCCATCTGGTTCTGGTTTCTACACATAACCTCGGTAGCGTGCCTGAATTCTGCGATCATGT
TATCCTAATCAACCGAACGGTTCTAGCAAGTGGCCCAACAGAAACAACGTTCACCCAAAAAAATTTAGAG
ATGACTTTTGGTGGAGTACTTCGTCATATTAATCTATCCGGTCCGGAATTACATGATGATGATGATCCAC
GCTCCTTGACTGTTATTACTGATGATGAACGCGCAGCCGTATTTTATGGTCATGATCATCATGTTCCGCC
AAGGCAAGGTCAGCATAAGGAGAAGCGTCAATCATGACAGAGCTTTTGCTGCAACCTTTTCACTACAATT
ACATGGTAAAAGCCATCTGGGTTAGTGCCATCGTCGGTGCCGTCTGTGCCTTCCTTTCTTCCTACCTGAT
GTTAAAAGGCTGGTCATTGATGGGAGACGCGCTCTCTCACTCAGTTGTGCCTGGCGTCGCTGGTGCTTAT
GCGCTAGGTCTTCCTTATGCAGGTGGTGCTTTTTTTACCGGAATGCTGGCAGCTCTGTCTATGACTTTAG
TTCGTCATATCACTCGCTTACGTGAAGATGCAGTAATCGGGTTCATTTTTTCCACTTTCTTTGCGGTCGG
CTTATTAATCGTTTCCCTCAATCCTACATCGGTTAACGTACAAACCATTATTTTCGGCAATATCCTTGGC
ATCGCTGATGAAGATGTTCTCCAAGTTGAAATCATTATTGCGATTTCATTTATCGTGCTCATGTTTATCT
GGAAAGATTTGCTAATTGTATTTTTTGATGAAACGCATGCTCGCTCTATCGGCTTATCCCCCTTGCGGAT
GAAAATCATTTTTTTTACTTTGTTGAGTGCTTGTACTGTCGCAGCTTTACAAACTGTCGGCGCTATTCTG
GTGATTGCAATGGTTGTCACTCCAGGCGCAACAGCTTACTTATTAACAGATCGTTTTAAGCACCTGCTGA
TCATTGCCGTTACTATTGGTTCCCTGACCAGTGCATTTGGCGCTTACCTAAGCTTTTTCCTTAACGGCGC
TACTGGTGGTGTCATTGTCACGCTGCAAACCGTTATTTTCCTACTCGCATTCTTCTTTGCACCAAAGCAT
GGGCTATTCGCTTCACGTATACGTGCCAGAAAAGAATCCTCAGCCTTGGCTCAGGAGACAACACAATTAT
GAATGAGTTGACACAGTTAATCACTGAGCCGTTTATGTTTCCATTTATGCAACGGGCGGTATTTGCTGCT
ATTGTAACAGGCGCGGTATGTGCAATACTCTCTTGTTATCTGGTTCTTAAGGGCTGGTCGTTAATGGGTG
ATGCCATCTCTCACGCTGTATTACCAGGCATTGTACTAGCTTTCGCTGCTGGTATACCGCTGGCTATTGG
CGCATTCTTTTCCGGTATCTTTTGTGCTGTTGCAACAGGATATTTGAAAGAACATAGCCGGATAAAAGAA
GATACTGTCATGGGAATTGTCTTTTCAGGCATGTTTGCCTTTGGTTTAGTTCTTTTTGCCCGAATAGACA
CTAACCAACATCTCACTCATATTCTGTTCGGAAATATTCTAGGGATCACTAAAGATGAATTGAATCAAAC
ATTATGGATTACCTGTATCACTATGGCGGTAGTACTGCTAAAGCGCAAAGACTTCATGCTTTACTGCTTC
GATCCAAACCAAGCACGCGTAGTGGGATTACCTGTTAAGCTTTTGCATTACGGTTTACTTTGTCTATTGT
CAATGACCATTGTCGCTTCCCTGCAAGCCGTGGGAATGATTTTGGTTATCGCAATGTTGATATCACCGGG
AATCATCGCTTTCATGTTATGCCGCAGTTTTGACCGAATGTTAATTGTCGCTATCATTGCATCAGTCAGT
TCCTGTGTCCTGGGTACTCTGGTCAGTTTCCACATTGATGGTGCAACGGGGCCATGCATTGTTATTGTTC
AGGCTATCTTCTTTACACTGGCACTGGCTTACAGTCAGATAAAACTTGTAAGAACAAAATCCAAACGTAA
AACGTATCAAGCAGCCCTACAAATCTCTAACGAACCCAATCAATAACAAAAAGGGTTATATCTGTTTTGA
GATATAACCCTGTTAATCATCTTTTTTACCTGATCATATGTTTTCTCTGACTATAATTGTTCATAAAGTA
ATTGACGACATAGAGAGGTGAACCATGTGGCAGACAGTAAATCGTTTGTTAAACGAACATTTCGGTGTTG
CTGAAATTCACGATAAAACTGAGTTAGCCGGAGGGGACATCCACCAAGCTTGGCGAGTCACACATGGAAA
ACGACAAGTTTTTGTCAAATCAAATCTGCGCGAGATGCTCCCTGTCTTCAAAGCAGAATCAGAACAGCTT
GAACTCCTGGCACGCAGCCAAACTATCCGTGTTCCAACTGTTTATGGTATTGGCAACACCCGTGACCATA
GCTTTCTATTGCTTGAATTTCTGCCTTTAAAATCTTTCGACCCTCACAGTGCCTATTGCTTCGGTCAACA
ACTGGCAAAACTTCATCAATGGAGTGAGCAACCTCAATTCGGCTTTGACTTTGACAATATGCTGGCAACA
ACTCCACAACCTAATGGCTGGCAACGACGTTGGCACCAATTTTATGCGGAAAAGCGGGTTGGTTGGCAAT
TACAAATCGCAGCAGAAAAAAACATGATATTTGGTGATATTGATAATATCGTTCAAGCTATAAGTAACAA
ACTTCAACACCATCAGCCACAACCCTCTCTGTTACATGGCGATCTCTGGCCAGCTAATTGTGCTTCACTA
GATGACCAAGCCGTTGCCTTCGACCCAGCCTGTTATTGGGGAGATCGTGAATGTGATTTCGCTATGTTAC
CGTTATACCCTGACTTACCAATGCAAATTTTTGATGGCTATCAGAGCATATGGCCACTCCCTGCCAACTT
TATTGAACGGCAACCTGTGTATCAGCTCTATTATTTGCTTAACCGGAGTAATCTATTTGGTGGTGATAAT
CTTATTGCGGTTCAAAATATTCTCGATAATATTTTGACTGAAAATAGCCAATAGATGGGTAATCAGGCTG
CGAAAATACTTATTCCGCAGCTATAGCCAACCGGAGAATCTACCAGCCTAATATTTTCAATAGAAAATAA
AAAATTGCACCGATAATTACCGGTGAAATATATAAGATATAAATCTGACTGAACAGTGTATGACGAGGAA
GTTTAATTTTTAATTCAATCTGTTCTCTCGTCAGGCCATCATTGCCTTTAGCTTTTTCAATAATAAGCTG
ATCTTCAATGTTTTCTCGTATAAACTTCACTTGTCTGTATATCCGTTGACCTGACGCACTCATAGCAAGG
CCGAAAAAAATAAGAAAATAGATAATCAGGAAACCAAGCGTTGATCCGGTAAAACCAGCCAGACGATCAG
GTGTTGGTGAGTTTTTCCAGAAGAAATCCAGAAATGGGGTATTAAAACGCACCATTTCAGCCATCATTTT
CAGGAAATCATTCAAAACAGCATTGATACCATCACCTTTAATACCGTGCAGCCAGGCAAGATTAATCACA
GAAACAATGGTCGATAAAAGTGCCGGAACAAAAATCACCCAACCTAAAACTCGCTTAATAATAGCGATGT
ATCCGGCTTTTTGGTAAGTCATCGATACCCCTCATAACAATAAGCAGATTTTATTTTTGGCTAATCATAG
CCCATCAATCACCAAATTTAACTTTATATTTAATTAACTAAGCATTTCTTACCATGTTCCCGATCAGGAA
AAGATTTCACCTACTGAGATTGTTACAATCAGCTTTCGCTAACTGTCTGACCAAAGAGAGATACTTAAAT
GTCTTTTCATTTACCAATAAAAGCAGCCATTTTCGATATGGACGGCTTACTGATTGACTCTGAACCCTAT
TGGACCCAAGGAGAAAAAGAAGTATTTAGTGAATTAGGTCTGGATTTCTCTTTAGCAGAAAAACTACCAG
ATACTCTTGGATTGCGAATTGACCAAGTTGTGGAACTTTGGTATCAGGCTTCTCCCTGGCAAGGGGCATC
AAAATCAGACGTGGAACAGCGAATTACCGACCATGTTATCGATTTGGTAAAAGAAAACCGTCCTTTACTC
CCAGGTGTTGAATATGCTTTAAACCTTTGCCGCAAACAAGGACTAAAAATCGGCCTAGCCTCAGCTTCTC
CACAATATATGTTGGAACAAGTACTCGAAATGTTCAGCCTTAATCACTATTTTGATACTGTCGTTTCTGC
TGCCAACTTACCTCATAGTAAACCCAATCCCGAAGTTTATTTGCGCGCTGCTGAGCAATTGGATGTCGCT
CCGATAAATTGTGTGGCCCTGGAAGATTCATTCAATGGAATGATAGCAACAAAAGCTGCAAGAATGCGTT
CAATCGTTGTGCCATCCGCTCATCACTTTGATGACCCAAGTTGGGTTCTCGCAGATATTAAACTACATTC
TCTCGAGCAACTCACTGTCATGAACATCACCTGATTATAACTTTAGCTGCCATCATTTATGCCAATGGCA
GCTTCTTATTGTTCACATAGTAGTCGTAGCGCTTATGTCTTATTCTGTCAAATAAAAATCTAATTAAATA
TTAACGTCATATATTAATAAATAAGATATTTTTGCTTTTCACCCTCTATCTTACCCACATAAAACCCTCT
ATACTTCGCCGACTGTATGGATAGACAGTTATTAGTCAGAGGAATTTATGACCGCAGAAGGGCATCTTTT
ATTTTCAGTTGCCAGCATCATCTTGGCACATAAGCTAGAGATAACACCAGAGATAGCTTATGGAGACTGG
TTGCATATGCTACCAGGGGTACTGCTTACTGCCTTGTTACCCGACATCGATCACCCTAATTCAACCCTGG
GTAGATTATTCAGATTTATCTCCATTCCTATTGCCAAACTCTGCGGTCATAGAGGCTTTACTCACAGTTT
ACTTGCTCTCATATTAGGGATTACTTTATTTTGGCTAAAAATACCCGAAGAGTGGCTAATTCCAACTGAT
TTTTTCCATGCCATGATTGTTGGCTATTTGAGCCATCTGGTTGCAGATATGCTAACACCTGCTGGTGTGC
CGTTATTATGGCCAATCAAAATACGTTTCTGTCTACCTGTGCTTGGCAAGCAAGGAAATAAGAAAGCAGA
AAGGTTTATTTCTGCCTTATTAATTGTCATTGCCATTTTTCTACCAGAAAATATTGAATATTCTATACTT
TTTTATATAAATCGCATCAAAGATCTCTATTTCTAATGCTCTAATTGACTAAAAATAAATCTTAAAAGTC
ACATTAATTATATTAAATTCTATATAGTTATAAATGAGAATAGTTTAATCTGGTACTATATTCCCCAACT
GCTTGTTGTAATGTGTTCGTTTGCAAACCTACACGATTCGATACAGCTTATGACTTAACTAAATTGAATT
CTGGAGTTTGGGGATGAATTTACCACTCATTTCGAATGTGCTCGTCTTCGTAGCACTGCTTTTGCTATTG
TCAAAAGCCAGTTCACGGCAATGGAATCTGTCGAAAAAGGTTTTTGCGGGCCTTGCCATTGGCATTACTT
TTGGCTTAGCACTGCAACTGGTTTATGGTTCTGATAATACCATAGTGAAGGAATCCATATCATGGTTCAA
CATTGTAGGTAATGGCTACGTACAACTTCTACAAATGGTCATTATGCCTCTGATATTTGCCTCTATTTTG
AGTGCAGTCGCCAAACTACACAAAGCATCTTCTCTGGGAAAAATCAGCTTTCTGACTATCGGAACGTTGT
TATTCACTACAATGATTGCAGCGCTTATCGGTATCATGATTATCAACCTGTTCGGCCTGACTGCTGAAGG
TCTGATTCAAGGTCCCCAAGAAACAACACGTCTGTCTGCTATCGAAAACAACTATGTCAGCAAAGTCTCT
GATTTATCTGTACCACAATTGATTTTATCTTTTATTCCTAAAAATCCGTTCGCAGATTTAACCGGCGCTA
ACCCAACTTCTGTTATCAGCGTTGTTATTTTCGCAACCTTCTTAGGTATCGCGGCCCTGCAAATGTTGAA
AGATGATCATGAGAAGGGTGAACGCATATTAGTCGCTATCGACACTATACAGGCATGGGTAATGAAACTG
GTTCGTCTGGTTATGCGCTTAACGCCGTATGGTGTTATGGCCCTGATGACCAAAGTTGTCGCCAACTCTA
ATATCCATGAAATTGCAAAACTGGGAACCTTTGTTATCGCATCCTACATTGCACTAGCACTAGTATTTGT
TGCTCATGGGTTTCTACTTTCTCTCTTCGGCATCAATCCACTTAGATTTTTCAAAAAAACTTGGCCAGTG
TTGACTTTTGCATTCACCAGCCGTTCCAGTGCTGCCAGTATTCCACTGAATGTCGAAACCCAGACACTCC
GTATTGGCGTACCAGAATCAATCGCCAGCTTTTCAGCATCTTTTGGAGCAACAATTGGTCAGAATGGCTG
TGCCGGAATTTATCCCGCCATGTTGGCCGCAATGGTTGCTCCAACAGTAGGCATAAACCCACTCGACCCA
ATGTGGATTGCAACACTCATTGGCATTGTCACTATCAGCTCTGCTGGCGTTGCTGGTGTGGGCGGCGGTG
CTACGTTTGCAGCACTGATTGTCTTACCCGCAATGGGACTACCTGTAACGTTGATTGCTTTATTGATTTC
TGTTGAGCCTCTCATTGATATGGGCCGTACGGCACTGAATGTAAGTGGTTCAATGACTGCTGGCACTATT
ACCAGCCAACTGATGGGACAAACTGATAAAACTATCTTCGATCAGGAAGAACACGTTGAATTAAGTCAGC
TATAATTTAAACTTCAAAAACTGTAAAAAAGCCGGAATTGATTCCCCGGCTTTTTATTTTATTCACAATA
TTATTTATTCAGGTACTGTCCACTACGCAGTGCTTCAATACGTTTGTCCAATGGTGGGTGAGACATGAAC
AGCTCACTGAATGTTTTTGACTTACCATTAATACAGAACGCCATCATACTGCCTTCTTCCTGCGGTTCAT
AACTGGTTTTCAGGCGCTGTAAAGCAGCGATCATTTTCTCACGACCGACCAACTTGGCAGAACCTGCATC
TGCATGGAATTCGCGATAACGTGAGAACCACATTGTGATAATGCTCGCCAGAATACCAAATACTATTTCC
AACACCATTGAAACAACCATGTAAACAATAGGATTGCCCGAGGAGTTACTCTCTTCCTCATCACTGTTGC
CAGACAGGAAACTTGATACAGCTTGAGCCAGTAGACGGGAAATAAAGATAACGAAAGTATTTACTATCCC
TTGCAACAAGGTCATCGTCACCATATCACCATTAGCAATATGACTAATCTCATGAGCAATAACAGCTTCT
GCTTCTGCCCTACTCATGTTATCCAATAGACCGGTGCTGACAGCAACCAGAGAAGCATTACGACGCGCTC
CGGTAGCGAATGCGTTAATATCAGGCGCGGCATAAATCGCAACCTGGGGCATGGCAATATTGACTTGTTC
CGCTTGACGGCGAACAGTTTCAACTAACCAATGTTCAACTTCATTTACTGGCTGTTCTATGACCTGGGCA
CCCACAGAACGCAGGGCCATCCATTTGGACATCAACAGGGAAACAAACGCCCCACCGAATCCGAACAGAC
CAGCCATAATCATCAAACCTTGTACACTACTCCCCTGAATTCCTGTCAAAGAAAGTATTATCCCGAACAC
CAACATAACAGCGAGGTTAGTGAGGAGGAACAAAACAATTCGCATCATAAAAACCGGCTTCCTTTATTAA
TAATCAATGCACTTTCAGAACTACTCTATAAATAAGGCTGTTCTTACTATATTCAAGGCTTTTAGCCTGT
TAAGCGATAAAACCAACATAACTTTACAAAATCATGAAAAAAACCACATTAGCCTAACACCAATTGGTTA
AACAAAATACGCCAATACCTGGTAATACTGAGAAAATGTGAAATAATTCATCCTTCCTGAAAAGAAAAAA
CACCTTCAAGAGACTGTTTATATTACTGGTAGCCCAATATACCATTCACTCAAAACATCCCAAGCGAACG
ATATTGGGCATTAATCATTAACAGGCTTTAACCCATTATTTTACTTAGACTTAGCCAACATTTTCTCAGC
AGGTTGGTGCGCTAAATCAAGTGCAATCTTCACTGACTCATCAAGATAGGGATCCGGCCCCTGATAATCT
TTAGGCAAATCATCCAGTGAAGTTAACGGTTTTTTACCCTCGCGTTTAAAGCGATCATTTATGCGATTCA
ACTTCAGAGCATCCGCTTCTTTATTCTCTTTCTCTCTTTGTACATAGTTCAGAGAAACAATATTTTTATG
CTCTTTCAGCGCTTTATAGTGAGCAATATCCTCATTGATATACTTGAATTCTGGATCAGTTGTAATGCGG
GCATTGTGAGCAACATTCAACTGAGGAACCAATGCAGCAATAATTTTAGACCCTGTATAATGGGCAGGAG
GAATGCTATCCCAAGGCAAAGCATTATCTTCGAAACTTTCCCCGGTTTCTGCCGGATCAACCCCCGTAGG
CATTACGATATCAGGAGTAACCCCTTTACGCTGAGTACTACCGCCATTGACACGATAAAACTTCTGAATC
GTATATTGAACAGATCCCAGTGATGGCCAATCAGGACGCATCATTTGATCGTAAATACGACTCAAAGAAC
GATATTGCTGAACTGTACCTTTACCAAAAGTCGGTTCACCAACAATCAACGCTCGCCCATAATCCTGCAT
TGCTGCGGCAAAAATTTCAGAAGCAGAAGCACTAAAATGGTCTACCAGAACAACCAAAGGTCCTTTATAG
TACACCACTTCATCAGTATCAGAATCCTGACGAATTTTCCCATTATTATCTCTAACCTGGACAATCGGGC
CACTTGGGAGAAACAAGCCTGATAAAGAAACCGCTTCTGTCAGCGCACCACCACCATTGCTACGCAAATC
AATGACAATAGCACTGACATGCTGTTTGGTCAGTTTTTGTAATTGAGTTTTAACATTATCAGTCAAACCA
ACATAAAAACCCGGGATATCAAGCACGCCCACTTTTTCCTGACCCATTGTCTTAACTGACATCTTCACAG
CCCGATCTTCCAAACGGATCTGTTCGCGAGTTAAAATAACAGTACGCGGTTTTGCTCCTTTGGTATCAGA
AATAACCTCAAGCCGCACTTTACTCCCTTTAGGACCTTTAATCAGCGCAACCACATCATCCAGACGCCAG
CCAATAATATCCACCATAGACTTTCCTGACTGGGCAACACCGATAATCTTATCACCCACGTTTAATGCTT
TGCTTTTGGCGGCAGGTCCACCAGCAACCAAAGAATTTATGACCGTGTAGTCATCATCTATTTGCAAAAC
AGCACCAATCCCTTCCAGGGAAAGACTCATTTCTGAGTTAAACTGTTCAGTATTGCGTGGTGAAAGATAA
TTAGTATGAGGATCAATTTCACGGGCAAACGCAGTCATAATCAATTGGAAAACATCTTCACTCTGGCTTT
GTGTCAGACGTTTTAACGCGGATTGATAGCGTTTGGTGAGCATCTCTTTGATTTTCTTGTCCTCTTTGCC
GCTGAGCTTGAGGTTGAGCCAATCATATTTAACTTTAGCATCCCAAAGTTTATTTAGCTCTTCCACACTC
TGTGGCCAAGGGGCTTTGGAACGATCAACATCAATTGTATCGTTACCATCAAAATTCATTGGTTGTTCAA
GACGCGATAAAGCGTACTGATAACGCTCAAAGCGACGTTTCTGTAACAAATTAAACAAGTCATACGGAAT
TTCCAGATTCCCATTTTCCAACTCCTTGCCTAACAACTTTTTCTTATCGGCATACTGAGCAACATCTGAC
GCTAATAATATGTTATGGCTGTAATCCAGTATATTAAGATAGCGGTCAAATATTTTTGCCGAAAAATCAC
CATCTAAATCAAATTGGCGATAATGAGAACGAGTGAAGCGGGATGTTACCCGCTCGCTAACTGTTGAATG
CTGAGGCTCTTGCTTCAATATAGGTAATTGTTCAATACCAACAGGAACAGCCACTGGACTGTTTGTATTT
GCATAACAAGTACCAAAAATTGAAACACCTAAGACAAAAGCCAGTTTGACGAATTTGTTCATGCCCAGGT
CGGCCTCCGTATCAGAACTGTAAATGTTCTGCGCGTACAATCATTGCCAAACCGGAAGGCAATTGTACCC
GTACACCATCTTTGGCGACTTCAAGCACAGAAGCATCCACTGAACTTTTACCCACTCTTACTTTAATTTC
CTGACCAATTTTCAGCGATGAAACATCGACAATCTGAATCGGTACAGGTTGAACAGGTTTAGCAACGGGT
TTACGTGCTTGCTGAGGGCGCTTTTGCTGGCGTGGTGGCTGCCGTTTTTCCCCCTCAGTATTATTAGCGC
GGCGACGAGGAGCTGGTTTCTTGGCTGTGGGCCGTTCATTTTTTTCACCAGCAGCCACATTTTCAGCTTC
ACGTTTTTTAGCTCTTTGCTCTGCACGCTGTGCCTGAACCCGTGCTTTAGCTTCAGTCAGTTGCTGAAGA
GCGTGCTCAATGTGTTCCGCTTCCAATTCACCGCATGAATTACCATCAAGGTCAACACGCTGCGCACCTT
CTTTCACACCATACAGGTAACGCCAACTTGATGTGTACAGACGCAAGGCGGAACGCAATTGTGTTTTACT
TAAACACTCTTCGTCCTGAATACGTTCAACGATATCTTGAAAAATACCGATCTTTAAAGGACGAGCTTCA
CCTTCGGCTACGAAACAGAGCGGGAAACGCTCAGCTAAAAAAGCAATAATCTCTTTACTACTATTCAACT
TAGGTTGATTTTCCATGAAATTTCCTGATTACAACGGTTTTGCCAACCAGCATAGGCATGAACTGGCGTC
ATTATAATAGCGTTGCTGATAAATGCCACGTTATCCATATGTTAAGTTACATTCAATTCAACATATTTCG
GCACAACGCACTGTTCTAAATGAGCACAAAGCCCATCAATAAGGGCTTGTAAGCCAAATTCGTCTTTCTC
GTCGAACCTATTAAAGACCGTACTATCAATATCCAATACACCAATAATTCTATCGCTTACGATCAACGGC
AACACAATTTCAGCGTTACTAGCAACATCACAGGCGATATGACCAGGGAACGCATGAACATCATCAACAC
GCTGGATACGCTTTTTCAATACAGCCGTTCCGCATACCCCCTTGCCAACAGGTATTCTGACACAAGCAAC
TTTTCCCTGAAATGGCCCTAACACCAACGTATTACCATCAATCAGGTAAAAGCCAACCCAGTTAACGTCA
TGCAAACGTTCATACAACAATGCACTGGTATTAGCCAGCGTCGCTATTAAGTCATACTCACCAGACAACA
GAGCTTTTAGGTCTCCCGTAAGCTCCCGATAGAACTCATTTTTATTCATAATTGACCTATCCGATGAAAT
TCACAAAACGCATCTCTATTTTTATATCAAAAAAACATCAAGTGCCCATAACAATAAGGTTAACAGTCTG
TCACACTGACGTAAATTTTTTACTGTCTTTAATAAGATATTCTTTAATTATATTTATTGAATACTTGCAA
AGGCTAGTGAGATATCACACTACTTCACCAAAACATTATCAGAGGTACAACCAGTATGAATATGATTCAC
TGTTAGTGCCTCTATGCCCTCATACAATAAAATCAAATTGAGTTTTTACACAATTATAAAGATCAATTAT
CTGATAACAGTATCGCTCATTAGCCCCTTTCATTTGAGAATTGACTAGTGGTGTAGTAAAAAAACCAAAC
ATTCAAACAAGTTATCCATAGAATTATTGCATTTACCACACCATCACCAACACTTTGAGTCCTTATTACC
ACACCAAATAAATATTTCCTACTGAATGTATAAAAGGTCAAAGAATAACAGAGATAAAAAAAGCAATATG
ACAAGAGTAAGTTTTAGAACAGATCATTATAACAGCAATATCATCTACCGATTATCCAGCACAGAAAATA
TTATTACTGGAAATCTCAGCTATTTGATCTATTCTCAATGATGGCCCTACTGGTCTTACCTGTTATCTAA
AAGTTAAGGAGCGATCATGAACCAGACAAAATTAAGAATTTCCAGCTACGAAATTGATGATGCTATTCTC
TCTTCACCTTCCCAAGAGGACGATATCACCATTAGTATTCCTTGTAATTCCGACCACGAACTTTGTATGC
AGTTGGATGGATGGGATGAACATACCAGTATTCCCGCCTTACTAAACGATAAACACATTCTTCTCTACCG
AAAGCATTATGATAGACAAAAACATGCATGGGTTATGAGGGTGGTCTGATGTCCACAAAAATTGTGACAA
AAAGAGGCCGAGTTGACTCCTCTACTCGGCCTAGGGAAAATGGCTCTTAAGAGCCGTGCGCTAAAAGTGT
CATTGAGACGAAAAACAACTTACAATTTAAAGAGTAGCTGACATACTTGCATTTTACCAACTTTTTGGAT
AATAAATAATCAAAAACAACATCTTCCATTAAGCCAAAATAGACGCTATCGCTTACTCAATGACATTATC
TTTTATCGCACAATGCTAAAGCTGCTTGTTGGAATGGCTCTATACTCATTTTTTGAGTCGGATTTTTGCT
ATCATCCAATAGAATAATATCCAAAGACTTAGCATTCACTTTCCCCACCTTCATCATATCCGTGGCTATA
TCATTCAATGGGTATTGCACTAACGTACTTGGATTAATCACAAACAGAGCCTTATTTGCTCGGCAATCCA
ACATCACCTCTTCCCGTGTAAATGCCCATTTATCACCAAATTGTAGCTCACTCACCGTTTCAATCGGTGC
AGCAACATTTTGAAAAGAGAGACAAAACAAGGAAAATAATAAAAGTAAACGTTTCATAATAGTTACCAAT
GTAGATATAAAAGCGAGCGAAATGGATCTTTTCACACACTATCTATACACTCCCATTTTTTCCATATTCA
CTATATTTTAGTGTCAAGAATAGACTATACCCTATGGATTTCAAGATGCATTGCGACGGCAAGGGAGCGA
ATCCCCGGGAGCATAGATAACTATGTGACCGGGGTGAGTGAGTGCAGCCAACAAAGAGGCAATTTGAAAG
ATAACGGGTATATACCAACAGCACCTATTGAGACAGATAATTAATTAAGAAAATCAAATCGGTTGATAAG
TAGCAAAAACAGCAACACATAATAGAACTAATGCTCCAAGAATAATTTCAACCCAACTATTGATAATTAA
CAATTGATAGCGGCCAGGCTGCTTCAGTTTAGGAACCAAGATATAGCGGTTAATTAATGCAAGCATCACC
ATACCCACCACCAATGCTATCTTCAGCCATAGCATGGATTGATATTCACTACCGCTATATTTCGGCCAGT
TCGGTAGCAAAATTAAGCCGCTTATAATACCAGTAATGATAATTAGGGTTACAGCAACGTGACCATATGT
GGAAAAACGCATCATAGAGATCATAATCTGTTTATCCAACCCTATAGCCAATTCATTTTGTATCCGTAAA
AATTGCAAACATAACAAAAACGGCCATAATCCACCAAACCAGTATCCAACACTCACTAAGTGAATTACCT
GATTAATCTGAGAAAAAACACCTGTTATCCCATCATGCATTACCGAATGGCCTATAAAGGCATGGCAGGA
GAGTAAAACAGCAGAACTGATTAACATCAAAATATTTCTGGCTTTTTGTTTACTGATAAACAAAAACCCT
GTAGCAACTATTGAAACCAGTATTTGCCATTGCCAAACTTTACCAAAAGTTGTTTCCAATACTGCCAACC
AGATTTCTAGATTACAAATATCCTGCCAACCATCACCCATTATTCCCGATTGAATTGCCAACCATCCCAT
TGTTGTTACTAATGTCACAACTGTACTGATAATTACCCCTACACGAAGGCGCACATCAATCAGAACAGAT
AAACGCTCAGGAACCAATATGGCAGTAAATATGCTAAAACCAAACACTAACATAACTGCCACGAAATGAG
TGAAGCGACAAAGAATATACAGCGTCGCTAGAGACATAATTATTTCACTGTAAAGCTATAGACACCTTTA
GTCTTATGCCCATCAACAGAGACCACGCTCCAGTTAACATCATATCTCCCTGTCGTCAGTTTATCTTCGA
TAGGAAGAATAAGTTTCGTATTAGTTACCGGATCAAGCTTCAATTTTCCCGTTTTAATGGGTTTATTTTC
CGGGCCAATCACTTTTATTTTACTAAAACTCAGCTCAATACCTTCAGAAAAGCTTAGCGTGATCACCTGC
GGTGTATTTTCTACTGTAGTATCTTCTGCCGGAATTTGTTCTGTTAAATGCGCATGAGCCAAAGCTTGCT
GGCAAGATATGGCAACAAAAAGGACAATTAAAGCAGATAATTTTCGGCCAAAAGAGCGGATTGTGCTAAT
GGTCATCAATAACCTCTTAATTTTCAAATGAATCTCTATATACCCGTCATCTTTCAAGTTGCCTCTTTGT
TGGCTACACTCACTCACCCCGGTCACATAGTTACCTATGCTCCCGGGGATTCGCTCCCTTGCCGTCGCGA
TGCATCTTGAAATCCATAGGATATAAATTGTCATCATTTTATATCAAAAGAATTATTTTATCTGCGATAA
CTTACAATAAGAATTTCGTCTTGTGAACTATCGCGCAAAAATAAAGGAAAACCGCAGTATTGACTTTAAA
TACCTAAAGTTATTGCGACTACTGCGGCTAATTAATTCCATTTCATTAGACAGGATTTGCAGCAGCCAGA
CCTTTCAGATCCTTATCTAATAAGAAAAGTGCTTTACCATCCTCACCAACCATATCCAGTTTATCAAGGA
TAGATTTAAACAATTTCTCTTCTTCATGCTGTTCTGCTACATACCATTGCAGAAAGTTAAAAGTAGAATA
ATCCTGCGCGGTTATCGCCAAATGAGCCAGTTTATTAATTTCGGCAGTAATAAATTTCTCGTGTTCATAA
GTTCTATTGAGTACATGAGATATAGATTCATAATCGGCCGAAGGTGCATCAATTTGCCCCAAACGTGGCA
TTGCGCCTGTATCACTCAGATACTCAAACAAGCGATGCATATGTTGCATCTCTTCCTGAGAGTGCGATTT
AAAAAACGCAGCGGCACCTGGTAACCCTTGTTCACTACACCATGCACTCATTTGCAGATATAAATTCGCA
GAATAGAACTCCAGATTCATCTGCTCATTTAATTTATTAACCATTTCTTGATTTAACATAATAGATACTC
CAGTTATTAATTGAACTATATTATGCCAATTAAATGAAAATAATAAAACCCAATAATAAAAATAAATCAA
AAATAAGTATCACATTGAAATATCAATATATTTTTTAATAAAAAAATGAAAATGAATCTCATTTAATATA
TTTAAATGAAAATGAATCACATTTACAAAATAATCTTCATCAAGGAATTTTGATATTTAATGATAATGAA
TATTATTTATATTTATAAAATAATCAATTCAGCCCTTGCCAGAAAAACCTGCTTGGATTAGTTTTATCAC
TTTGTGAATGAGAGAGACACTGATGAAACATAATCTGGCCGAACTTTCTACAGAGAATATGGACAAAGTG
AATGTTGATTTGGCAGCTTCTGGTGTAGCCTTTAAGGAACGTTACAATATGCCGGTACTTCCTGATACAG
TTGAACAAGAACAACCCGAACATCTGCGGCAATATTTTCAACAACGTTTAGTGCATTATCGCCAATTTTC
CAAACAATTTTCCAATTTACCCTACGAGCCAAAAGGCCGCTGATCATCCAGTAAGAATGGGTAACCACCG
GATAACCGGTGGTTATATACCCTATGGATTTCAAGATGGATCGCGGCGGCAAGGGAACGAATCCCCGGGA
GCATAGAGAACTATGTGACCGGGGTGAGTGAGTGCAGCCAACAAAGAGGCAACTTGAAAGATAACGGGTA
TATCCAATTACTGATCTGCAAACCTATCTGTTGCACTAATAAGCTGATGTAAAATACCCGGCTCATCAAA
TGAATGCCCTGCTCCTTCAATGATATGTAATTCCGCTTCCGGCCATGCCTGCGCCAGATCCCAAGCATTT
TGCACCCGGCAAGCCATATCATATCGGCCATGAATGATAACTGCCGGAATATCCCGTATAACGTCAATAT
TATTCAACAGTTGCTGCTCCTCATTCATAAAACCCTCATTGATAAAATAGTGGTTCTCAATCCGAGCAAA
TGCCAAAGCAAACTCATCTTCCGTAAAACACTCTACATTATTTGAAGGAAGCAATGTTACCGTCTCTCCT
TCCCATAAACTCCAGAGACGCGCGGCTTCTAATTGCACCCGAAGATCATTACTAGTCAGCCGCTTATTAT
ATGCTCTGATCACATCCTTTCGTTCACTTTCCGATAAAATAGATACCGTTCGTTGCCATTTGTCAGGGAA
GAAATTAGAAGCACCATCCTGATAATACCAGTGCAACTCTTGTGGTCTCAGCAAGAAAATTCCCCGAAGA
ATTAATTCAGAAACGTGTTGGGGATGAGTCTGGGCGTAAACTAAAGATAAAGTTGAACCCCACGAACCAC
CAAATACCAGCCATTTTTCTACTCCCATCAATTGACGTAAGCGCTCAATATCTTCAACTAAATGCCAAGT
GGTATTATTTTCCAAACTGGCATGAGGTCTTGAACGCCCACAACCACGCTGATCAAATAACATGACATGA
TATTTCTTCGGGTCGAATAACCGACGATGATAAGAGGCAATACCACCCCCCGGCCCACCATGAATAAATA
CAGCTGGCTTACCTACAGGATTACCACACAATTCCCAATAAATTTGATGACCGTCGCCTGTATCCAAATA
CCCCGAACGATAAGCTTCACAAGCCGGATATAATTTTCTCAATTCTGACATAACATTTCCTTTACTGGCT
AACACCAAATCTAGTATCCGTCTAATGACGGGTAGAGATAACTATCAGAAAATGTCATTTCAATTCGCTA
TAGCTAATCGTATTTTGCTGACAATCAACGACAACTCGGTAATCTTTGTCACGCTTAGAACCACGAACAG
TCAGCGGAATTTTTAATACATCTTTATCGCCAGTGATATTTTCCGCTTTTACCCATACCACTGGTTTAGA
CGTTCCCAATTGCTTTCTATCTTCTGACCAATGGTTAATGCGGTTTTGCAGAAAATCACGCTTTACTTGA
GCGGCAATTTGCGATTTAGTTAAATTGTCACAAGAAATAAATTTATCAACACGTTTGTTCTCCGACACAG
CAGATACTGTGAATGAAACCGTGAGCAAAAGTGCAGCACCTGATAGGCCAACTCTGTTAATGATATGACA
TGCTTTCATACTACCTCCCGTTAATATCTCAAAGTAAGAGATTAAATATGGAGCTAACCTAACATGTCAG
GTAAAATAAATGTGTGATTATTGTTAAATAAATAATTTAATTATGTTGATTTTTCATCATCAAACACCAC
ATTAACCTGCTCTTTTCCTCGATGCCGCTCACGAAGTTCTTGTGCAACCAACGCAATCGCTTCGCCACTG
CTCATTCCTTCAACCATCAATTGCTGAATTTTTTCTACCGCTCGTTGCTGTTCCTCATGGGATAAAGTTG
GCATCTCTGAAAACATGATAATAACCTCTATAAAGTGATCTATGCCGAAGAGTATAGCGATTTTTAACTC
AAGTAAGGAATGGATTTCTATGTTAATCTGTAAGGATTAAAATCAAGACTAACTTTTGCATTACAATTGC
TAAACCAACACTATACCCAATGGATTTCAAGATGCATCGCGACGGCAAGGGAGTGAATCCCCGGGAGCAT
AGCAAACTATGTGACCGGGGTGAGCGAGTGCAGCCAACAAAGAGGCAACTTGAAAGATAACGGGTATATA
ATGAGCATTTCACTACAAAAACGGCAATTACCCTATCAACCAGACGCTGCCATCAACTATTTCGCGCCGA
TTTCAAATCAGTCTTGGGCGATGCTGTTCCATTCTGGTGCTGCCAACCATCCCCATAACCGGTTCGATAT
TTTGGTTGCAGAACCACGGATAACACTGCTCAGTCATAATAAATCAACTGAAATAAATGAAGACGGCAAT
AGCTATATTACTGAGGAAGATCCCTTTTACCTGCTAAAAAAAGACAACTAGAGAAATTAAATATTACAGC
AAAGCTTGATCCTGATTTGCCATTTCAGGGCGGTACGCTAGGTCTATGGGGATATGATCTTGGGCGTTAT
ATTGAAGAGTTACCATCACAAGCCAAAAATGAGCTGTCATTTCCAGATATGGCAATAGGTATTTATGACT
GGGCGCTAATTGTTGATCATCACAAAAAAGAGGTGATTTTATTCAGCTACAGTGATGTTGACACGCGTCT
GAACTGGCTTACTTCTCACCCAGTTTCGCCAAAAATGGCTTTTACGTTGACCAGTGAGGGGCAATCAAAT
ATGAGTGCCAAACAATATCATGAGAAAATTAACTGTATTCATCACTATCTGTTAAGTGGTGACTGTTATC
AAGTTAACCTGGCACAACGATTTTGCGCTGATTACCAAGGAGATGAATGGCAAGCATTCATAAAACTTAA
TGAGAACAACCGCGCACCTTTTTCCGCCTTTATTCGTTTACCGGAAAACAGCGTTATCAGCGTCTCTCCT
GAACGTTTTTTACTCCTGGAAAATAAACAAATTCAAACTCGCCCGATTAAGGGAACATTACCGCGCTTAA
GTGATACAGAAAAGGACATATTGCAAGCTGTAAAACTGGCAGCCTCGAAAAAAGATCAGGCTGAAAATTT
GATGATCGTCGATTTATTGCGTAATGATATTGACCGGGTAGCCACACCGGGGTCAGTTAAAGTTCCTGAA
TTATTTGTAGTTGAACAATTCCCTGCCGTTCATCATCTGGTTAGCACAATCACCGCAACACTGCCAAATG
AACAACATGCTACGGATTTATTACGTGCCTGCTTTCCCGGTGGTTCTATTACCGGAGCGCCTAAAATCAG
AGCAATGGAAATAATAGAAGAGCTTGAACCTCACCGCCGACATGGATATTGTGGTTCAATTGGCTATATT
AGTTTCTGTGGCACAATGGACAGCAATATCAACATTCGTACCCTCTTAACTGAGAAAGAAAAAATATATT
GCTGGACCGGTGGCGGAATCGTTGCCGACAGCATTGCTGAAAAAGAGTATCAGGAAACATTTGATAAGTT
GAATCGTATCTTGCCGCAACTAGGGAAAATAAAAGTAATATGATATCACTGTCTGATTTCGTTAACAGAT
TTCAGTTACAACTTCCACCACCACCTAAACGGCTTTCAGATAACAACCGCCATGCTGCGGTGTTATTACC
AATCATCTGCAAACCGAAGCCAACGTTATTATTGACCCGACGCTCCGCCACTTTACGATCACATGCCGGT
CAAGTCGCCTTTCCAGGGGGGGCTGCTGATCCTAAAGATAAATCAATAATCGCGACAGCACTACGAGAAG
CGGAAGAAGAAGTTAACATACCTCATCAGAAAGTTCAGGTTCTGGGACAACTCGCTCCTTTAAATAGCAT
CAGTGGCTATCTGGTGACGCCTATTGTCGGATTATTGCCTCCCGGATTATCCCTCCACAGCAACCCGGCG
GAAGTTGCCAAAATATTCGAAGTTCCTCTATCTGAAGCGCTTTCACTTTCGAGTTATCATTATCTTGACG
TTAGTCGCCGTGGTCAGCGGCATCGTATCTATTTTTACTGGTATCAGCAGCATCTCATTTGGGGATTGAC
AGCGACAATAATTCATCAATTAGCTCAACAAATTCAAGTTTGATCCAAATCATTTAAGGATAACAAATTT
GTATTTTTTTTACTCATCTTTATCGCTGTTGCTATCATAATTCAAAAAAACCTGTAAACTCCCTTATCAA
CACTACTAAATCACAGTAAAGTAGCGTACCTCAATATATATAACTATATCTCTATCTTTTTTAAGGAGTC
TGGCGTGATTAGCGTTTTCGACATGTTTAAGGTCGGTATTGGCCCATCTAGCTCTCATACGGTTGGCCCG
ATGAAAGCCGGCAAACAGTTTGTCGACGATCTGGTAAACCAGGGATTAATGCCTTCTATCACGCGTGTAG
CCGTCGATGTTTACGGCTCACTCTCATTAACCGGCAAGGGTCATCATACGGATATCGCCATTATCATGGG
TCTGGCAGGTAATTTACCCGCCACCGTTGATATTGATTCGATCCCCGGTTTTATTCGTGATGTAGAGCAA
ACACAACGTATTAAACTAGCCAACGGTTTACATGAAGTCGATTTCCCACGTGATAGCGGCATGGTTTTCC
GAAGTGATAATCTGTCATTACATGAAAACGGCATGCAAATTCACGCATTCTCGGGGGACAAAAAAGTTTA
TAGCAAAACCTACTACTCGATTGGTGGTGGTTTTATTGTTGATGAAGAACACTTTGGTAAACCCTCTCAG
GATACAAAACCAGTTTCATATCCATTCAATTCAGCAAAAGAATTACTGATGAATTGTAATAAAACCGGGT
TATCTATTTCCGGTTTAATGATGAAAAACGAACTGGATCTCCACAGCAAAGAAGAAATTAATGCCTATTT
TGCCGATGTCTGGGATACCATGCAGGCTTGTATTGAACGTGGTTTGAACACCGAAGGGGTTTTACCTGGT
CCACTGCGTGTACCACGCCGGGCAGCGGCATTACATCGTATGCTAACCTCATCAAATAATTTATCTAATG
ATCCAATGAATGTCGTGGATTTGGTGAATATGTTTGCCTTGGCAGTCAATGAAGAAAATGCGGCGGGTGG
GCGTGTTGTTACCGCACCAACCAATGGCGCTTGTGGCATTGTTCCTGCCGTACTCGCTTATTACAACCAT
TGCATTGAACCTGTAACACCAGAGCTCTATATCCGCTATTTCCTGGCTTCTGGCGCTATTGGCATCCTAT
ATAAAATGAATGCATCGATATCTGGAGCTGAAGTGGGTTGCCAAGGGGAAGTAGGCGTTGCCTGCTCGAT
GGCAGCAGCCGGCCTTGCTGAACTGCTCGGTGGCAGCGCTGAACAGGTCTGTGTTGCGGCTGAAATCGGT
ATGGAACATAACCTCGGCCTTACCTGTGACCCGGTAGCAGGCCAGGTACAAGTACCTTGTATTGAACGAA
ATGCCATTGCGTCAGTAAAAGCAATCAATGCTGCACGCATGGCTTTGCGCCGTACCAGTGAACCGCGCGT
TTCTCTCGATAAAGTTATTGAAACCATGTACGAAACAGGTAAAGACATGAACGCTAAATATCGTGAAACA
TCCCGCGGTGGGTTAGCAATTAAGGTTCAGTGTGATTAATCAAATAAATAACTTATTTTTTAATCAGTAA
ATGCTTCTGTAATGAAAATATCCCTACCCTATGGTTGGGATATTTTTTGACCAAAACGTGGAATGATCAT
CTTTTGATCTAAAAAGATGAATATGTTTTCCATTTTAAACTAATAAGATGTTATCGAAAACAGAATAAAT
ATCTAACAATAAGCAAATTATAGATAATTATAAATTAATTTTGCGATTTTTAGCTTATTAAATTGTTTTG
TGGTTAACATTTTTATCTATTTCATTTTTTCTGACTGACAGCAATTTTCCTCTGGTATTTCTAATGTTAA
TCTAACAGCCGATTTTTTCAGTCAATAAGAGATAAAGTCTAAATCAAGTCAAATATTTAGGTATCATATT
GATAAAAGGTCACTATTCATACAAATAAGATTTTTATTGGAGGAATGATTCATCAAAATTATTGCAGTAA
CTTTGTAATAATCCTGCGTTTATATTGTTAACAGAGGGGAAAACAGGTGAGTATAGCCATTATGATTGGC
ACACACGGGGCTGCGGCTGAGCAACTGCTTCGTACCGCAGAGATGTTAATTGGAGAGCAAGAAAATGTTT
CTTACATTGACTTCGTTCCTGGTGAAAATGCCGATACCTTATTTGAAAAATACAACAGTAAACTGGAAAC
GCTTAATACAGCGCAAGGTGTACTGTTTCTTGTCGATACATGGGGAGGAAGTCCATTCAATGCGGCTAGC
CGTATCGCCGTAGATAAAGAGAATTATGAGATCATCACCGGAGTTAACGTTCCAATGCTGGTTGAAACCT
TTATGTGTCGAGATGATGACCCATCTCTGGCAGAACTGGTTTCTGTTGCTCTGGAAACCGGGAAAGAAGG
CATCCGGGCCCTGAAAACAGAAGAACCTCAAAAAGCTGAACCAGCCAAGCCCGTGGCATCCGTTGCGGCA
CCTTCATTTGCACCATCAACCGGTAGTCATATGAAAATTGCACTGGCTCGAATTGATGACCGCCTCATTC
ATGGTCAGGTTGCTACACGTTGGACAAAAGAAACCAATGTCAAACGGATCATTGTCGTCAGCGATGAAGT
TGCTGCTGATACTGTCCGTACCACCTTGCTAAAACAAGTTGCTCCACCGGGGCTCAGTGCTCACGTTGTT
GATGTTGCAAAATGTGTTCGCGTTTATAACAACCCGAAATATGCCAATGAACGTGTCATGTTACTGTTTA
CAAACCCAACAGATGTTTTGCGTTTAATCGAAGATGGTGTCGATATCACTTCTGTCAACATTGGTGGAAT
GGCTTTCCGTCAGGGAAAAACGCAAGTTAACAACGCAATATCCGTTGATGAAACCGATATTGCAGCTTTC
CAAAAACTAAATGAACGAGGCATTGAACTTGAAGCCCGTAAGGTTGCCAGTGACAGCCGCTTACAAATGA
TGGATCTACTCCAGAAGGTTAAAAACGAAAATCAGAACAGAGCAATTTAACTATTACTCAACGACAAAAA
TCACTCAATGACAAAAATTTCTCACCAAATTTAATTTGGTTACAGGAGACAAACAATGGAAATTACCGTT
GTTCAAATTGCATTGATATTCATCGTAGCTTGTATAGCCGGAATGGATTCCATTCTTGATGAATTTCAAT
TCCACCGCCCACTCGTGGCCTGCACCTTAATCGGGATCATTCTTGGTGACATGACAACCGGTATCATTAT
CGGTGGTACGCTAGAGATGATCGCTCTTGGCTGGATGAATATCGGTGCTGCAATTGCCCCGGATGCGGCC
TTAGCATCAATCATCTCAACGATTCTGGTCATCGCGGGTGGTCGTGATATCGGTGAAGGTATCGCTTTGG
CCATTCCACTGGCAGCAGCAGGGCAAGTGCTGACTATCATTGTACGTACCATCACAGTCGCCTTTCAGCA
TGCTGCTGACAACGCGGCAGAACGTGGCAGCCTGCGTGCGATTAGCTTGATCCATCTATCCGCATTACTG
CTCCAGGCTATGCGTATCGCCATCCCTGCCCTGATCGTTGCACTATCGGTTGGTACCAACGAAGTCCAGC
AGTTACTTGCTTCTATTCCAAAAGTGGTAACAGATGGCTTGAACATTGCTGGGGGTATGATCGTCGTTGT
GGGTTACGCAATGGTTATCAACATGATGCGTGCCGGTTACCTAATGCCCTTCTTCTATCTCGGTTTCGTC
ACAGCGGCATTCACTGATTTTAACCTGGTTGCATTAGGCATTATTGGTATTGTTATGGCTGTGCTGTACA
TCCAGCTAAGCCCTAAATATAACAAATCTCAGGTAGTGGCTACCCCTGGACACACCAATAACGACCTTGA
TAACGAATTAGATTAAAAGGATGAGCAACATGTTAGATACAACAAAAACGACTGCTCAGACAGCAGACCA
GAAAAAACTGACACCCAGTGATATCCGTGGTGTATTTCTCCGTTCTAATGTATTTCAAGGTTCATGGAAC
TTTGAACGTATGCAGGCTTTGGGTTTCTGTTTCTCTATGGTGCCAGCTCTTCGTCGTTTGTATCCAGAAA
ATACCGATGAGCGTAAACAGGCACTCAAACGCCACCTTGAATTCTTTAACACTCACCCTTACGTCGTCGC
ACCTGTACTGGGTGTCACGCTGGCAATGGAGGAACAGCGTGCTAATGGCGCAACGATTGATGATGGTGCG
ATTAACGGTATCAAAGTCGGTCTGATGGGGCCATTGGCCGGTGTTGGTGACCCTATTTTCTGGGGGACAG
TCCGCCCAGTATTTGCTGCTTTGGGTGCTGGCCTGGCAATGAGTGGTAGCTGGCTTGGGCCTGTCTTGTT
CTTCTTCTTATTCAATCTAGTACGCCTATTAGTTCTCTATTCAGGTATCTCTTATGGTTATAAGAAAGGG
ATCAATATCGTTCAAGATATGGGTGGTGGCTTCTTGCAAAAAATGACGGAAGGAGCGTCAATCCTTGGTC
TATTTGTTATGGGGGCATTAGTTAATAAATGGACGAAAGTCAATATCCCGCTGGTTGTATCAGAAATTCC
TAACCAACAGACAGGTGAAAAGACAATAACCACGGTTCAAAATATCCTCGATCAATTGATGCCAGGCTTG
GTACCACTTTTGCTGACATTTGCTTGTATGTGGTTATTACGACATAAAGTCAATGCCCTGTGGATCATTA
TTGGTTTCTTTATTCTGGGAATTATTGGCGCCAGATTTGGTTTCCTTGGTCTCTAGTACAATATCATTCG
GGGAGGAACTCCTCCCCATATTTTCTTTTTCATAACAATGCAAGGATAAGGAATGAGCCTTAATGATATA
GTATTAGCTGGTTTAATCGTACTAATGCTAGCTTTTGCTGTTTATGACGAATTCGTGGTTAATTTTCTAA
AAGGGAAAACTTACTTACAAATAAAGCTAAAAAGAAAACATAAAATTGATGCACTCATCTTTATTATCCT
GATACTTATTGTTGTTTATAATAATATTACTGCTTATGGTAGCCGTTTAACCACATATTTATTGCTGTTT
ACTATCTTGATGACTATTTATATTGCCTATATACGTTCGCCTAAATTATTTTTTAAAAATAACGGTTTCT
TCTATGTAAATACCTTTATTTCCTATAACCGGATAAAAACTATGAATTTATCTGAAGATGGCATTCTGGT
TATTGGTTTAGAAAACAAGAAATTATATATATCAGTAAGCCAAATTGATGATTTGGAAAGAATTTATAAA
TTTCTCATCGAAAACAGATAGATAAGAAAAAATAATAAATAAAAAAGCAAATAATAAACAGTCAGCCTTA
CGCTGACTTTTATTTTCCCTATAAAACAGATAATGATAATTATTATCAATATCGTGCCTTAACCCTAAAA
ATAATATTATTTTCCCTTTTTGAATTATTGTGCTATCTTTTAAATTGTCATGGGGAGTAGCCTGTTTCAG
AGAAACGATTTAGTTAATTTCTCTGAAAAGCCCGTATCAACACGCTCGTTACAAAATAAACGTGGTGCGG
GTAGCCTTATTGCTATCCTAACAGGCATTATTGTTGCTCAAAATAGCAAAAAAATAGCCTAATGGGATAG
CTATTAATTCGGTTGGCAAGACCATTGCATATAACACCATCATTGGTTGGGGGTGGATTATATGTATATG
GAAACACCCAACCGAGGCTATATTAATGAATATGTACGCAACCCTTATCCTGGCTTTAGCACTCTCAATG
GATGCCTTTGCTGCTGCAATTTGTAAAGGGGCCGCACTACATAGACCACATTTTCGTGAAGCAATCCGTA
CAGGTTTGATATTTGGCTTAGTAGAAGCCTGTACCCCATTGATTGGCTGGTCGATAGGGCTTTACGCCAG
CCAGTATATTATGGAGTGGGATCACTGGATTGCTTTCACTCTGTTATTTGTTCTAGGTTGTAGAATGATA
ACAGAGAGTTTTAAAGCAAATCAGGAAAAAAAGTGTGAATCACCCTGCCGCAATAACTCAATAGTGTTGA
TAACAACAGCCATTGCCACCAGCCTGGATGCAATGGCAATTGGTATTGGGCTCGCGTTCCTTGAAGTCAA
TATCGTACACACTGCGATGGCTATCGGAATGGTGACAATGATTATGGCAACATTGGGAATATTAATTGGC
CGTTATATTGGCCCACTGCTAGGCAAATGCGCTGAGCTTATTGGTGGACTGATTCTGATTGCAATTGGCT
TCAATATCTTATTTGAACATCTCGAATTATTTATGTACGCGAAATAACTCTACCAGCCCAAAATATCTAT
CTGTTAAACACTATATTTTGGGCTGAAATCTTGATCAATTAAGGCGTTGATAGACCCGCAGTATAAAATC
AGTTTCACATTCAAGCAGCGCTCTATCTGCCAATTCTTTTTTCACATCTTCTATTGCTCGCCAGGCAAAT
GGTGTCATCTGTAATAAATGATACGCTTGCACGCCATCTAATTTCATTGGGTAAGATAACGATTCATCGG
TTATCAATTCAAATCCTTCCAATGGTTCTGCCTTCAATGGATGAAGATGAATATTTTGATAAATCAACTC
TTTGAGCTGATAAAGATGGCGAGGACCGGGAGTAACTGTCAAAACAATTCCCTGTGGCTTAACCACCCTT
GCCAATTCCTCCGCTTTACAAGGTGCATAAATTCTTAACACCCCGGCAAGCGATTTATCGGCAAATGGCA
AACGATGACTCGACGCAACACAAAAGCTGACAGCAGGATAGCGCTTAGCGCCATAACGAACCGCGATCTT
AGCAACATCTAACCCATAGATTTTAAGATTACGTCTCTTGCCTAACTGTGCTTCAACCGCAGCGGTGTAA
TAACCTTCACCGCATCCTATATCCAGCAAACTTCCTGCATTTTCTGGCAGATACTTTTCCAGTAATTCCG
AAACCCGTTGTTGTAATGGTTGATAATGCCCTGAATCCAAAAATGCTCTTCTTGATTGCATCATCTCTGG
GCTATCCCCCGGTTCCTTGGATTTTTTATGCTGAACGGGCATCAAATTAACATACCCTTCTTTAGCACAA
TCAAACTGATGATTATTCTCACAGCGCCATTGTTGTCGAGTGAGCAATAAAGATTGATGACATAAGGGGC
ATTGATAAGACATAAGATTCCAAAAATATAAGCAAAAACCAGCCAGCACTATAGCATATTCTGATACTTT
TCGTCGTAAATCATGCTAATTAATCATTTTATATGAACAATTAATCATTATCTTGAATGAAATTGTATTC
TATTATTTTCAGTCCTTTCTTTGAAGCGTCTCGCAATATTTCTATGGAATAAATCTATTTATCAGGTATG
ATTCTTCAATCAAAAGCCAATAAAATATTATTGCTAATGAATCATTTAACTAATAAAAACAACTAATAAC
GCAGGTAATATAATGAACATTTTCATACAATATTTTAATAAATTAAGATCAATTTCCCCGAAATTCGATA
TTATGCCCAATACAAACTATTTTTATTTCATCCCACAGAAAAGTGACGCTGACGCTTTAGCAGATGATCT
GGATAAGGTTCGTGCGGACTTTGCTGCCGTATTAAAGCAATTCAATGATGAAATTATATTATCTACAGGG
AAAGAGACGATATATGAGCCAAAGAGTCACCGGAAAACATCCCAAAATAGCTAAGCAATCTAATCAAGGA
TACCCTATTGATTTCAAGATGCATCGCGACGGCAAGGGAGTGAATCCCCGGGAGCATAGCAAACTATGTG
ACCGGGGTGAGCGAGCGCAGCCAACAAAGAGGCAACTTGAAAGATGACGGGTATATCTATAGGGAAAGAG
ACGATATATGGGCCAAAGAGTCACCGGTAACGGTATTATATGCAATGGTCTTGCCAACCGAATTAATAGC
TATCCCATCAGGCTATTTTGAACAACAATAATGCCTGTTAAAAAACACTAGAAATTACTTTATTTTTATG
CCCTGCATAAGTGAAAGGCCATTTCTGAGACACAGGATTAATACCATTCACGGCAACTTGGGAATATCCG
TCACCAAATTGCACTTTTCTTACATTGTGAACAAACTCACCAGCAGGACTATTCTGTACCTGAGTTCACC
ACTTAAATTCTTTTATTGCCATGTTTCACTTATAAAAAAACCTGTCGGAGCAGATTGGTTAAAAATAAAA
AAACCAAAGTTAAGTGGCTAGATATGAAAAAACCCCGCTTGAGACGAGGTTTGATACCTTACGAATAATT
AATTTACATAGACAACGCTTTTAAAACATGAATAGGATCTTTTTCTATTGCTTTCAGCAATGCTTTTGCT
GGCCCGGTTGGTTCACGTCTTCCTTGCTCCCAATTGCGTAAAGTCCCAACATTAACGGAAATCAACTTAG
CAAAACCAGTTTGACTTAAGCCTGTCGCTTGGCGAATATTCTTTACTTTTATCGCCTCAACATTAATTTC
ACGAGAGGGCACACGTTCACCATTAATAATCTCATTCATCTGTGTCATACTTTCAGTCAGCCTGGCAAAT
AATTTACTATCCATCTTTACCACCTCTCATTTAAGTCTCTCAGGATATTCTTCTCTGATTCACTCAGATC
GTCTTTTGCGCCTTTTTTATAAATCAACAACAATCGGATATGTGAAACATCCACTTTGTCGTAATAAATA
ATACGTACACCACCACGCTTTCCCTTACCACGAGAGACCCACCTGACTTTACGCAACCCGCCAGTACGCT
GGATAACATCTCCAGCCGTGGGATTATCTGCAAGATATTGCTGAAACTCACGATATTCATCGCCACTTAA
TAACTCTTTACAGTCCTCAGTAAAAATATCAGTTTCAATGAATATCATATTTAAGTACGTCATAAGTGTA
TGTGAAATCATCATATGCCCCATCACACAGTAAGTCAATGACGCATAAATGTCTATTGATATAAACTGCT
TTAATAGTAGGTGTTTTTTACCCTCCTTTGCTTAGGGTTAGAATGAGCAACTAAAAAAACAATGCTGATA
TATACCCTATGGATTTCAAGATACATCGCGACGGCAAGGGAGCGAATCCTCGGGAGCATAGCTAACTATG
TGACTGAGGTGAGCGAGTGCAGCCAACAAAGAGGCAACTTGAAAGATAACGGGTATAGATGTCGTGGAAT
TTGTGCACATAGCCCATTTGTTGTCATTAAACCCAGTCCAGATTCTGGACAAAATAAAGCTGAAAAAACC
TAGTCTTAACAAAAACCTAAAGTGAACATCCACAGTGCATATCACAAATAAAAACACCAAAAAACGCTTT
AATTTTATTGGTGTTTTTAGTTTAGGCTTCAACCGATGTCTATAGACTCTGAGAACTTTCCACTCTTATA
AATTACGAATAAAAACACATATAAATCAGCATATTGCAACAACAGGAACTCACAAGACCATGAAAAATAC
CACGTTCTAATCAAGGGGTTAATTTGCGCCCTACATCGGTTGCATCTTACTCGCATCCTGTTCCGAGGCC
GTGGCGATCTGTCTTTCATTTGGTGTCTCCCTCCTTTCAAAGTGCACGGTTTGGTAGCCAAGTTCCGTGC
GATGCCATCGCGGCTAGAACGGTTGTGCTTACCTAATACTTTCGTCCCAACCACCGTGTTTCGCCTGTGT
CACTTTAGCTTTTATCCTCGCCTCTAGCGACTTGATAAACCGAACCGAGGCCGCAACGTGATTGAAGAGA
GACTCCAGCGCATCCTCAACCATCATCATCCCCCCTACAAATGGACGCGGTTGCTTGCCGAAAGCTTCTT
CACGGAAGGCTGTCCATCAATCATGAGCCGTCCCGATTGCTTCCTCAGTTCGATTATTGAAGTTGTTTCC
GAACGAGGGGCCTACTTGGCTTTTCAGTTCGATGGCTGCGATCAATTGTCCCTTGTAGAGCACCAAAGCC
AAGAACCCGTCCATGTTCTTGCCAGCGGTGACTCCTGCACGTTCACCTTGGTCAGCCTTGCCCGACTCTA
TTTATTTTTGTCTTGCTGCTTCGCGGTTGCCCCAAAACTCCTTCACGGCTTCGCGGGCTTTCTGTTCGTA
GTCGACGAGATCGAGCGCCATTTATTCTCCATTTCCCCCGAGGGCAGATCGTTCTTCTTGGCTTAGGTCG
TAGAGCCTGAACACAGCCCGGTTGCAAGCTTGCAAGTCCCGTTTGATAGCAGCCTCGGCTAACTCACGGC
GCAGCGGTTCTGGCACTTCAGCCCAGTGCGGAATGCGAATACGGCGCAGGTACTGCGCTTGGAAGCGTAG
GAATCCACCTCGCATTTTCGTTGAATAGGTCGCCACAAACAGACGAGTGACAGCGGATAGCAGAACAGCC
TGCAAGGCCCGTAAATCCCAGTCGTCTGACGTGACGTAGTAGAGGTTGTGATGAGGATACAGTTCACCAT
CTTCATAGACGATATGCGCCTGTCCCTTGATATCTGGAATCAGGAGCTTTGGCCTCGCAGCCAACGACGG
CGTGATGCGGTCAATTGTGCGATACCAGTTGGCCGGAGCTTTCTGCGCACAGTGACGCCCAGCGATCACC
TCTCGTCGAACCTCAAGGTAGCGCCGCAGACGGGGATACTCGTCAAGATCGACCAGTCCGCCCTGCTCAG
CAAAGGGGTTGATAACACCCAGACCGCGCCAGTCGCAACACCGATCCCGACCTTACACCCTGCCTCTTCC
AGCAGGGGAAAGTCCCCCTCCAGACGGCGAATAACCGCCATCTGGTCGAATGACTCCAGCAACCACGGCT
CCGAACCGTTGGTCACTTGGGCAAGTTCACGCACCGGGCCGACTTCCTTCGGCAGCGAGGGTGCTTTGAG
CAAACCTGCCAATGCGGTCAGCGTCGCCCGGTCAATAGCCGGGCGGTAAGCGATGCGCGTTGACCCCGGC
ACTTCACGGCTGATGATAGTGATTGCTGGGTAGGCAATCACATCGGAGTGGAAGGCAGGTGTATCCGCCA
TGTCGACATAGACTTTCAGGTGGAACCGCTCGGCTACGAGGCTGCGCAGTGGCCCGCCATAGCGGTTTTT
CATCCAGCGATCAGCGCAGATGAAGCCTAGGCTGCCACCATCCGACAAAACCGACAGAGACCGCTCGATG
AAGGGAATGTAAATATCTGCCCGGTCATACATCGTCAGGTAACGACCGCGATATTCGGCAAGCAGCGGCG
CCGGAATCAACTCCTGACGGACATAGGGTGGGTTGCCAACCACAAAATCGAATTGCCCCTCCAGCGGTGC
CAGCAGGAAATCGCCTTGCGACAGCCAGTAACTAGCCAACGTTGCCGCAGCATTCGCAGCGATCCCTTGC
CGCCTGAGCAGTGCAACAACGGCAGCTTTGGTGCTCTTAAAGGTCTCGTAGTGCAGTTCCACCGCCCGGA
TTGCATCGGTTAGTTCGTCGAGCGCGGAACCGCTCGGCCTTGCTGCCCGCCATGCACTCAGTAGCCGCTC
AATGATCGGCAACAGAAAGTCGCCACCACCAAATGACGGCTCCAAAAGCCGCTTTTCGTGAAGCGGTTGA
TCCTCTGTGTAACCAACCAAGTCGAGAATGAAATCCACCACCTCAGAGCGCGTGAAAATGGCCCCTCGGG
CTTCGAGCCCGCCCTCCGTCGCCAAAGCCTCAGTCGCTACCGTGACGGGACATACAGGCACTGCAACAGC
TCTAGGAGTAACCATGCTGCGCACGCTGTCTGCGGCATCTAGTTGTTGGGTCATCCCAAATCCTCATTGG
CGCGGCGTGATGACGCCGACGTGCTTGTAAAGTGTGGTTCGGGACACGCCATAACGGCGGGCTACCTCGG
CCACCTGAATATCGGGATCGCGCAACAGGGCTTTGATCTCGCGCTCCTGCTGGTCGTCTAGCTTCGGTTT
GCGGCCACGTGCGCGGGCTGCTGCAAGCCCGGCCTGCTTGAGCGCGTCGCGCTGCAGGTCCAGGTGCCGG
TCTATGCCGGACGCGGGATCATTCCCACTCAATAGTCGCCGGTGGTTTACCACTGACATCATAGACAACT
CTCGATATCCCATTGACTTCATTGATGATCCGGTTAGAAACCCGGCCCAAGAAATCGTATGGCAAATGCG
CCCAATGTGCGGTCATAAAATCAATCGTTTCTACTGCCCGTAACGAAACAACCCAGTCATATTTACGACC
ATCCCCCATCACGCCCACGGAGCGAACTGGCAAGAATACGGTAAACGCCTGGCTGACTTTATTGTACAAA
TCAGCCTTGTGCAGCTCTTCGATGAAAATAGCATCAGCCAGACGCAGCAGATCGCAGTACTCTTTCTTCA
CTTCACCCAGTACACGAACACCCAAGCCAGGGCCTGGGAATGGATGACGGTTCAACATGTCATAAGGCAA
TCCCAATTCCAAGCCAATCTTACGCACTTCATCTTTGAATAACTCTTTCAGCGGTTCCACCAAACCCAAT
TTCATCTCTTCCGGCAAACCACCTACGTTATGATGAGATTTGATAACGTGTGCTTTGCCTGTCGCAGATG
CTGCTGATTCGATGACATCCGGATATATAGTGCCCTGTGCCAGCCATTTAACCTGAGCCTGTTTGCTCGC
CTCTTCATCAAAGACTTCAACAAATACACGACCAATTGTTTTACGCTTCTCTTCAGGATCATTGATGCCA
GCCAGTGCAGTAAGGAAGCAGTCTTCTGCTGGGACATGAATAATATTCAGCCCAAATTTACCGGCAAACA
TTTCCATCACCTGCTCAGCTTCATTCAAACGCAGTAAACCATTATCAACAAATACACAGGTCAGGCGGTT
ACCAATTGCGCGATGCAGTAACAATGCGGTGACAGAGGAATCAACACCACCGGACAGCCCCAAAATAACG
TGATCTTCACCAACCTGTTCACGCAGGCGTACAACGGTATCTTCGATAATAGAAGCAGGTGTCCACAGCG
CTTCACATTGGCATACATCCAGTACAAAACGTTCCAATATACGCTGCCCCTGATGGGTATGGGTGACTTC
CGGGTGGAATTGCACGCCATAAAAACGTTTTTCTTCATTTGCTATGATGGCAAATGGACAGGTATCAGTG
CTGGCGATAGTGACAAAGTCCTCGGGAATTGCAGTAACTTTATCACCGTGACTCATCCATACATCCAATA
ATGGTTTACCTTGCTCATTTAATGAATCTTGAATCCCACGGAATAATGCACTCTCCGCTTTAATCTCAAC
CTGGGCATAACCAAATTCACGCTCAGTAGAATCTTCTACCTTACCACCAAACTGTACTGACATCGTTTGC
ATACCATAGCAAACGCCCAGAACCGGAACGCCAGCGTTAAAAACATATTCAGGTGCACGTGGACTTCCTT
GTGCTGTGGTACTTTCCGGACCACCGGAAAGAATAATACCGCTTGGGTTGAATTCGCGGATTTGCTGTTC
AGTGACATCCCATGCCCAAAGTTCACAATAAACCCCGATTTCACGGATACGGCGAGCAATCAATTGAGTA
TATTGCGAACCAAAATCAAGGATAAGAATGCGGTGTTGATGGATATTAGTTGTCATGTGCGGTGAATTCC
AAAAAAACAAGTAACAAATAAAAGATAAGTGGCCCTTATATGGGCCACAATAAATATGGATTACAAACCT
AACCGGTAGTTTGGAGACTCTTTGATAATGGTGACATCGTGAACGTGGCTTTCCTGAATACCGGCATTAC
TAATGCGAACAAATTCTGCTTTGGTTCTCAATTCATCAATAGTTGCACAGCCAGTCAGCCCCATACAGGA
ACGCAAGCCTCCCATTTGCTGATGGACAATGTTTTTCAGCAAACCTTTATAGGCTACACGGCCTTCAATA
CCTTCCGGTACCAGCTTGTCTGCGGCATTATCAGTTTGGAAATATCGATCAGAAGAACCTTTGGACATCG
CCCCCAATGATCCCATGCCGCGATAAGATTTAAATGAACGCCCCTGGTAGAGCTCAATTTCTCCTGGTGA
TTCTTCTGTCCCTGCCAGCATAGAGCCCACCATAACACATGACGCTCCTGCGGCGATGGCTTTGGCAATA
TCGCCAGAGAAACGAATACCACCATCAGCAATAACTGGAATACCGGTGCCTTCCAACGTTTCAACAGCAT
CAGAGATAGCCGTAATTTGTGGCACCCCTACACCGGTAACAATACGGGTAGTGCAGATAGAACCGGGACC
AATACCGACTTTAACCGCATTGACGCCAGCCTCTACCAGCGCTTTTGCGCCTTCCCCAGTCGCCACGTTA
CCACCAATAATTTGTAGATTCGGGTATTTAGCGCGGGTTTCACGGATACGTTGCAGTACCCCTTCAGAAT
GACCATGCGAGGAATCAATAAGCAGAACATCAACACCGGCGGCAACCAATGCATCAATACGCGCTTCATT
GCCAGCACCGGCACCAACCGCAGCACCAACACGTAAACGACCACGTTCATCCTTACAGGCGTTCGGTTTA
CGTTCTGCTTTCTGAAAATCTTTAACCGTGATCATGCCAAGTAGATGAAAGTTTTCATCAACTACCAGCG
CTTTTTCGACACGTTTTTCGTGCATTTTTTGCAACACAACTTCACGGGCTTCACCTTCTTTTACTGTCAC
CAGACGCTCTTTAGGCGTCATTACCGCAGTAACAGGCTGATCCAAATCGGTAACGAAACGCACATCACGG
CCAGTAATAATACCAACCAACTCATTTCCTTCAGTGACAACCGGATAACCCGCAAAACCATTACGTTCTG
TCAATTCCTTAACTTCACGCAGCGTTGTTTTAGGTGCCACAGTGACTGGATCTGTCACTACCCCACTCTC
ATGTTTTTTGACTCGGCTAACTTCTTCTGCCTGACGCTCAATGGACATATTTTTATGGATAAAACCCATT
CCACCTTCCTGAGCCAACGCAATAGCCAAACCGGATTCGGTGACGGTATCCATAGCGGCAGACAACATAG
GAACTTTCAAACGAATGGAGGAAGTCAGTTGAGTAGACAGGTCAGCAGTGTTAGGTAAAACAGTAGAGTG
GGCAGGAACTAACAGAACATCATCAAAGGTTAAAGCTTCTTTTTTAATTCGTAACATAAGCAATATCTCA
CCAAGCTGCTGAAAATTTAAGGAATAAAATATTGCCGCGGCATTATACAGAACGTAATCGGTTGCCTCCA
GCATTTTATTAAAAAATTTCTTGCTTACTTCATGATGAAGGTTAGTATCAGCATATTAAGTTATTGTTTT
GAAATTTGATCTTTCTCACATGTCACTACCTTTTAATACTGGAATTTTTTCTGTCAGCCGTCTCAATCAG
ACGGTTCGGCAACTGCTCGAAATGGAAATGGGCAGAATTTGGCTAAGCGCTGAAATATCCAATTTCTCTC
ACCCCGCCTCCGGGCACTGGTATTTCACGCTGAAAGATGAGCGTGCCCAAGTGCGGGCGGCAATGTTTCG
CAGTAGCAATCAACGGGTAACATTCAGGCCACAAAATGGTCAGCAAGTTTTGGTTCGCGCGACAATCACG
CTTTATGAACCAAGAGGAGATTACCAGCTTATTGTTGAAAATATGCAACCCGCCGGTGATGGCCTGTTAC
AGCAACAGTTTGAATTATTGAAACAAAAACTTGATACCGAAGGATTATTTGACCAAAGCCACAAGAAGCC
CCTGCCATCCCCTGCTCAACAGCTTGGTGTCATTACTTCAACCAGTGGCGCAGCCCTGCATGATATTTTG
AATATTTTAAAGCGCCGTGATCCATCATTACCCATCATCATTTATCCAACAGCGGTTCAGGGCACAGAAG
CACCGTTACAGATTATCCGGGCTATTGAATTAGCTAATGAGCGTCGGGAGTGTGATGTATTGATTGTTGG
GCGCGGTGGTGGCTCGCTGGAAGACTTATGGAGTTTCAACGATGAACATGTCGCCAGAGCCATTTTTCAC
AGTGATATTCCGATAGTCAGTGCGGTCGGTCATGAAACAGATGTCACCATTGCTGATTTTGTGGCAGATT
TACGCGCCCCGACGCCATCAGCGGCCGCTGAGTTAGTTAGCCGTAATCAGCTCGAATTATTACGTCAAAT
TCAGTCGCAACAACAGCGGTTGGAAATGGCAATGGATTATTTCTTTGCCCAGAAACAACGTGTTTTCAGT
CTGTTATCTCATCGTTTACAGCAACAACACCCTCATTTACGACTAGCGCGTCAGCAAAACTTACTGGTCA
ATTTACGCCAGCGACTCACTGACAGCTTGCAACGGTACTTAAAGCAAAGCAGCCTGGCTTATGAGAAATT
GCAGCAACGGCTCTGGTACGTGGAACCTAGCTCGCAAATCCACCAGTATAGCCAACAGATTCAGCAACAA
GATTTTCGGTTAAGACAAGCGATTGAAAGGCAAATCAGCCGTTCCAGAGAAAAATTTGCCATTTCCTGTT
CACGGATGGAAGCCGTTAGCCCTCTGGCAACACTGGCCCGTGGTTACAGCATCAGTCAAGCATCGGATGG
AAAATTACTGAAACAAACCAAACAGGTACATGTTGGTGATGTCCTGAATACCCGTTTACAAGATGGCTGG
ATTGAAAGTGAAGTGTTAAAAATCAAAAAAGAACGGAAAAAACGATCTGCAAATCTGAAATAGTGGCCTT
CCTTTGCCACTTATTTCTCCTACAAGTCAGAAACGAATTTCTGCGCCGACAATATAAGTCCGGCCCCGAG
CGGTTTGATTAGCAGAAGTGGATTCATTCATTAATGCAGCCGTATTATTCATACGATTAAGTGCTTCAGA
ATAGTTTTTGTTTGTCAAATTCTGTACCAAGAATTTAAGTAGCACATTTTTATTTATTTTATAATCACTG
TAAAAATCGACCACGGTTGGAATTTTTTTCTCCTTTTCCATCACCGTTCGTCCATCACTGTCCTGATTAT
AAGGATCTGAATCTAGCTTATAGGAATTACCGGCATATTTAACTATCGCTCCAATACGAAGTTTTTCGCC
TAATAAGCGAACCCCTGTATCCAAAGTCATAAAACTTTCAGGTAATTGTGATACAGGATCTGCCCCAAAA
ATCGATGTAGAAATAGAAGTCGGTTGGCTTGTTTTTTGTCGACTATAAGCCAATTTGCTATAAAATACAC
CGGCATCATAATCAGCAGAGACTTCATAGCCGCGCATTCTTACCGGAGTTATGCTATTGCTATAAATATG
TATACCGAAATTTGAGTCAACATGCTTCCAATCTTCTTCTGATAATTTCGAAGATTGGCATACCCTACCA
TCTTTACACAGAGCATATAAATCACTACTGATGTAATTCTTTATCTTAGTATGATACCAGGCTGCTTTCA
GACGGAAAGTATCTCCTTTTACAATCATGTCTGGACGGTAACTATTAAAGCCGATTTGATAAGTATCCGA
TTTTTCTCCTTTCAGGAATGGATTAATTGATGGGCCACCTTCATTGCCATAGAAGATTTCCTGTACGTTC
GGCGCTCTCATTGAATGAGTATAACTCACAAAAGGCTGGAATTCAGGAATGATTTCCGCTGATAGCAGAA
AGCTTGGATTAAATCCACGCTCTTTCAAATTCAATTCGGCTTTACCTTGCGGGAAACAGTTAACTCGTGG
CTCACAGGCTGGTTTATGGCCCTTTACACTATAATCAATATAATTAAGATTAATATTAGCTTGGTAAATA
TCACGAGTAATTTTCAATCCGCTATAAATACTGGCAATATTTTGTTTACCACTTGGTGCGAAACTATTAT
TTTCTTTTGCTTCGCCATCTTTCTTTTTATATTCCTTCTTTTTCTCTTCATCTTCCTCTTCTATATCAGA
GTAAATACTATCAGTCGTCTTACTATATTCAGTTTTCATCAACTTACCACCGAATATCAGATCAAAATCT
GTATCGCCGTAATTAAAACGGCTGATGTTACTGAGATTAATAGCGTTTGACTTATTTTTAGTTTTGCTTT
TTGTCAATGCATTAAGTGCAGTATTATATATTTGATCACTTCCACTAGTGCTAACTAACAATTTCATATC
AACCAATTCACTGAATGGCTTATAGTTGTATTTCAGATAAAAATCCTCGCTATCAATATGACGATGGGTA
AATTTATTGTGATACAATCGACCACTTAATTCCATATCATGAAATTCATTTGACTTAATATTTAATTTCA
TTAATTGCGAATTTGGTTTCTGTTTAAAATATTTATTGGTACCAAATTCATCACTTGATATTCCATCCCC
ATTTTTATAATTTGCATCAATTGAATGTCCACTGACGGCCAACATAGCGCCAACTGATCCTTCAGAACTA
AAAACCTGAGTTTTACCAGCGACGGCTATCATGCCATTATGACCAATGCCATTATCGCCATAGAGCATTT
TTGTACGTATTCCCAGTGTATTACCACTGAATATCACATCATCAATACCAATCGTACGGAAATTAGCACT
ACCTGCTAATGCGTTGACACTATCTGAACCATCAGATTGTCCCCGGCTAATATCCACACCGACAATAAAG
TTAGGATCAATTAATGAACCAAACTGACTCTGAAGACTATTACCGTGGGTTACGCTGGTAGGTGATGTAC
CATAAAAACTCTGGCTAACACCATCAACCATCATATTTACTCTCCCAAATCCACTTAATCCACGAATATT
CACACTCACGGTTCCCTGCCCCGGATCTATTTGCGTATAGGTCCCAGGCATACTACGTAATATACTATCC
GTTGATTGAAGTTTTGTATCTTCTCCTTTAGAACTGTATGAACCGGGCCTTTCCATTGCCCTCACTTCCG
CATCATCCTGTGAACCAGAAACCTTAAGGCTACTGAATTTCATCACCTTATCTGATTTTTTCTCTTGCTT
TTCCTCGCCATAAGCAAACCCTTGAAGCCCAATGAAAATCACACCAGCCCCTGCTATCTTTGTCATTATT
TTCATTTCAATCATCCCAAATGCATACAAATCAATATTTGCTCACATGCCCGTCTTTAGAAAATAAAAAT
GTTTAGCACTGATAATGATTTATCAGTGCTTTAAATAACAAACTTATACTATTTATAATTTATTTCAGTT
ATCTTTTAATTGTGGAAAATATTTATTAGCATCATCCAGCATCAAAATAAAACTGTAATCCAGTGCAGTA
TCTTTTAATCGATTAAATCGGCCCGATTTACCACCATGCCCGGCACTCATATTGGTTTCTAATAACAAAA
TAGAGTTATCTTCCTTCATATCCCGTAATTTTGCTACCCATTTAGTCGGTTCCCAATATTGCACTTGGGA
ATCATAAAATCCACTCGTAACCAATAAGTTTGGATAACGTTGATGTTTTATATTGTCATACGGACTATAT
GATTTAATCCGGAAATAATCTTCTTTATTTTCAGGATTACCCCACTCCTCATATTCTCCTACGGTCAGCG
GAATAGAAGGATCAAGCATGGTTGTTACGGCATCAACAAATGGAACTTGAGCAACCACACCGCGATATAA
TTCCGGTGCCTGATTAATCACAGCGCCCATTAGCAAACCACCCGCACTCCCTCCCATCGCATAAACACGT
TTACTGTCACCATATTTCTGAGCAATCAGTGCTTTAGTCACATCAATAAAGTCATTAAAACTATTCATTT
TATTTTCGACTTTACCTTGTAGATACCATTTCTTACCCAATTCACCGCCACCACGCACATGCACCAAGGC
GTAAACAAAGCCCCGATCTAATAAACTCAATCGTGGTGAACTAAATGAAGGGTCCATGCTGATACCATAA
GCCCCATATCCATAAATCAGTATTGGGTTATGACCTTTTTTAAACAGTGATTTGCGATATACCAGAGATA
CCGGAACTTCAATGCCATCACGGGCCTTCACCCAAATACGCTGGCTCTCATAATGATGTTTATCAAAACC
TTTTACTTCCTGCTGCTTAAGTAATTCCCGCTCGCCTGTTCTCATATTCCATTGGAATGTTGAGCTTGGT
GTCGTCATGGATGAATAACCATAACGGACAAAATCAGTATTAGGATCGGGGTTGTAATCAATCCATGCCA
TATAACTTGGATCGTCAAACTTAATCTGTTTTTCTTGCTGTGTTTGCCAATTAATCTGACGAATTGTCGG
CAATCCTTTTGTTCGCTCCTGTACAACCAACCAGTCATTAAACAGGTCGAAATCTTCAAGATCACTATCT
TGTTGCGGAGCAATGACTATTTTCCACGGTGTATTAATGGCATCCGTCTGATAAAGCCCATAAGTTTCAT
TCTCATGATTTGACCGGATGTAGAAGTGATCGCGGAAATGGTCAATATAATACTCTCTGCCTTCCTGACG
AGGAGAAAATACCTGAAGTTCAGCTTGGGGTTTATTGGCATCAATCAGCAAATATTCAGAAGTCGAATTA
CTGGTTATCGACAACATAATATAATCACGGGAAGTGCTTTTAGACACGTTTAAATAAAAACGCTCATCGT
CTTCCTGATATATTTTCTGATCTTCGCTGGTATTGCTACCATATTGGTGACGAAATACCTGATATGGCAA
TAAGGTCTGTGAATGTCTGCGCACATAAAACAACGTATTATTGTCATTAGCCCAAACCATGTTGCCAGAA
GTATTTTTTATTACATCGTTATTCCACTGTTTATCCGCAATATCTTTAAAAGATATCTGATAATTACGGC
GCCCTTGCGTATCTTCCGCAATCGCAATACGTTTATTATCCAGAGAGATGGCAAAATTACTCAGTTGGTA
ATATTCGTGCCCTTTAGCTCTTTCATTACCATCGACCAATACCTGCCAATCTGATGAGCCATCAACAGGT
TTACGCTGATAAATCGGGAAATCTTTGCCCGTTTCATAGGTTGTCCGATAAATATACCCATTATAAGTAT
AGGGTACCGATTGATCATCCTGCTTCACCCTGCCAACCATTTCTTCGTATAACGTATCCCGTAGCTGTTC
ACCGGGTTTTAGCATCTGTTCGGTATATTTATTTTCGGCTGTCAGATAATCAATGACTTTTTGATCTTTA
CGATTATCATCCCGCATCCAGTAATAATCATCTATACGAGTATCACCGTGGGTAGTTATATGGTGTGGTT
GTTTCATTGCCTTTGGTGGCATAATTTCTTCCTCTGCGGCGACAGGATTCAACCAGCCGCTTAATAAAAA
CATCAATAACAGCCCTTTAGTTTTCAGGGCAAACCGCGCTTGCTGCCTTAACATATTTGCTGTCCTTAAG
TCGCTCAAAGTATTAATTAGTTAAACTAAAATCAATCGGAAGTTCTATCGTAATTCCATTACCGCTTAAA
ACGGTATCGGGGGGAGCTGGCAACGGTTGCGCTCTTGCCAGAACTTGCTTCGCTTCCCTGTCTAAAGAAT
GAGTTCCTGAACGACGAACTAAGTCACTGTTAGTAACATAGCCCTGTTTATCAATAGTGAATCTGACTGT
AGGCCGACCCGTGCGATTTCTTCTCTGTGCATCCTCTGGATAGCGTTTATAGCGGTTCAAATGCCCGATA
ACTTCGGCTCGCCATAGTGCATCCGCATCAGCGATAGCCTTTGAATCACTGTCATAAGAAGCAGCAACCC
GCGAAGTAACATTCGTAGATATAGCCGTACTGCTCACCATAGCAGCACTACTTTGAGATTTTTCACTCTC
TTGCTCTTCTACCTGCTGGCGCTTCACCGGTGGTGTTTTTTCAAGCTCCTCATGGTGTTTTTTCTGTTTT
TTAGGTTTATGCACCAGAATCTGCGCCTGTTCATCTTTAATAAGCTCAGGCGTCTTAATCTCATTAATCT
CGCTTTCCTGCTGCCGGCTGGCAACAGCAAGTTGCTGTTCAATACCGATAGGCTGTTTTTGTACCCGATG
TGTCGCTTCTGTTAACAATGAAAGCTCCATCATCACCGCCGGCGGCGGCATCAGTTCATCAATAGCAATT
TCGTCTGGCTGGTAGATAATCCAACCAACCAAAATGAGGTGAGCAGCAATAGCAGAAATGAGCCATTTTT
TAAAATGCCCCGTTTGAAAGGCCGGGTGTGTCAGCGTCAACATGGATGATAGCGCATAATTTTAATTATC
ATTTAGTAATGATAATTAATTTCATATGCTAATGAAAATTATTTTTCCCTGTATCGTTAACTTGAGCACA
TCCCTGTGCCAAGGCCCCTTATATACGGGGAAAAGATTACCATTTGTTTAAAATATCTACGGTTTTTTTA
CTGGTGTATACCAGACATAATCAGCATATTGGCTATCCAGTACATTGCTTTTTTCAGCGATGATCAACAC
AACAAGATCCTCTTGGGGAGATAAGTCTTTAACATGCAGAGGAACACCTATTACTTTTGTTGCATGATAT
CCACCCGCAATCAGTGTGGCAGGAGCCGGCGCTTTAAGTAACTGTTCCGCCATTCTGCGATCCCGCATTT
GCTGAATAGCTGTCATGGCAGATAACTGTTGTTCCGTTATTTCACCACCGTGAACATCTTTAATCACCGC
TTTAATCTGCGCTTTAACATTTTCAGCAACAGAAATATTCCCCTGGAGGGTCGGAGGGTTACTGTAAACT
GCTTTAATTTCACTGCGATCTAAGTTTGCAGACAGCAACGGATAAGGCTGATACATAAGCTCCATGACCA
ATCCTCCATACAACTCCCACCGCCACCCATCTTGCCATGCAAGAAGCTCTTTTATGCGACTTTCACGTAC
GATAGGCTTAGTTTGCAACCAACTCTTAACCTTATTCACTTTTTGCTGCTGATCAGGATTAATCATCTCT
AACAGGACTGAACCCTGCTCTCTTTTAAGCGGAAGTTGCTGAACCAACCAAAGCTCTATCTGATGATGAT
ATGGATTATCATGTTTTTCACCCACAACTACCCGCTGATGTGATGCCAGCCGATTGATCAATTCCTCAGG
GGTCAGGGCATGACCTGTTTTAAGATCGATAATAGCCCCTTGTTGAGTCAGTTCCGGTGAAAGCGCTTGG
AGAGTTGGTTTCTGTTGTACAAATACACACCCAGATAAGACCAGTAAGCCACAGATAATCAGAAAAGATT
TTACAACCGTGAGAAATTTCATTATGCCCATTATCCATATTAATGTTTTGCGCATCATATAGATAATAAG
AATCGTTTACAACAAACCGCCCCTGCCTATAGGAAACAGGGGCGATGGGTATTACAGCGGATGAGTTTGC
GCTTCAACTGCCGCCAGAGCGACCATATTAACGATACGACGTACAGAAGAAATTGGTGTCAGAATGTGTA
CCGGTTTGGAAACCCCCATCAGAACTGGGCCAACGGTAACGCCTTCAGAACTGGTGACACGTAGCAAGTT
ATAACTGATACGGGCAGATTCCATATTCGGCATAATTAACAGATTGGCAGCCCCTTTCAATGGGCTATCT
GGCATAATGTCACGGCGAATACTTTCAACCAATGCGGCATCACCATGCATTTCACCATCAATTTCAAGCG
AAGGTGACATTTTATTCACCAATTCCAGCGTCTGGCGCATCTTCTGTGCTGAGAGGCAATCTGTGGAACC
AAAACTTGAATGAGAAAGCAAAGCAACTTTTGGTTCAATACCGAAACGGCGGATTGTCTCTGCGGCCATA
AGGGTAATCTCGGCCAATTGTTCAGGCGTTGGATCATTATTGACATAAGTATCCGCAATAAAAGTATTAC
CACTTGGCAACATCAATGCATTCATTGCACCAGCAGTATGAACCCCATCACGGAAACCAAACACATTTCT
CACGACATCGTAATGTTCACTGTAACTGCCAACGGTGCCACAAATCAGGCCATCAGCTTCACCACGCAGT
ACCATAATCGCCCCAATCAGGGTGGGATTACCGATAACTGCACGACGAGCTTGTTCAGCAGAAACACCTC
GACGTTTCATAATGTGATGATATTCCTGCCAGTATTTTTTGAAGCGCGGATCATTCTCATTATTGACGAC
TTCAAAATCTTTACCCGCTTCAATATGCAATCCCAGTTTCTGGATACGCATTTCGATAACACTGGGGCGA
CCAATTAGAATCGGGTAAGCCAGCTCAAGAGAGATCAGCTCCTGAGTCGCATGCAATACACGTACTTCTT
CCCCTTCGGCCAAAACGATACGCTTTTTCGCTTTCTTAGCCTGAGAAAAAATAGGTTTCATAAACAAGTT
TGTTTTATAGACAAACTCATTCAGCTTCTCGATATACGCGCCAAAGTCTTTAATCGGGCGGGTTGCTACG
CCGGAATCCATTGCTGCTTTGGCAACTGCCGGGGCAATTTTTACAATCAGGCGCGGATCAAATGGTTTAG
GAATAATATATTCCGGGCCAAAAAACAGATCCTGATCATCATAAGCGGAAGCCACTTCTTCACTCTGTTC
CGCCAGCGCTAAATCCGCAATCGCATGAACACAGGCGAGCTTCATCTCCTCGTTAATGGTTGTTGCACCA
ACATCCAGCGCACCACGGAAAATAAACGGGAAACAGAGCACATTATTAACCTGATTCGGATAATCAGAAC
GACCAGTACAAATGATTGCATCAGGGCGAACTTGTTTTGCCAATGGCGGCAAAATTTCTGGTTCAGGGTT
TGCCAATGCCATGATGAGGGGATCTTTAGCCATCATTTTCACCATGTCTTGAGTCAACACGCCAGGACCG
GAACATCCGAGGAAAATATCTGCACCAGGGATAACATCACCTAATGTGCGGCTGCCATTGTCTTCAATCG
CATAGGCAGCTTTAGTTTCTTCCATATTTTTATCGCGACCACGATAAATCACCCCTTTAGAGTCACATAC
CACGATATTCTTGCGTTGCAACCCAAGCGCAACCAGCAAGTTCATACAAGCAATAGAGGCAGCACCGGCA
CCAGAAACGACTAAGCGAACCGCTGAAATCTCTTTTTTCATAATCCGCAAGCCATTCAAAACAGCAGCAG
TACAAATTATCGCTGTGCCATGCTGGTCATCATGGAATACCGGAATGTTCATTTTTTCCCGAAGTTTTTT
CTCAATATAGAAACATTCCGGTGCTTTGATATCTTCGAGGTTAATTCCCCCAAACGTCGGCTCCAGTGCC
GCAATGATATCAATCAATTTGTCAGGATCAGACTCATCAACTTCAATATCAAATACATCAATACCTGAGA
ACTTTTTAAATAGGACACCTTTTCCTTCCATCACTGGCTTACCTGCCAGTGCACCAATATTCCCCAATCC
TAAGACCGCACTACCATTAGATATCACTGCCACAAGATTGCCACGCGCAGTATATTTGTAAGCCGCTAAT
GGATCTTCTGCAATTTCCAGGCAAGGCGCAGCAACACCTGGTGAATAAGCTAAGGCCAAATCTCGCTGAG
TTATCAGAGGCTTAGTAGGAGTAATCGTGATTTTCCCTGGTTGTGGAAACTGGTGAAAATCCAATGCACT
CTGTTTTAATTTTTCATCCATCGTCGGATCCTTTATATACAATCTGGAGTAAAAGCAGGAGCAGTATAAT
AGGTACTGTGTGTCAAATCATAACATTGACAGCATCTTATCAATAAAGTAGCACTTTTTTGTTCATGAAA
AATACTACCCAATTTATCCACTAATGCCCTACTTAATATAGGAAAATAAAGAAAGAAACATTACCATTTA
TACAATATCATTGAAGTTATAGTAACAATAATAACTATAACTCGGAAAAACTCTCAATATAAATTCAATT
AAAATAAATTTTATAAAAGAAAACAAATCTAATAATCATACATTTAACATATTGATTTTTAACACCATTA
AAAGAAGTTAAATTATGTATTTTTTGTGAAAATTACTCATCTTCTTTTTTTACTTATCAAACTAATTTGC
GCTATTTATATTTTTATATCAGGATGTGCTTTCTGGACTTACAGAGCTATCAACTTTGTAAATCAATCGG
TTTTGATAAAATTTTTTCATAGCAATTTAATTTAGGGCAGACCCATTCATTACTGCCTTTTAATCAAATT
CAAAGTCTGCATTTCGTGGCTTTACTTATTTAAGGGAGAAGGAAAATGTATAACCATTCAGTGATGATAG
TTGATGACCACCCTCTCATTCGCCATGGCTTGAAACAGATTGTAGAGCTCGATCGGGCGCTTACCGTAAC
AGCGGAAGCTGACAATGGTGAAGAAGCAATAAATATTGCATGCAAGCTGAAACCTGATGTCATTATGATA
GATCTCAATATGAATGGCCTTTCAGGCGTGGACACGATTAAATCTATCCGTAGAAAAGGGATCAATTCCT
ATGTACTGGTATTATCCGTTTCAGATGATCGAAATGATGTTTACGCAGCCATTGACGCAGGAGCTAATGG
CTACTTGCTTAAAGATAGCGACTTAGATTCGTTATTAAGCAGTATTCGCCATGCTGCTCGTGGACAAACT
GTATTTAGTGAAAAAATATACCAACATCTCGCTAACCGTCATAAACATGTTGATCCTTTATCTGAATTGA
CCAAACGTGAGTTAGATGTATTAAAAGAAGTTTCCAGTGGCATGACCAATAAGGAAGTTGCTGATGTCTT
ATTTATTTCTGAAGAGACAGTGAAGGTACACATCAGAAACTTGTTAAAAAAACTGAATGTACGTTCCCGT
CTGGCTGCAACAATCATGTATTTGCAACATAGGAAAAATGGAGTAGCCTAATACTTCTTCCGAGCCGCTC
CTTGAGCTTATTACCGAGGGTCGGCTCTTATCGCTGTTATGTAGCAAATACCCCCTATGAGAACAGGCCA
ATAAAATTGAGTCTCCTGTTTTGGTATCTCCGATAATAAAAATCAGGATATCATCTAGATAAAACAGGCA
TTTTCCAGCATTATGTTTAGGTATTTAAATTTTTTTAAGGATCTGTTAAATGATATTGGATAAATCTTCT
CAACCCGCTTTTACTCTCTATGGGATCAAGAATTGTGACACGATAAAAAAAGCCCGTCGTTGGCTGGAAG
AACAGGAAATTACTTACCTGTTTCATGATTATCGTGTTGATGGACTCAATGCAACACTTTTGCAGTCATT
TATTGACAAACTGGGTTGGGAATCATTAATTAACACCCGTGGTACAACCTGGCGTAAACTGACCGATCAA
CAACGAACAACAATTAATAATGCTGACGCAGCAAAAGCGTTGATGTTGGAACAACCCGCTATTATCAAAC
GTCCACTATTAATTTCTGCAAAAGGTGATTGCCTATTAGGCTATAAAGTGGATGAGTATCAGCAATTTTT
TGCTGAGGCACTCTGAAATGACTTGCCCTGTAATTGAACTTGCACAACAACTCATCAGACAACCCTCTAT
CAGCCCGGACGATAAAGGTTGCCAAAATATTATGATCGCTCATTTGCAAGCAATTGGCTTTACCATTGAA
CGAATGCCCTTTGGCGATACAAACAATTTTTGGGCCTATCGCGGCATAGGCCCGACATTAGCCTTTGCCG
GGCACACCGATGTCGTCCCTGCGGGCGATGAATCTCAGTGGGAATATCCCCCATTTGAGCCAACTATCCG
TAATGGCATGCTATATGGCCGGGGTGCGGCAGATATGAAAGGCTCATTAGCTGCCATGATTGTCGCGGCT
GAACGTTTCGTTGCCGCCTATCCCAACCATAATGGACGTCTGGCCTTTCTTATTACTTCAGACGAGGAAG
CGAAAGCCACCCACGGCACCATTAAAGTGGTTGAAACCTTGATGTCCCGCAATGAACGTTTGGATTATTG
CCTGATAGGTGAACCTTCTAGCCAGCATCATCTTGGCGATATGGTGAAAAACGGCCGTCGAGGTTCCCTT
ACTGCGAATCTCACTGTTCACGGTATTCAAGGCCACGTTGCCTATCCGCATTTAGCTGATAACCCAATCC
ACCGTCTCCTTCCTGCTTTACAGACATTGATCAATACACATTGGGATAAAGGGAATGAATTTTTCCCGGC
GACCAGTATGCAAATTGCCAATATCCACGCGGGAACAGGCAGTCATAACGTGATCCCTGGGAATGTGCAA
GTTCAATTCAATTTCCGTTTCAGTACAGAACTGACTGACAGCCAAATCCGTGAACAGGTTGAAACTATCC
TCAAAAATCACAATCTCAATTACACGATTGAGTGGATACTGGCAGGTCAGCCTTTCCTAACAGCCAAAGG
TGAGTTAGTCAATGCCGTCATTCAAGCAATAGACCAATATTGCGGCTATCAACCTGAATTATCTACCAGT
GGTGGTACATCCGATGGGCGATTTATTGCTCCGATGGGTGCTCAAGTTGTCGAACTGGGGCCACTGAACT
CAACAATTCATAAAGTTAATGAGTCCGTTAGCGCCGCCGATCTGCAACAACTCAGCCGGATTTATCAACG
TGTTATGGAGCAATTAATCCAGTGATCACAGCAAATATGTTAACCGGCCTGGCTACTGGCCACTTGATTT
CTCTCTTTGGCAATCACCGATTACAACCAGAAGCCGCCAATGCTTTTCTTTCCATGCAACAAGCCGCTGA
AAAGGCCGGAATTCATCTGCAACCGGCCAGCACGTTCCGTGATTTTCAACGTCAGCAAGCTATCTGGAAT
GGAAAATTCCGTGGTGAACGCCCGGTGTTGGATGAAAACAGCCAACCCATGGACATCACCCAATTATCAG
AAGGAGAACGCTGTAAGGCAATTCTTCGTTGGTCCGCCCTGCCCGGCGCCAGCCGTCATCATTGGGGAAC
AGATTTGGATATCTATGATCCAACGATGCTACCGGATAACCAGACGTTATTACTCGAACCTTGGGAATAT
GAAAATGGTGGTTATTTCGCACCATTAACTCATTGGTTGACCGAGAATATGGCTCATTTCGGTTTTTACC
GTCCTTTTGTCGGTAACCGTGGCAGTGTCGCTGATGAACCGTGGCATATCAGCTACCAACCATTAGCCAA
GCAATTGGAAAAATTGCTGACTCAGCAGATGTTACTGGATGTATGGCAACAGCATGACATCGCCGGCATT
GACTGGTTATCTACTAACTTACCTTATGTATTTGAAAATTACCTCCATGTTGCGCAGGAGACAACCTCAT
GCAATGGTTAGCTGATTACTGGTGGATTATTTTAGTTTTATTAGTTGGCGTTCTTCTCAATGCCATTAAA
GAGTTACGCCGACTGGATGTTAAAAAATTTCTGGACAATAAACCGGAACTACCTCCTCATCGGGATCTTA
ATAGCAAGTGGGATGATGAAGATGATTGGCCACAGAAAAAGCCATAGTCCACTCTTGCCACTCTCTGGTA
AGTTTCCGATTGAGACTTGACAACGCCTGTGCGGTTTCTTGCCGCCAGAGTCGCATTAATGCCTTATATC
CACTCAACTTTAATACGGTGATGCATTGCTCAACACTCATTTCTTGCTGGAGATGATTTCTTAGCGCAAT
CAACGGCAAATCACTGTTCAGCAACAATCGTTGCAAGGCCGGTAATGAAGCAGAAAATGGTCGGTGAGCA
AATGCAAAACCTGACAGTTCCTGCCAATCATGCTGATTGAGATGATGGTCAGTTTGGTAATCAACAGGCA
AGCTAAATCCAATCTGCGATTCCAGCCAATGTGCATCACGGGCAAGCTGTTGCTCAGCTTGAATCCCCAG
CACAATCCCTTGTTCACTCAGGGGAAAAATAGCCATTGCCGTATAACAACCGCTGCTGGCTTCTAAATGA
GTTCCCATTCGCACTAATTGGAAGCCACATTTCTGCCATAATGCCCAAAGCTCCGCGGTATAACCAAAGC
TAACGGAAATAAAATCCACTCCCTGTTTTTCTGCCCTTTCCCGTTGATACGCGATCATTCCCTGAGCAAT
ACCTTGTCTGCGATTATTAGCCTGTACAGCAACCCTGCTGATCCGTTGAGATTTCAAAACCGCCGCCTGC
GGTAAACCGCTATGGGCAGCTAACGATTGAGCAACCAAATTTCCTCTTGGACGACGCCTGCCTGCCCATA
TTTCATGGGCTAACTCAAGCGCCAATCCACCCTCTTCAACCATCCACAAAGCCCCCATTAAGGCATTATT
TCCAAAAGCCGCAACAAATTGCATGCCTTTGGCATCAAGTAAACGCCGTAAATCTAAAGGTGAAGTTTTG
TAGTGAGCGCTGGTCAATATGCCGTAAAACTGCCTCAGCAATTCAGGTTGTTTAATCCATTGTTGCTGAT
GACAAACGTGATAACTGATAGCCTTATCAGAATTGTTGACAGGAATTGCATCCTCAAACAGTAAAGCTTT
TTCCAACCAGTTTTCCAGCGGATCATTTTCAGCCCAACGCACAGGAGCCGTCAGGTTTAGAATATGACTA
TCAGGGATTCCAACACAAAATTTAAGTAAAAATCCGCGTCCTGTACCTTCATATCCTTGCACAGTTGTGG
TCAACAATATTCGGGGAAAATAGCTGATCAACTCAGATAATTGAGGCATTGGAATAGCAGCGGCTTCATC
GATAAGCAACCAATCAATATCTGACACGCTATTTTGTCTACAATATTTCAGCAAATTATCTACGGCCCAG
AATTTTCCCTTTTCCTCCGCATAACACCTAATAACTTCGGTTGCCGCTTTTGCTGGTGCAGTTAACCAGC
AATTTCCTTGCCATTGCTGCATTAACATACCTGCAAGTGTCGATTTACCTCGCCCTCTTGGCGCAGTAAT
GACCCATACCCCCTGATTTGCCCGCAAAAGTCGAGTCAAAATGGCATGTTGGCTGGCCGTTGGGTTGCCA
TCAGGCAGTTGCCACGCACTATATTGTGGAAATTCAGATTGTGGAAATTCAGGGATGCATAAGGGATCAT
TTTGCCGCCATAGCAAAACTTGGGGATCGCTAACAATTTGCTGCTGAATATGCTGAACAAAATGCGGCGT
TGGCATAGCATCTAACTGTTCGTTCCAACGCGCGCTATCCTTATCTGGTTGATAATGCCATTGGTACCAA
GATGGAACCATCATCACCAACCAACTTCCCGCTTTCAATGTGCCTGCCAATATCGCCAGTGCTTCCGCAT
TAAAACCTGCGGTAGCATCAAATATTCCATGCAGATATTCCTGGCCTAATAAACTGGCCGCCTTTTCTGG
CAGCACAGCATGCTGTTTACGATAAGAGATCCATAACCAATCACCAATAAATCTCTGCTGTAATTCATTA
GCCTGCAAATAGCACCAATGATCATTTCCACTCAACACCAACAAACGACGTAACCCTTGCTGCTGCATTT
CTGTCTGTATCACACTCAGTTCCGGCAACATAACGGCTATGATTTACCAATCAATAATGACAAAATCCCC
GCAGCAATCAGCGGCCCCACAGGAACACCTTTAAACAGGGCAACACCCAATACCGTCCCCACCAGCAAAC
CAGCGACTGTCGATGGCTGATTAGACATCAATGAAACCCCCCGGCTACCCAACCATGACACTAATACACC
TATCACTATCGCGAGTAACGATTTCCAATTCATAAACGAGTTGAGGACAGCTTGTACCGTAATTTTTCCA
CTGGCGATAGGCGCCATGACTCCCACAGTCAAAATAAGTACACCAATAGTCAGCCCATATTTTTCCACCC
ACGGGAAAAAATGATTCAGTGGCGTTATACGGATAACCAGCAAGAGCAGCATTGCAAGCGTGACGGTCAT
GTTGTGGCTGATGATGCCCAGTGCGGCCAACACTAGCAGCACCAGTAAAGTAGGATCGAGATGGCTCATA
GATTTGATTTCAATACCCTACAACAGCCTAATCCTATTTAGGCTAGGGTAATTTTTCCTTATGTTACAGA
AATGACGGGTATTTTCGTATCAATTCAAACAATTAACAAGCTAACGTCGCACCACCATCGACCACAATAT
CCTGTAGCGTTATATGGCTTGCCAAATCAGAAGACAAGAAAAGTACGGTGTGTGAAATTTCATTAACATT
TGCAATCTTTCCGAGGGGAATACCTAATTTATATTGCTCAGGATACCCGTTAATCATATTTTTTTCATCA
TCATCAGTTTTCCACATGGAACGCTGCATAGGTGTATCTGTCGAACCAGGGGATACAACATTACAACGTA
CACCAAACGGCGCGAGTTCCAACCCAACACAATGCGTTAAACTTGTCAGTGCTGATTTTGATGCACAATA
AGCCGCCATTTGCATACGTGGAACATGTGCCGCATTAGAGCTGACGCTGATAATAGTGCCACTGCGCTGA
CGTTTAAAATGGGGAATCACTGTACGAAATAGATAAAAAGCCCCAGAAGCATTAACATTAATACAACGAT
GCCAGTCACTAATATTTAGCTCATCAATATTTCCCAATTGCAATATACCGGCAGCATTAACCAGAATATC
TAATTTGGCTGAGATAGACAGTTGTTGGGAACAAATCATTTCGACCTTTTCTGGATCACTGATATCGAGT
TGTATACATTTATAAGACAAATTATCTTGCTCAAATACGCGATCGAAACCTATTACGTCAGCGCCAAGCG
CGGTAAAATCACGGGCAATTTGTTCACCAATGCCACGTGCCGCCCCAGTTACCCAGACGGTTTTATGGTT
AAAATCCATTTGTAAATTCTGTTTATTTCTCATTTTATTTCTTCTTTGATAGCGATTTATTACGCATTTT
TTATAAATTCTATTTATCGAAATTTACTGATGAAATTATTTCCTCAGTACTCACAACCATTCCTGATTTT
TCGGCAACATATTTTAAAGCCATGAGGTGATCTTCAAGCGTAAAATCAGCTATCGCATCACCCACTAAAA
AAGGCTTGATATCTCTCATAAATGCATCAACCGCAGTAATCATGCAACCAATATGTCCATACACCCCACA
AATAATTAATTGATTCCGACCTAAGTCTTTTATATTTTTTTCTAACGAAGAGCGTTGAAATGCACTATAA
CGCCACTTAACTATTACAATATCATCATTATTAGGGGCCAACGCACGGCTAATATTCTGTAAATGGGGTG
ATCTATTCAAGCCAGCCCCCCATATATCATTAAGTAATGCACGCTCTTCATCACTTTGTACTTTAGGTTG
TGCTGTATATATAATGGGAATCTCTTTTTCTTTACAAAACATTCTCAACAAATGGATATTTTCAATTAAT
TTATTGATTAGAGAGCTATTATCACCGAAAAACTGCAAGAAATAATCCTGCATATCATGAATAAGTAAAA
TTGCCCTATGGGGTTCGAATAACCAAGATGCTTTATTGCTTGGAAAATCTTTTGGCTGAGGTAGTGTATA
ATTTTTCAATGATGGAATGGTCATTTTAATACCTTCATGTCATTAATTAGCTTTCTAATTTGTCTCGAAT
GATTTTTCTTAATAATAATTTATCAATCTTTCCGACTGGTGTAACAGGCATAACATCAATAATCTCGAAA
CGATCAGGCAATTTATATTCAGCAATCCCCATACCTCTTAAATATTTCCTCAGTTGCAACGTGTTTATAT
TCGGATCAGCCACTACAATAAAAGCACAACTTTTTTCTCCCATCAGAGGGTCAGGCATCGAAACCAAAGC
GCTATGGATAACACCTTCATGTTTGAGTAACAAAGATTCAATTTCTTCCGAAGCAATTTTTTCACCACCG
CGATTAATTTGATCTTTCTCACGTCCGACAATACACACATAACCCTCTTTCGTCATATAGGCTAAATCAC
CGGAATAATAAAAACCTTCTTTATCGAACACCTTCGCATTGTGCTCTGGACTTTTATAATATCCCCGGAA
TGTATATGGCCCACGAATGATTAACATACCCGCCGAACCTGGCGCTTGGATATTGCCTTGATCATCAACG
ATACGTATCTCATCATCTTCACTCATTGGGCGCCCCTGAGTGGTAAATATACGTTCATCATCGTCATTAA
GCCGGGTATAACATACCAACCCTTCGGCCATACCAAAAATCTGTTGCAACTTACATGAAAAAAATTTCGG
TATCACTCGCGCCACACTTTCACTTAACTTTGCTCCACCGACTTGTAATAGCCGAAGACTTTCTAGTGAA
TATTCGTATTTCCTCATCGTCTGAATCCATAACGCAACAGCCGATGGCACCAGTGAGGTCATTGTTACTT
TATGTTCACGTATGAGTGGAAAGCAGGTCGTAGGTCCAGGATCTGTTGCTAATATGACACAACCACCAGC
ATAAAATACGCCAAGCGCCCCCGGAGAACTCAATGGATAATTATGTTGCGCCGGCAAAGCACAAAGATAA
CGGGTCTGTTGTGTCAACTCACAAATTTCAACACTGCGTCTCACACTATAATAGTAATCGTCATGCGTCC
TTGGAATTAATTTAGGTGTCCCTGTACTCCCGCCTGAAAGTTGAAAAAAAGCGACTTCATCTGAACGTGT
CGCCTCAAAATTCAAAGGTAAATTTATTGGCTCTAACCACGGCTTTAATTCATTGGTATATAATTCATTA
GTATATTGTATTTTGCCACCATCAACGACGATATTCCTTAACCGTGGACAATGTGTTTTTAATTGCTCCA
GGAAATCATTATTCTGTAAAAGTGAATGCTCTGACGAAAATACAATTAGACTTGGATCAATTTGTTGCGC
ATAAGCAAGTAACTCTAATTTATTATGGCTAAATAATGCATTAATAGGTACTACCCCCATTTTCAGTAGC
GCAAAAAATGTAATATAAAATTCAGCTATATTTGGCAATTGTACGATAGCAGTATCACCTCTCTTTATTC
CCACTGACGTTAAATTTTTAGCTAATGCAGATGATTGTTGATCAAGTTGATGATAACTAAATTTACGGTC
ACCACAGATAATAGCTATTGCTTCAGGTTGTCTCTGACATTGTTTATAAAGTATGTCAGTCAAGGGTTTA
CCAAGCCAATACCCCTTTTCACGATAACGTTCTGCTAATTCAACCGGCCAGGGTGTAAATTCAATAGACA
TGATTTTATTCCTTACAATAATATTCAATACCTTGAAAAATCGTCGATTACTGTTTATACCTATTTACTT
TATCCTCAACCAGAAATATTTCTAACCCTATTTTGTGAGCTGCTTCTAAATAAATTCATTTCGTAACAAA
TTATACTTCGTGCAAGCACTCAAAATACAAATTTAATTACCTAATATATTGCAAAATAAAATCATATTGC
TAATAGTTAGTAACGTATAACCTTTAATCCAACAGGGGTAAATTATGTCATGCTTTCCTCCTGGATATTG
GGAACAATATCCGAACACTGCTACCGTGATCACAACATATACTTGCAATGCTGCTTGCAAAGAATGTTGT
TTTGAATGTAACCCCTCGGTAAAAGCGCGTTTAAGCCTGGATGAAATTAAACAATTTATTGCACACTCAA
AAGCTAATTTTCCAGGGCTAAAGTTAGTTGTTTTCAGTGGTGGGGAGTGTTTCCTGCTAGGTAAAGATCT
GATTGAAGCCATTCGCTTTGCCTCAGATCACGGCTTATTAACTCGTTGCGTGACTAACGGTTATTGGGGA
AAAAATAGAGAAAAGGCGCAAAAAATCGCCCAAGACTTAATAGATGCTGGCATCACAGAGATGAACATCA
GTACAGGGAAAGATCACAGTGAATGGATTCCCCTTGACAGCGTAGTGACCGCGGCAGAAGCATTGGCCGA
ACAAAATATTACAACACTGATTACAGTAGAACAGGATACCTTTGATTCCGCCATTGCAACGCAAATCACC
CAGAATCCTGTTATTAAGCGACTGAAAGAAAAAAACAAAATTAACTTACAGCGAAATACCTGGATGCCGT
TCTATGACACCAGCGAAGAACGAAAAGATGTTCCAAACCGGGATCAGCAACTGGCAAAAGGGTGCGATCA
GGTCTTTGAAAATATTGTACTGACACCACACGGTGAAATTTCCGCTTGCTGTGGGCTGACATTAGAGCAT
ATCCCCGAAATGAAACTTGGCCGTTTGCAAGGAGGCGATGTATCTCAGCTTTTTAAAGGTCAGGAAGAAG
ACTTTATGAAAGTATGGTTAAGAATTGAGGGGCCGTACAAGATCCTAAAAAAATATCGCCCACAGAATAG
CAGCATTGATCTGGAAAAAATCGTTCATCCTTGCCAAGCTTGTGCTTATTTGCATAAAGACGAAAGGACA
CGCCGGAATCTGTTAGATAATTATCACAAAGAAATTATTCCGGTAATAAAGAAATTTAACGCTAAAGAAC
GGCTGGATCTCATCTACTACTCAGCAGAAAAAAATGCCATTAATTTAACTGAGGAATGAAAAATATATAC
CCTATGGATTTCAAGATAGATCGCGACGGCAAGGGAGTGAATCCCCGGGAACATAGATAACTATGTGACC
GAGGTGAGCGAGTGCAGCCAACAAAGAGGCAACTTGAAAGATAACGGGTATAACAGGATCGAGTTGGAGC
TTTAATGTTACTACTAACGAATATTGCGAAAACACTCCTTTTCCGGCTAGCAAATTTTTATTGAATATAG
TGGTAATCAAGGAAAGGAAATACTTTATTCTTCTTTAGGAATATTTTTACTTGTTATTTTGTGATCGGAC
TCTAAATAAGGACATTTTGTCGCAAGATATATTTAGTCTAAACGCTCAAAATATAAATTTAATCAACTAA
TCTATTGCAAAATGTCACCATCCAGCTAATAGTTAGTACCGTCTAACCTTTAGTCGAACGGAGGGTAAAT
TATTCTATGTTTTCCCATTGAGTATTAGATGCTATACCCAAATACTGTTATGGTAATCACAATATATACT
TACAATTAATATCGCAGGCAAGAAATATCAGTTAGATAATTATTTCATGAAATTATCTCAGTAATGAAGA
AGCTTAATAAGGAAAGGTTACATATTATCTTATATATACCGTATGGATTTCAAGATGCATCGCGGCGGCA
AGGGAGCGAATCCCCGGGAGCATAGATAACTATGTGACCGGGGTGAGTGAGTGCAGCCAACAAAGAGGCA
ACTTGAAAGATGACGGGTATAACGCTCAATAAAAAAAGAATTCCGTTAACTTATAAAGGAACGAATTATG
AAAAGACGTACATTTATTGGCGTGGCTGCCGGTGCAGCTATTGGCAGTGTCATACCCACCGTCAACGCTA
GCACTGATAGCAACCGCCTGTTTGGCGTGCCACGTTCATTACTCTCTCCGGGGGAGGTTGAAGAAAATAA
GCTAAGGCTGTCAATGTCAAACGCCAAACTCCCGGTTGAAGTTTGGGAAGAGATCATCACCTATAACCGA
TTCTGGGAAACCCTACAGCAACAGCCCAATTTAGCATTAGAATACCGGGAATCACCGGAAAAAGTGCTGG
CTGAATTTGGCATGGACAAAGATATCGTTAGCCCCGGTTCCGCAGAGGAATTACTGCTATTCATCACTTA
TGACAAAGACTTAATGAATGCGGTAAAAACCAACGACTATGAAGCGCTCTTTTCCCACTTAAAAACCTAT
GGTTTAAACGAAAGGGGCTCAAGTCTGAGAAGCCGAATCAATCACCATCTCAATCAAGATGCCAGTCTTG
TCGCGCATTTTAAAGAACACATCGAATCCTATCAGCTCCAAGATACAGACACTCCTCCTCTTATCCGGCT
GAAGGAAATTCTGGAACCCTTAAACCGTGAAGATGATACCAGTATTGAGATTGCTCGCCTTGTGGTAGGG
GCAAATGTCGTTGCGGCGGTTAACGTAGCTGTTGGCACCCGAGTTGTCGCAGCGGTGAACGCGGCGGCGG
CAGTTAACGTAGCAGCTTACTTGAGCCTAGCGGTACAAGTAGCGGTTACTGTATGTATGGCAAATTATTT
ACCCAAAATTGATCATAGCGATCTTTCAACCGGCACGGCTTCTCTTCATCTCGCCAGACTCTATAACAAC
CAAGAAATGGTGGATACACTGGTCAAAGAAGCTGTCAGAAGGGAAATCACCGCTTGTCTGTTTGCGGCGC
AAAAATGTGGTTATATCAATCTGCCCGCAACCCGCGAAGAACGCAAAGAAGTGATTCATCTCTTTACCGA
ATTATCTTTAGGAATGGCAGCAGCATGAATAATATCGTGGGATTAAATCCAGACTTCAAAGTCATATTAA
TGAATGTCGCTATGCTCGTCCTGATCGCTTTAGTTTTTCTGCCTGTACCATACTGGCTCAGTAACAGCAA
TCCCAATAAGCTGGCGGCAAGTATTGCGACAACGCTCTTTGTCATCATTACCTTATTTATAGGCTATCAA
CTGTTATCAAATAAAGCCGTGGTCAAGGAAGGAAAATTATTGATGAAGTCCGGGGTATATTCACACGAAT
GGGTTATTTCCTCATTACACCAGGAAGAAGGCGTTTCCTTGGAAGATTTTAGTCGAAGTAATGGTATACA
TATTATCCATTATTCGTCTGGATACTACCACAAGGGACAAAACAAATATTTTATTCTACGTGTAAGTAAA
CGCCCTCTGATCTGCTTTAGCTCAGAAGGTAATATTGGGTTATGCATAGATGAATCTATTTTTGAAAAAA
TAAAGGGCGAGTTACAAGGTAAAATATAGCGTGGAGCCGTAAAATAATGGAATATAGTGACAATTATTGG
CCGTTGAATTATACACAGCTCCGTTTAGCTATTGCTAACACTGTTGCTGACGATAAGTCTGTCTTCAATG
TCGGTGAATTCGTCAGTTTCAGTGATAATATTAGTTTGGCAAGATTGAAGCAGGCCATTATAACCATTCA
TCACTTCAATGATGGTTTTTCCTTACGTTACCGTATTGCTGAACACAATATTTTTCAGGAGAAGGGATCT
ACACTGGTCGAAGTGATACCAATAAAACTGTCAGAGCCAATAGTAGAACCAGCGGCAAAAGCGGATTTTG
CAAAGAGAACAACTCAACCGCTAGCGCCTGAAAAGGGTGTGACGATAAGGCATTATCTTTACTTTAATGA
TGTTGGGTGCTATTTCTGGGGAATCATCGCTCACCATATTGCCACAGATTATTGGGGCATAGGTCAGTTG
ATTCATGATGTTTTGTCTTGCTATGAACAACAAACATTCCACCCAACATCAGCGCCTATTTTTACCTATC
AGGCTTACCTTGACGAAGTTAAATATAAAGCAAACGTGCATTATGCCAACAACAAAGAGTATTGGAATAA
TTACCTCAACCAACTGCCCAAATTAGAGGATTATGCCCGTAAACGCCTATTTCCCTCAAAAGCAATTAAA
GTAAGCCGGCCGCTCACCGCAAATAACGGTGGTTTTACCTTTAATGATAAATTAATGATGATACTGGCTC
TATGTCTGCAAATGACCAAACGAGGTTGCTTATCAACAAGTATCATCAATTTACCCTTCTCTAACCGACA
TGATAAAGGAGAGTACCGCTATTATCGCCCGGCAATGAACACCTTGCCTCTGATGGTTTCTTTGGCCCCG
CAGGCAACAATAAAACAGATCCTCGTAGCAATGCAGTTGCAAATTAGTCTGCATAGCAAACATAGCCGTA
TTGATATAAATGATTTAAATGATGAAGCAATCAGTCGAGCAGATCAATTTACTGCCGCTCCCTATGTTAA
TCTGCTACATGAGCTTGAACATGATCTTATGAAAGATAATCGCGCCATTCGCGGTTGTATGACTTCCGGC
GCAGTCAATAATTATGGTATTAACATCCGGTTTTCTCCTGATGGGAAATCAGCATTAGTTGAATTGGATG
TGGGGAGCCGCCTGTATAGTCATTTTGCCGCCCATACTCTGATCGACGATTATTTACGTATTTATAGTAC
GATTGCAGAAAATATTAATGAAACGGTTGAGACATATTGGGGGAAATATAAAGAAATTGAACCAACGGAT
AATATTATATCTAGCCTAGATAACCCAGAAAATATTGTCGTTAATCACCCTATCAAAGAGAATATTATTG
GTCGAATAGCACAAATATTTGCAGTGTCACCGGACAAAAAATCAGTCATTTATGGGGATCAAGCAGAAAT
AAACGCCGTGCATTGCCTTAATTACCGTGAACTTTACCGCAAATTATCCACTTTCAGTCAATTGTTATTA
TCCTGCCCACTACAAAACCGAAGGGTAGCCGTATTATTGCCCAGAGGGGTGGATTCCTTATTATCTATAT
TATCCATCCATACTGCGGGATTATGTTTTGTCCCAATCAATATGACATTTGGGCAAGAAGAGATAAATAA
TATATTAAGTAGCCTGAATATTTCTTTATTAATCACTGCTCGTCATTACCATGAAAAAGTAAACGGTGTT
AATAATACGCACATTCTCTTTATCGAAGATATAGAAACTCGCCCTTCCGAGATATTTCTGGGGCATGATA
TAAAACGTCCCACAACTCAAGAAGACGAAGCCTATATCTTTTTCACATCAGGCACCACAGGTGTACCGAA
AGCAGTACCGATAACGTTTAAGGGGCTTTATGCCTATTTGGCGGCAATGACAGAGCAGTATGATATTAAA
CAAGATGACGTTATTCTCAATTTCAGCACACCCGTCTTCGATGCTTATATTGAAGAGGTGTTCGGATGTT
TTTATCAAGGCGCTACATTAGCCATTGCCAATGATAATATGATCGTTGAACTGGAGACACTATTTTCATT
CTGCCATGCACAATCGGTCACTATAGTTAATTTTCCTACCAATTATTGGCATCAAATTGTCTTTTTCCTA
CATTCAGCCATTAAAGAACTCGCACCTTCGATTAGAATGACAATTATCGGTGGCGATCTAGCAATGGATA
AAGCCATTCATCATTGGTTGGAAAAAGTAGGATGCGGTATCTCCTTGATTAACTCTTATGGCCCAACAGA
ATGTTGCGTTGTGGCTAGCAGTCACAAAATAGATGATAAATTTCAACCCGGTAATATCATTGGTAAAGCG
CTAGCAAATACCACTATCGTTATTCGGGAATATGGAACTAATAAGATCATTAATGGCAGTAGTGGAGAAA
TATGCATCCGTGGCGATTCTATCTGTACCGGATATATTAACGATAATCAGTCAACTTCACGTAAATTCTT
ACAGTTGAACGATGGAGAAATCTATTATTTAACCGGAGACCGTGGATTTTACGATGCCCAAGGTAATTTA
AATTTCATTGGCCGTCTGGATAAAGAGCATAAAATTGACGGGAAACGTGTCGATCTGGATGAAATGCAAA
AATTACTTACAGCGGCGATTAATATTGATGACATTCATTTAACGATAAAAGAAAATGAAACGGGGTACCA
ATATATTAATATATTTATACCTGATAGATCATGCTCAATCACACGTCACGAAATCGTCTCATTTTTGCGT
GGATGTTATCCAAAATTGCAGGTACCTTTTATTGTCGAATTATCATCACCCAACAATTCTGTTACAATAT
CAGAGTTGAATAAAGAAGATAATATTTCGCAGATTAAAGGCGAAAAACGAGAAATATTTTTTACTTTATG
GCGGGAAGTTTTTGGCGATAGCGATGGCATTGTTGATGAAGAGACTAATTTCTTTGACGCAGGTGGTACT
TCGCTTAAGGCATTATTATTAATTAACAAGATCCAGCAACGTTTTAATTGTTCTATTCACCTGGAAGATT
TCTATCACGCCCCTAGATTAGGTTATCTATTACAATCTGTCATTCAACAAGGGCAAATACCGGTTTTAAT
CGATAAAAATAACACTTGCCTGACAGAACAACACGACCAGTATTATTGGATCATCGATACTATCTCTAAT
CGTTCCGGCGCTCATAATATCCCACTATATTATCATCTGACCGGCGAGATTGATTTAAAGAAATTACGTT
ACGCTTTGCTGTATATCATGCAATATTTCCCTGCCCTCTGCCAAAGAGTCACCATAATAGATGGGCAACT
CTCTTTAACCCTTTCACCTGTTATTGAAGAGAATCTGCCTTTCGAATATATCGATTTAACTCATGCTACC
GGCATCAATATTGAGATTTCATTCCGCAAGATCTTAAATGATATGGCATTTAAACCGATGGCGTTACAGG
ATAATCCACCGGTATATTTTAAGTTGTTAAAAATAGCAGAACATAAGCACTACCTTTTATTAAATTTTCA
TCATGCATTCTGTGACGGGATGTCGATTGCTCATGTGTTGCAAAAATTATCTTCCGCTTACGCAGATAAT
GTACCAAAGATTGAAGCCACGACGGAAACAAGCATTAATCTCATTAATCAGCACATGTCAGACGAAACAT
TAAATTTTTGGACAGAAAAATTGTTCAACGTCCTTTCGGTTGCCCGACAAGATAATGATTCATCGGAAGC
TCATCTTAGGGCCCGAGGCCGACGTTATTCAATGCCGTTGTCTCCACAATTAATTGCCGCACTATCCAGC
ACGCAGAAAAAATATGCGGTGACTCTGGAACATATTGTGATTGGCGCATTTCTGATGACCATTAACTCAT
TACTCAATAAAGATGAGATTATCATAGGTATTCCTTGTGCCAACCGCGCTCCTCCCATACCGTTTGACAG
TGTTGGTAGCTTCGCAACCACTCTACTGCTGCCCTACGTTACTGCGGAAACTTCGCTGATTAACGTATCC
AGGTATGTCCGCGATTTTCTGGCAGACGCGAATACTCATTCCAATGTCTCACTGGCCTATTTGAAACAAC
ATCTCCATCACCACCACGGTATGCAATTGCCGGAAGTCACTTATTATTTCTCTTCTCAAATAGGGTTTGA
AACCGGTTTATATCTTGGTGAAACCCGTTGCACCAAAGAAAAAATCAAGGGACTCAAGCCTAAAGGAGAT
ATCGCGCTCGAACTGATCAATTTGCCAACTGGGATAGGTCTGGAATGGCTCTACGATGATGATATTTTCT
CTGAAGATATCATCAGCGACATGGGGCTGTTTTTGATTGATTTATTGGATTGCATAGGCACTCAGCATGA
CCTGATGCCTGGCAATATGGAACGATAACAAATAGTAAAATGGATGCTGATTGTGCTGGTCAAAAAAAAG
AAATGGGTTGTTATCACCATCATCATGATCGCTTTTCTTGCCGTGGCTTATAACAACTTTAGCCAAAAAG
AGACATCTACGGTGATGACAGAACAAATCATCACCGGAACGTTAGGTGATGTTATTACTACGGTAAATGC
TGCCGGTGTTGTACAACCAACCAGTCAGGTCAATGTTGGTAGCCAAATCTCAGGCCAGTTAACCAAGTTA
TATGTTGAAGTCGGGGATAGCGTTGAAGCAGGTAAGCTGGTCGCTAGCATTGATGATACTTTTTATCGTA
CTAAAGTTGAGGCAAGCCGAGCGCGATTAGAAAAATTGCGAGCCATGTTGCAGGAGGAACAATATGCTTA
TCAGCTTCTGGTCATCACGGAAAAGCGCCAAAGAGAGCTTAACCTGCACTCCGCAACCAGCCAGCAGCTA
CTGGATGAGGCTGCTTTTGGCGTCAAAAAAAGCCAGGCCAGAATTGAAAGCCTCCAAGCAGACATCAGGC
AAAATGAACATATTTTGCATAGTGAAGAAGTCAGCCTCAGTTATACCCAAATCTATTCGCCGATTGCTGG
CGTAGTGACTGCAATTCATGTTGACCCCGGGCAAACGCTAAATGTCAATCAACAGACACCGGTTCTCATG
CAAATTGCCGACCTCAAAAATATGACTGTTTATGCAAAAGTTTCCGAAGCAGATATTAACCAAATCGTGA
CGGGGCAAAAAGCTTCCTTCAAGATCTATAGTACAAATCAGCATATATGGCACGGTAATGTTAAGAAGAT
TATGTATAAGCCCGATCTCATTAATAATGCCGTTTATTATACCGTGCTATTTGATGTCCCTAATGATAAT
TTCCTGCTCAAACCCAGTATGAGTGCGGATGTCACTATTGTGACCCACGAAAGCACCGGCGTAGTGACCA
TACCCAGTGACATACTGAATAATAAACGGCATCAACCTTTGAACGATGATCTAACTACCTATTTTTTACG
TGAAATGAAAGATGGAAACATCGTAGTAAGAAAATTATTGATCGGTCATAACAATGGAAGACGTTCAGTC
GTTGTCAGCGGATTGCAGAATAACGAGCAGATCATTGTACTTTCCAAACAAAATAATCTTGGAGGTAGTA
ACAATGATAACGCTAAATAATATCTGCAAAACCTACGGCAATGAGAGTAAACAGCATCTTGTCCTGAAAG
ATATTTGCTTAACCATAGACCAGAATGATTATGTTGCTATTCTTGGTCGCTCCGGTTCAGGGAAAAGTAC
CTTATTGAATATAATAGGGCTTTTGGATATCGCCAGTGCGGGAGAATATCTTATTAACGATCTCACGGTA
ACTCAGCAAAAGATTCATTCATTGGCGCTTTTACGGCGAAAATATTTTGGCTTTGTCTTTCAAAATTATA
ACCTGCTGGAAAACTACCGTATTGATGAAAATATCTTGATGCCCATGTACTACTTAAAAAGAAACTTCAA
TTATGACAGAGAACATTTCCGTTACTTAATCGATCGTCTCCAGCTTGACAATTTATTAGATAAATACCCG
CGCTATCTATCAGGGGGAGAACAGCAACGCGTTGCTGTCGCTCGCGCTTTGATCAACAATCCAAAGTTTA
TTATTGCTGATGAACCTACCGGCGCGTTAGATACCACTAATGCGACCAACCTCATGCAGCTTTTTACTGA
ATTACATCATAATGGATGCGGCATCATTCTAGTAACACATGACCAAGTTGTTGCTGAATATGCCAAACGC
CGGCTATATCTGGACAGTGGTTGTTTGGTGGCTCAATGAGCATGAGTAAAATAACCTTAAGATTTAATGC
TTATTTAACCGTTATCCTGTTCAACCTCAAAATGGCGGTACGCTCTCTTACCGCTCATAAAACACGAGTC
TTCTTAACTCTATTATGCATTGCCATCGGGGTAGCTTCGATTGTGATCATGCAAGCAATTGGTACAGAAA
CCAAGCATCATATTGTTAAGATGGTTTCTTCAATGGGAAGTAATATCATTTCAGTAAAATACAAGGGACA
AAAAAACGGCGCTTTCGATTCCCATAATAATTATCTGACGCAAGAGGATATAACGTCACTTTCAGGTAAC
CCCCATATTAGCCACAGCACTCTATTTTATACTGCGCCAGGAACAATAGTTTCGCCACAAGGCTCTGCTG
ATGCTCAATTGATTGGCGCTAATGCAAATATCGCGATTATCCGTAATCTGGTGATTGATCGTGGACGTTT
TTACACACCACAAGACGATGCTGCCTTGGCAAATGTCGTGGTTTTGGGAGCATCTCTGGCCGAGCGACTC
TTTCCACAAAAAGAAACCGCATTTGAGCAGAGCATCAAGATCAACGATATCTCAATGCAAGTTATCGGTA
TCCTGACACAGAAAGGCGAAGGCATGGATGCAGGCGTCGATGATGCCGCATTTTTGCCAGGCAACAGCTA
TTTGGTACGGCTGTTCGGCCATACACCTCCTGGCGGTATGGTGTTGAAAGCCAAAGATGCCTCTCATATT
GAGCCGGTTAAATACGCTCTTGAACAACGGTTGTCACGGTTTAAACATCAACAAAGCTATGAGGTACGTA
ATACCACCGAGTTGTTGAAAACGTTGCATGAGACCCAGTCAAAAATTAATCTTTTCCTACTGTCAATATC
ATCAGTGACCCTCTTTGTTGCGGGCGTCAGTGTGATGAATACGATTTTAATCAGTGTTAAAGAACGTAGA
AGAGAAATTGGTATACGGCTTGCTGTAGGGGCAAGTTATTCCGATATTTTTTACCAGTTTCTTACCGAAG
CATTTTTAATTTCACTATTGGGAACATTATTAGGATTGTTATTCTCATTTATCGGTTTCAGAATTTTATT
ACTATTTGATATTGCGGTTGGTTTCTCTTTCTACTCCTTTTTACTCGCTTCCCTCGCAGCCTGCTTTATT
ACCGTAGTATTTGGTGTATATCCATCACATCGCGCAGCCGCATCAGCGCCAATCGAAGGTATCAGAGAAT
TGTAACTTGTTTTGTTTCATAAAACTTTTTGGAGACACAATGAAAAATCAGCTTATCTATGAAATTTTAC
ATCGAGAAATCAGAGCGCTTCACCCGGAAGCAGAAATAATACCGGAGGATGAAAATCTTTTTGATATCGG
TTTCGATTCGATAAAAATGCTGATGCTGGTTGATCAGCTAAAATGTGCGGGGTATCCAGTCAACTTTGCA
GATTTAGCGCGATGGCCGACAATTAACGATTGGGTCAAACTGCTGGCAAAAGATAAATAGCGCTTTCATT
ATTTCATGATGAATGGTGGATGATCCACGCAGACAGATCCGCAATTACCTGCTCCGGTATCTGACCTGGT
TGCAAATAATCCTCTCCACCATCACATCCTGTTGTAGGCAATAAAATATGATTCAATCCAGTGTAGAGTT
TGAACTCTGCCTGCCTATTATTTTGCAGTGCAGTTTTCCACATCGTGAAATCAACATTATGCAAAATCTG
GAAATCCTGATCTCCCTGGGCAAAAAATAACGGCATTGCAGGCAAGCTGTTTAAGCAGTCAAATGCATGA
TAATTCTCAATCTGTTTGAGATAACTATCCGGCACTGACAAAAAGCGCTCAAGAGATACTGTATCTTGCT
CTTTCCCACTAGGTAATTGGGATAAAATCACCCGGAGTAAATTACGGAAAGGCGCCGCCAACATCGCAAT
ACCCGTAACATTTAAACCCGATTTTTGCTGTAAGTTCTTTGCAATTAATGGGCTGACATATCCGCCGAAA
CTGTGCCCAACCAGAAATACTGGCACATCGTGAAATTCAACATGTCCCATCAAACCAGTCAGAATATTAC
AAGCATCATCAACAATTTCCGTATTGAGATCGACAACCTCAGGGTTCATATTTCTCTGCCGGATACGGTA
ATAACGTTTGTCAAAACGTACACTCGCAATTCCATATTGACTTAATTCATGTGCCAACATACGAAACAGT
GGATTAGGCCCAACATCATAATCCATCGAATGCGGACCAGAACCCGCAAGCAATAGTACAAGTGCTTTGG
CATCATTATATGGTGATGGCAAACATACCAAACCATCCGGGACATCTCTAAGACCAAACGTCTTTAACGT
TTTTTCGATAAAAATACCCTGTTTTGCATACGCATCAGGTATTGGGCATCGAGATAACGTGAGAGAATCA
ATTTGCCGATCTTTAATCCCAATATAAAGATTAAACTTTCCATTGAGAGTATTTAGCCGTAAATGACAAG
CACCTTGCTGCTGATAAATAATATCGATATCTGAGTTATACAAACTGTCTGCCAATACAGTTAAAGCTAA
ATCATCAGCAGCCATACGCAATGATTCATTCATTAATTCCCTGGCTGCTTCCCATTGCTCATTAAGCAAT
GTGGTTATTAATATCTGTATTTCACCTTCCAATGTGACAATTAAATTCTTAATAAGCATGTAATTACTCA
AATCTGACCATATTTACTTAAAATTCATTTAGCTCTGCTTCATACTAGTACTATCTTAGATTAATAATCG
CGATAATAACTATCTAGCTCAGGAGGAACAAATTCCAACTTCAGGGTATTAACTATCTTCTCCTGATTTT
CAGCAGAAATAACCAAATTCTTCATGCACCTATCAAAATAAGCTTGATTATTATTCAGCATTTGAATGGC
AGAATCGTAAGCTTTATCAACCGTAATACCATATGCAGAGCGCGCTTTATTCCAAGCTTCAACGGGGATA
CATCCCCATTCGGACTGCATCATGCTGAGATCGATGAGATCTTTACTCTGCGAAGCTTTATCAAGGCCAC
GATCAGCGTTAGCCAGGAGTTTAGCTGCCAATAGATCTACTTTACCTAGCGTTGGCACACCAAGAATACG
GGAGCCAAACGAGAGATCCAGTCGGGATTCACTAACAAATTCAAGCCTAATAGGAACACCATCAACATTG
ATGCGTCCTCTAATACCATATTGATCTTTTTTAATCTCTCCAATGGTGGGCATAGGTGATGTAAAAAGTG
GGGAAAAATCTGTCCCATAAAGGGCTGAACGAAGCTTACTGTAACCTTCACGTGAAGAACACAAAAAATC
AATATCGACCGATTCCCTATATTCAGAAAGCATCATAACTATTGCAGTACCCCCTGCAAAATAGCAATTT
GCGCCATCAAGAAATCCATGTGATAAAGAACTTAATACTTTCGCAATACGATTATGATGCTCAAGACGAA
AATTAGACATTCAAAAAACCATGCCCCTGTTCATGGATGAGTCGTTCAATCAACTGACGCTCTTGAGGTT
CAAGCTTATCTTCTTCGACATATTTCCAATTGCGTTCGTAAAACGCAAGCGCATCACGATCAGTTAGCTC
CGTATCCTCAACCAGATACCAGGCACAATTTTTCATTTGTGGATAATCAGCAATTTTCACCATAACAACC
TCTCTTTTCATATTTACAATATAGCAGAGTGAACTGCCAACTCAACCATATTGCAAATGCCCACATGTTC
ATCGCAGTAGCAACCACGAAGTAGTCATGCAGATCTGATTCAAGTTTCATAGTAAAAACAGCCTGTTTAC
CCATAATCCCTCCTCGTTTGATATAAAAAAGTATATACCATTTCATTATTGAAACCCACTCCTACCAACT
TAGCCAGGAGTGGATATCAAGTAGATTATGCTAACTCTCTCCGCTGTTGAACGGTAACAATATGGTCCGC
CTTAGCGAGAAGATCAGCATTCTGTGAAACAACAATCCATAAACCTGGCCAGCGCTTAGGTAAAACAGTC
CATAAACGACGGGCTGTATCCGTATCTAATGACGAATCGCAGTTATCAACAATATAAACGTCAGCGGGAC
GACATAGCATCCTGGCCAATGCCAAACGTTGACGCTGGCCGCCAGATAATTGACCGGCACTGCCAGAATT
AATGACGGTATCAAGTCCCTCTGGCAATTCATATGAGCCGGGCGTTAAACCTACCGCCTCCAACGCCTGT
ACCATGACATCATCATCAATATCCTTATCACCCAACGCGAGGTTTTGTCTGACGGTGCCACCAAAAAAAC
CCGCTTTCTGTCTGGCATATCCGATACGTGGATTCCGCCACCAATTTTCATTTCCCAGAACCTCTCGGTT
ATTCCACAGTACACTGCCAGAACTGGATTTTTCCAGACCAATCAGATAACGCAAAAAGGTGGTTTTACCC
GAACCTATATCACCAACAATGCCAATAACCTGATTAGCTGTTGCTTCAAACGAAACAGGGGGTTGGTTTT
TTGAATATGTCAGATGATTAACGCTCAGTTTATGCAGAATTTCACCTTGCTCATATTCTTTGGTCTCTTT
TTTATCTACTTTATTTGCCAGAAACTGTCTGATTCGTCCATAACACACATCAGCATTTTTATAATAGGCA
ACCGACCGACCAAAGAAGAGTATCTGTTCACTGATCCAACCGATATAGGTTAAAAATAGTGCCAGATTCC
CTACAGTAAAACTGCCATCAACGATCCGTTTACTGACTATCAGTAAAACAGCCGACGTTCCAAGTATGAC
AATATTTTTGAACAGCCCAGAAAGAAGGTCAGTAAATACCTGATGTTTGGCTTGAATCGCCCGTCGATTG
ACAAATTTCCGTGATAGATTCTCAATCTGCCCCTCCATTTTGTTGCCAAGGCGCAGGTCGCGTATCCCCG
TTAAGACGTCAGTAATCTTGCCAGCAATATCCCCTTGCGATTGACGTTTACTCTTCTGTAAATTCCCTAC
CTTGCGTTTAAGTATCGCCCCGACCCAAAGGCCCACAATCATAGGCATAAGAGCAAGTGTGGTTATTATG
TCAGTGTTGATAAGCACAACTAATGCGATAATTAAAAGTAATGCGCGGTAAATAAAATCAGAGGTCCAAC
TCAGAAATTCCGCAATTTCATCACTATCATCACGAATACGGTTCAGAATATCGCCTTGAGAAAAAGTCTG
TCTCTGATTACGGGAACAATGGCTCACTCCCCACAAAACCCGCTCTTTCAGGTAAGCACTGACTTTGAAG
ATTAACGTAAAGTCAAAGGTTAATCCCAGGAACAAAAACAGCGATCGCAAGACCATTGTGGCAATCGCAG
AGGCAAGCAACCACCAGACGACAGGGTTAGTTGGCTCATTCATCGCTCTATCAAGTAATTTGCTGATTTG
GTAACCAATCAACAGAGGAAAACCATGCATCAGTGTCCACACAAACATGGTAACGAAATAGAGAGGAGCA
AACTTTTTTATCAGTTCAGTCAAGGCCGGTAACATTTTAAGTTTAGTTGATACATTGGATATAGTCATAC
CATGAGCCCATGATTACTCGTTAACATTGCGATTTCTGTTTCAGGGATTCGTTGTTGAATCCGCCCATCA
TCGATAATGATAATTTCATCAACAACCGAAAGCGTGTGAAGGCGATGTGCAACCATCACGACAGTGCAAT
TGTGGCTTAACTTTTCAAGCAATTTCAGCCAACTCTTTTCCGTTCGGGGATCAAGTTGAGAAGTTCCTTC
ATCAATAATCACTAACGAGCAATGCTGTAGCATCACTCTGGCACCCGCTATCATTTGAATTTCTCCTGCT
GATAGCATCAGACCATTAGTACCAACCTGTGTATCAAGGCCATCAGGTAATGCCCTAACCCATTCAAGCG
CATCTAATTCCTGGAGAACCTCCCAAATTTGATCGTCAGATATTTCATTACTGAAAAGCGTTAAATTTTC
CCGTAGCGTTGCAGAAAACAGATGAGTACGTTGACTAAGAACAGCAATCTTTTTTGCAAATTCTTCCGGT
TTAATCGTTGAGACATCGACATTGCCAATTGTCACTCTTCCTGAATCAGGTCGCGCAAATCCACACATCA
AATTAAGAATGGTACTTTTTCCCGCTCCCGTTCTACCAATGATGCCAATTTTACTCCCCGGAGCGACGTA
AAAATTAACACCATGCAAAACCTGCGTTTCTTCTCCGTTATAACTGAAATCAACATTATCGAAATGAATA
GAGAGAGGACCATCAGGCAATAAATTATCTAATGATTTATCAGGGGTACCTTCACTTAACATTTTTGCCG
AAAGTGACAACGCAGCAAATAATTTCTGTATCAGCTCTATTTCTGATGACATATCCTCCACCGGCTCCCG
AAGTTTATCAACGTAGAGATAAACCATCGTTAATGTACCGATGCTTAAGCTATTTTCACCAAGTAATTGA
AGCCCAAAACCAAAACCTATACCGAAACAGAGTGCAAAGAAGAGCTGAGTAATTGGCCAAAAAACCCTGC
CACCAATATAAGCGCTGCGTTCAAATTTAAGCAACATTGACAGCTTCCTACGAAACGCAACGGCAGGCCA
ATGTGCCTGCGACAATGGCTGTAAATCATCCATTGCATGTAATGAATCACCGACAAAACCAAAAATCCGG
GCTTTTTCATTTCGCGCAATTAGCCAACGACGGACAGAAAGTCTGGTTAACTGAATCAGCACATACGCCA
CCAGTATGACGACAACCCCTATGGCAATACCAGCCTGAGGCATAACACTGAATATAATGACCAATGTCCC
TAATGTCAGCGCTAAATTAGCAATGGCCTTAAAACCTGCTTTAGAAATCGTTTTTCCTATAATATCAGCA
TTACCTTCGATATTTTCCAGCAACTCGCCCTGTGATCGTCGTTCTATTTCCAATACAGGTAAAACCGTCA
TCACATGGTGAAAGAGCTTATATCTAATGGTATCAGCAATGCCCCAACCGGCCTTGGTGTTCATGTAACT
GGTTACCAGACTACCGATAACACCAATCGACGCAATAAAAACATAAATGATGGCCAACATGATGAGTTGA
TCAACAGTCGTTCCTGATGTCGCCTTATCAACATAATTCCTGATAATATAAGGACCGCTTAGATCGCATG
ATAATGTAACGGCTAAGGCCAAAAACGCACATACAACTGTCCCCTTAAATGGTATGGCACTCTGTAGCAA
TATCCGCCATACAGTTAAATTCTTTGACATCACGCTTTTCATCTTTAGGTTATGGCACCTCATTAAAATT
AGCGATGTTATTTGCAACATCTGTATATGCAGCCAACATCAAGGTTATTAATAACAGATCAATCACAACA
GCAAGATCTGGTTCACATTTAGCAAAATGCAATTATCGCAAAATACCCGCATTTATCACGATCTGATTGA
AATGTTTATAAACGCTATCACAAGAAAATAGCCGAAAAATAAACTTGATACCTTATTCTACGATGTCAAT
ACCTTTATACCCGTTATCTTTCAAGTTGCCTCTTTGTTGGCTGCACTCGCTCACCCCGGTCACATCGTTA
CCTATGCTCCCGGGGATTCACTCCCTTGCCGTCGCGATGCATCTTGAAATCTATAGGGTATATCAGGTCA
TTTAATAACCTAATTGTCAGATACATTCTCAATATGAATAATGAACAATAAATAACTTATTCCAAACGAT
AAATCATAAATAGAGTGAAAAATAGCAATAATTCCAATGAATTATAATGATTTTTACAAATATATAGCGA
CTATATAAATGAATTCCTATTCAATATTAACGTACCTTAAATTGCCCGTAATTTAAACAATTCATTACTA
CAACGCAGGGGGCTATTCTATATCAAATTAATTCATATTAACTACTCATATTGTCAGATAATATTTGATC
ATAAAAGGCCAGCGAAAAAATCACAACCAGAATCACTGGTACCAATAAAAGGGCCTTTCGGCCCAAGTAA
TCGTTTGCGCAATTAGTCCAAAAGAACACCGATACGGCGCGCGACTTCCTCATACGCTTCAATCAAGCCA
CCAAGGCTTTGACGGAAGCGATCTTTATCCATTTTGTTCAACGTCTCTTTGTCCCACAAACGGCTACCAT
CAGGAGAGAATTCATCCCCTAGAACTATCTGCCCTCTGAACAAACCAAATTCCAGTTTAAAGTCAACCAA
AATCAAACCCGCATCATCAAACAATTTGCTCAATACTTCATTGGCCTTGTAACTTAACTTTTTCATTTCA
GCCAGATGCTCTTTGCTAACCCAGCCAAAAGTTTCACAATAGGACTCATTCACCATTGGATCGTGCTTAG
CATCATTTTTCAGAAACAGATCGAACAGAGGTGGATTCAATACCAGACCTTCCTCAACACCAAGGCGTCT
GACCAACGAACCCGCAGCCCGATTACGCACAACACATTCAACCGGCACCATATCCAGCTTTTTAACTAAT
ACCTCAGTGTCCGATAACAGTCGTTCCATTTGCGTCGGAATCCCTGCTTCTGCCAATTTGCTCATAATGA
AATGGTTAAATTTATTATTCACCATCCCCTTACGATCAAACTGTTCAATACGCTCTCCATCCAATGCTGA
TGTATCATTACGGAACTCCAACACTAACAAATCAGGATCATCCGTGGTGTACACCGTTTTTGCCTTTCCA
CGATACAACTCAGCTTTTTTTTGCATCTTATATACTCCAGAGATATTACTACTGTATAAATACCATAAAT
AAATAATAAAACAGATTGTCGATAAAATCCTGCCCAAGGGGCTGATTTTTTCTATAGTTATCTGAACAGT
CTAAAAAAAAGCCAAACATCATGCTAAAAAACTTCCTCTCTTCCCTAATCAGTCTCAAGGCAAGCTGATA
ACCGTCAAAAAACTTACCCCAAAAGTCCATCCGTAAATAAAGCTAATAAAAAAATTAATCAATTCTGCAT
TTCTAAATTTCTAAGCAGTTACAAAGCCAAAATATTGTGAATACCTTAGCAGTATGGTAACCAACGGTAG
TAAGCGATATTAACTTGAATTTCCTGAGTCTCAGGGAGAAATTACATGAAGGGGACACTTAACACAGCGC
CAGGTCAATAAGCTGGCCTGCATACGCAGGCCTATTTTCACTTGATCCCGTGCAAAACATTTTCTGTCTG
GAGAGAAAGGGGCGAAAATTGACCCGCTCTCAGTTCTGTCAGTGCATAGAGGAGACGTCCCATCCTACCA
TTACCATCAGTGAAACCGTGAAAACCGACGACAGCAGCAAAGAGCTGTTTCCCAATCTGGGGATCTTCCT
TATCCAATGTCTCTAAATGATGTGCCAGCATTGCTGCACCGCCTACACTGGAAGGAAGGCTCCCACCGCT
AATTGCTGGACCACGATAATCACGCTCTATGTTTGGAACCAGTCTATGATGAAGCTCCTTAAGAACTTGG
CTATCAGTGAGATCTTTTCCATTATGGGTATACTCCTTGAGTAGCGCGGTGAAGTTACTCCATTCGTTCC
CCTTTGAACTGGATGCCTTAAGGATCCAGGCGGCAGCGCGGTCAACATTATCAGTTAGCTTATTTGGGTT
ATAAGACTCTTCAGGAAGAATTTCTGCATAAATGCCCTGATTAAGATCTTGGCCTCTTATTACTTCTTGA
TGATGTTGAGCTGCCAGCAAGTGCTTCTCTTCCATCATCAAAACTGGCTCAAGACTGGCAACAGCATTAG
CAGCCGAAGGTTGCTTACGCAATTGTTCAAGACTGACAAACTCCTGCTTAGGGGCAACCAATTTGTTGGT
CAATTGAGCTGTTGCCTGATGTCCCATCAGATCCTGTAATTTTTTACCGGTTTCTGTATTTTGTAGCGAC
TCTGACATAGTACGCTGTAGCAAAAGCGTATGTTCAGCCAACATGTCTTCTGTCATTTTATGTGTATCTA
CTGTTCTTAATTTCTCTAGTACTTGTTCTAGTGTCCGTAAACTGCCATCCTTAAACAACATACGAGCATG
GCTAACCGAATCTGTGCTCTGTAGACGCTGCTGTTGTGCTCCTTCGGTAGAAAAGAGGGTTTTAGTCACC
TCTTTAGCCACTGAGGCACTACTGCCATGCAAGAAAAATTTACTTACCCCCTCAAAGAAACGGGCAAGTT
GATTGCTTTTTGGATGCGTACGCAAAACCTGTTGCAGGTCTGCATTAATATGGTATTCATGGCCAGCAAT
TTGCAATTTACCTTCGTTACGAACCTGCTCTTGTATTTGTGATGAGGCATGTTGTAATGCGGTAAGATTT
TTAAATTCGATCATAAATTATTCTCCTGTCATAAGACGACGGCAAGGTATTTTTCTGTGATAGTGACGAT
GGAAATGTATTTGCCCAAGTAATAAATTCAGACAATTCATGTTCCAACTTATTGGCCGTTAGATGTAGCA
AGGGTAATATTCTATACGCAACGACCCCAAGCTCTTGATGCCAACCAACACTAGGTAACTGATTATTTAA
TGGATTAAGTGCTATATTGAGCAAATAACGAAGAGTGTCAGCATCGGCTGAATCTGGAAGTACCATATCT
ATCTGGCCAATAATGACTAAATATTCTTCTTGGCGACGCAAAATAACAGGCATAGCGTTATCGATGAGTA
AGAAGCAATTTCCCTCTTCATCAAAAGAGAGTCCATTCATACCCAATTTGGCTGCCAGTTCGGTCATTAA
TATATTAGTGAGATAATCATTCATAGTGGAGAAAGGAAACCCAATCATTTTGATGATAGGATTTTAAGCT
TTCAGCAATATGATGGCTGTCAGATCTAGTCTATCTTTTGTATATTGGCAACCAATATTAAGCAGTTATA
TACCCGTTATCTTTCAAGTTGCCTCTTTGTTGGCTGCACTCACTCACCCCAGTCACATAGTTAGCTATGC
TCCTGGGGATTCGCTCCCTTGCCGTCGCGATGCATCTTGAAATCCATAGGGTATAACAGCTTTACCATAG
ATAAATGCAAAATTGACAATCGAATCAATTCCATAGACTAGATAATATTTAGGCGCCAACTTTTCAGAGG
TATCCTTTCGTGGAGAAATTGCGCTGGGGGGCTTCTTAATCGCGCGTCAAACTCGTTTTTTATATAAATT
TATAATCAAATCAAAGCGCTCACCAAACGGCCAGCGCTTTGTCAATAATCTGAGGGGCTTTTCACCCCCC
TTTATTAGACCTATAATCCTGTGGTCTGGCTGAAAGCAGCCTTCAACGCCGCTACCAATTCATCATTTTG
TGATTGGGTCAACGGCTTACCTTTATCACTAATAAACTGTAAGCTGCTCCGGTTATTCAAATCACCAACC
TGTAATTTGTAATCACCTTCACTAATGGATGGTTCATTAACACCCATTGATTTCCAACTAGATGAACTGA
GGCTTTTATAAGTTACAGTAATAGAACCCGTTGAACGGCTGCGGCTACCCACTTTCATACCTACTTTTTC
CAGTGCTGCCGGTAATCTATCCCAAACAATATTATATGGCGCCCGAACAATCATCTGAGGTAATCCAGAT
GTATCACCACCACTCTGTACGTCCAATGAACCTAGATTACGCGCCACAGAGTCATCGCTAATACGTTCAC
GCTGCTGATTTACACCTTCAATTAATTCATTGAGCATCAGTGCGTTATAACGTTGGATTTCAAGAGGATC
AGTTATCTGATGATCACCTTGTCTCAGCCCTTCATTAGTCACGGATAATTCAATCTGATAGCTCTGGCGT
GCAACACTAATACGATGACGAGTCTGATATGGAACATTTTCATCTGCTCGCGGCCAATCGATCCAATCGG
TTGTCAATGTCTGGCTAGCATCATCACGTTGGCTAACTTGGAAACCTTTTTTCAATAGCACATTGTTAAT
CTGTGACCACAGATGACTATTCTCAGGAGTGCTTTCAAGTAGCAACTTACTGCTCTTTACACTGTTTTCA
GTACGGGAACCACTCAATAGGGCTAGCGCCTGAGATGGCGGGCGAATATCAAGCGCTTTCCCAACCTGCC
CTTTAGAGGCTATTGCTGGAATATCATATTCACCATTCTGCAATGGCAATACCATACCCGCAGGAACTTT
CAACGCCTTCCGGGGAGGTGTTTCAAGATATGTCTCATCATCATTGACTTGGCGCTTATAGCTCTGGTCG
CTGGAACAAGCTGCCAATAACATGACAAGTGACATACCAGCAACCTTCATCACCTTCGATTTTTGCAACA
ATATTGCCATTAAAATTCCCTAAATTTTACAATAATCCGGCCATTTTCAAGGCTTTTTCAACTGAGACTT
TTCCTGCATCCGTCAATGGCGTCATCGGCAGACGCACGGTGTCATCAGCAATCAAACCCAATTTGTGACA
TCCCCATTTAACTGGAATCGGGTTAGGTTCAACAAATAGCTGACGGTGTAAATCCATCAGACGGTTATTT
AACTTACGCGCCTCTGCAAACTGGCCGTTTAATGCCAATTCACAAAACTTAGCAACATCAGGCGCTGCAA
TGTTTGCAGTAACAGAAATAACCCCTTTGCCACCAAGCTGAATAAAATCCAACCCACTTGTATCATCACC
ACTCAATAAGATGAAACTATCATCATTAACCAATTCTTGGATTTGACTAACGCGATTTAAGTTCCCTGTA
GCTTCTTTAATTGCGACAATATTTTTAATCTTCGCCAAACGCGCTACAGTTGATGGCAGCAGATCACACC
CGGTACGAGAAGGCACATTATACAAAATTTGTGGTAAATCCGTATTTTCAGCAATCGTTTTAAAATGCTG
ATATAAACCTTCCTGCGACGGCTTATTATAATAAGGCGTTACCGTTAGGCAACCAACAACGCCACTGTTT
TCAAAACGTTTCGTTAGGGATATTGCCTCAGCAGTCGCATTTGCACCTGTTCCGGCAATAACCGGAATAC
GCCCATCAGCCAATTCTACGGTTGTCAAAACAACATCACCGTGTTCATCATGACTCAATGTAGCAGATTC
TCCGGTTGTCCCTACCGAGACTATCGCTGATGTCCCACTAGCAACATGGTAATCGATTAACTTTTTCAAA
CTGGCCTTATCAACCTGACCACTCGCATCCATTGGTGTTACCAGCGCAACAATGCTACCTGTAAATTCAA
ATCTCCCGCTAGACATTACATAACCCCCTATACAAACAAGAACTCCATGGTACTTTTTAGTCATTCAGAA
GGAAACTATTTAACACAGGATTTCAATGAATTTTGTTAATACCAGATAACCTCTGTTAAAAAGAAGTGAT
AACCAAAGTAATTTATTGAAATTCAATGATAGAGAATGGGAATACAATAGAGCAACTTTGATGCAATTGA
CCTTGGCAGCATAGCCTTTTTATGTTTACCTTAACGAAACCACAGCAGAGAAGGAAAAGTGACTTTGCCA
CAATCAGAACAACATTTTCTCGTTATAACCGCTTTAGGCGCTGACCGTTCTGGTATCGTCAACACCATTA
CTCGTCTTGTGAGTGAGTGTGGTTGTAACATTGAAGACAGCCGATTAGCCATGTTTGGCGAGGAATTCAC
CTTCATTATGCTACTTTCCGGTAGTTGGAACGCTATCACAATGATTGAATCCTCACTGCCACAGAAAGGG
GCCGAGCTCGATCTTCTTATTGTAATGAAACGCACAAAGTGCGATACCCACACAACATTTCCTTCCACGG
TTTCCGTTAAGGTTGATGTTGATGATTCATCCGGTATTGTTGAGCAGTTTACCAATCTGTTTACTACACA
GGATTTTAATATTGCTGAACTGGTATCAAAAACACATCCACCAGAAGGCGATATCCCTGCTCGGTTGCAG
ATCCAGATTACCGCCCACAGCCTAGAGGATGACGGCATAATTATTAAGCAGGCGTTTAATAAGTTATGTA
CAGATCTAAATGCACAAGGCAGTATTAGTATTCTTGAACCACTTTAGTTGAAAGATTAAACGGAGAATAC
GGGATGAACCCATTGAAAGCCGGTGATAAGGCCCCTCAGTTCAGCCTTCCTGACCAAGATGGAGAAACAA
TCAATTTATCTGATTTCGAAGGCCAGCGTGTTTTAGTCTATTTTTACCCTAAAGCAATGACTCCTGGTTG
TACTGTACAAGCCTGTGGTCTGCGCGATGAAATGGATACATTAAAGGAATCAGGTGTTGAAGTGCTAGGC
ATTAGCACAGATAACCCAAGTAAATTGTCACGCTTTGTGGAGAAAGAAATGCTGAACTTCACATTGTTGT
CCGACGAGGATCACCAAGTTGCTGAACAGTTTGGTGTCTGGGGCAAGAAACAATTTATGGGAAAAACCTA
CGATGGTATCCACCGTATCAGTTTCCTGATTGATACCAACGGTAATATCGAGTACGTTTTTGATAAATTT
AAGACCAGTGATCACCACCAAATCGTGGTGGATTATCTGAAACTGCACCCTTAAATAGAAAATGACTCAA
AATTTAATCACGCTCATTTAACAGCTCAAGATGCCAGGGGCAAGTACGGGAGGGATATCACCAACCCGTG
CTTCCTCTAATAACGGGTACCCGCATCATTAAAAATAAATTTACTCTTTTATTTCATCGTCTTCTATTAT
AACTATATCTTCCGGCCAGGCCTGGATCACCGCTTTAATCAGCGTCGCCAGCGGAATAGCAAAAAATACG
CCCCAAAATCCCCACAAACCACCAAAAGTAATCACAGAAAGAATGATTACCAACGGGTGCAAGTTTACGG
CTTCAGAGAATAAAATCGGCACCAGCAAGTTACCATCCAGCCCCTGAACAACCAAATAGGCAATAATCAA
AGTCCAGAAATCTGTTCCGACTCCCCATTGAAATAGCGCAACCAGTACAACAGGAATCGTGACAATCAAC
GCACCCACATAAGGAATTAACACTGACAGCCCAACCAAAACAGAAAGCAGCAATGAATAATCCAATCCAA
GAAATGCAAACACCGCGTAGGTACAAATACCGACGATCACCATCTCGGTGACTTTACCCCGAATATAGTT
AGTGATTTGCTGGTTCATCTCGCGCCATACCTGCCCGGCCAAAATGCGGTTACGTGGCAGGACCCGTTGC
AATGCTTGCAACATCTGGTTTTTATCTTTTAGCAAGAAGAAGGCCATCAGTGGCACAAGAATCAGATAGA
TAGCCAGCGTTAACAAACCAATCAGTGAAGCCACCGAAAATTTCACTACAGACTCTCCAGCAGTTGAAAT
CTTACTGCGCAAATTTTCGGCCATCATATCAATGATGCCAGCATCAACCAAAGCCGGATAACGGGCTGGT
AATGTCTGGGCATATTCATTAAACCGATTAAGCATATTGGGTATATCTGACAACAGATTAATTCCCTGCT
GCCATACAGTTGGCGCCACAATCAAGATGACCAACAAACTAATACTGGAAAAAATAATCAGCACAATACA
AACAGCCACTGTGCGCGAACATCCCAGTCTTTCAAGTTTAGCCGTTGGCCATTCCAACAAATAGGCAAGA
ACAATCGCCACCAGCAAAGGTGTCAAAATGCCATGTAAGAAATAAATAATGCAAAACCCTGCCAACAAGA
TAACAAATAACGCAATAACTTGCGGATCAGTAAACCGACGGCGATACCACTGTATAATCATATCCAGCAT
TGACCAGGCTCCTTGATAGCAATATTCATATTTCTATTTTTCTTAAAAATTGATTAATTTTTAAGGTACC
CTTGTTTATCATACACGCATTATCTAAAACGATGGTCAAATGAGAGCATTTTTGTTTTATGAAAATAATG
TCTAATCAATCTCTGACAGCAATATTAATCAGTACATTATTGCTAACAAGCTCCCCTGTTCTCAGCGCCT
CCATTGAAGATTCATTGCCGGATATCGGTACCACGGCAGGTTCAATCCTGAGCATCAATCAGGAACTGGC
AATGGGCGATTTCTACGCTCGCCAAATGCGTGACAACGCTCCGCTGATTTATGACCCATTATTGACACAA
TACATTAATGCCCTTGGACAAAGGCTAGTGGCTCATGCAGACTCAGTTAAAACGCCTTTCCATTTCTATC
TGATTGATAACCCGAATATCAACGCTTATGCTTTCTTTGGCGGTAATGTAGTACTCCATGCTGCACTTTT
TCGTTATAGTCGTAATGAAAGCGAGCTTGCCTCCGTAATGGCTCACGAAATTTCCCACGTTACTCAACGC
CACCTAGCGCGAATGATGGAAGATCAGCAACGTACAGCACCGCTAGCCTGGGCAGGTACGTTGGGTTCTA
TTCTTTTGCTAATGGCTAGCCCACAAGCAGGGATGGCAGCCCTCAGCGGCACTATTGCCGGTATACAACA
AGGTATGATCAGTTTTACTCAATCCAATGAACAAGAAGCTGATCGTATTGGCATGCAGACATTACGTAAA
GCTGGCTTTGATCCTCAAGGTATGCCAGATTTTATGCAAATCATGGTAGATCAAACCCGTTACAGTTCTA
AGCCACCAGAAATGCTACTCACCCACCCGTTACCTGACAGCCGCCTTGCTGATGCACGTAACCGCGCTAA
TCAATACCCGGCCCAGAACATTCCACAATCTCAAGATTTTCTGTTCGCCAGAGTTCGTGTTATGGGCATG
TACACCACCGAGCAACGCGACTATCTTGAGCAAATTTTAGAAAATTATCGGAGAGGCACAGCTAAAGAGC
AACTTGCCGCCGCTTATGGCCGAGCAATCTTGCTTTCTCAAGATAAAAAATACACTGAGGCACGGGCTAT
TCTAGAACCACTGTTAGCAAAACAACCGGATAATGTCTGGTACATTGACACAATGACTGATATCGACATT
GAACAGAACCGAATTGCTCAGGCTATCACCCGGTTACAGAACGCTTTGCAGAAACAAAAGGACAATTTGG
TATTGCAAATCAATCTCGCTAATGCACTTATTCACGCAAAACAATATCAACAGGCTTTAAAACTGCTCCA
TCGCTATACATTCAATAATCCAGATGATCCCAACGGTTGGCGCCTGATAGCCGAAGCTGCCGCCAAACAA
GGAAAACGCCATGAAGAATTATCAGCGCATGCTGAAGAAATGGCACTTCGCGGTCAGTTTGGCAATGCCA
TCAAATACCTCAGTAGTGCCAGCGCACTGGTAAAATTAGGTAGTTACGATCAAGCACGTTATGATGCTCG
TATCGATCAATTACGCCAGCTACAACAGCGTTACAGTCAATACAAACGTTAAGGAATTCTCATGCAACAG
GTGACAATTTATCATAATCCCCGCTGCTCAAAAAGCCGTGAAACTTTGGCACTTATTGAAGAACGAGGAA
TTAAGCCACAGATTATTCTTTATCTGGAGGTTCCTCTCACTGTAGAGCAATTATCCGTTCTGCTAGAACA
GCTTGGTTTTCATGATGCACGCCAATTGATGAGAACAAAAGAAGATCTATACAAGGAGTTGAATTTGGCT
GATGAAAAACTTACTCAGCATGATTTACTGAAAACGATAATTGCCAACCCTAAACTGATTGAACGCCCAA
TCGTGGTTTGCGGTGATAAAGCCAGACTTGGGCGCCCACCGGAAAAAGTAAAAGAAATTCTTAATTGATT
AAGAATAGATATGATGATGGTGACATCACCATCATCTTTAAAGGTGCAAAATATCCTTCACAAATGGAAT
CGTCAGCTTGCGCTGGGCCACTATCGAAGCGTGATCTAACTGATTCAATGCCATAAACAGAGTCCGCATT
TCTCTGTCTAATCTTTTCAATAAAAAGCGCCCTACATCTTCTGGCAATTCAAAGCCGCGTAACTTCGCTC
GCAATTGCAAGGCTTGTAATTTCTCATCATCAGAAAGCGGTTGTAATTTATAAATTTGCCCCCAATCCAG
ACGAGAAGCCAAATCAGGTAACTTAAGATTAATCTGGCGAGGTGGGCGATCGCCGCTAATAAGCAAACAT
GTGCGACCGATCTCCAGGATGCGATTATAAAGATTGAAAATTGCCATTTCCCACTCTTCATCACCAGCAA
TACTCTCAATATTATCAATACAAACCAGTGATAAGTGTTCCATGCCATCAAGCACCTCAGGGATAAAATA
GGCACGTTTATCCAGCGGAACATAGCCCACAGCTTCATCTTTCAGGGACAACTCAGCACAGGCGGCATGC
AACAAATGACTTCGGCCCCCACTGTCACGGGACCAGAAATAAATATAGCTGCCATGCGGCTGATTAATGG
CCAATTTGATTGCAGCTAACAGGGTGGCATTTTCCCCCGGAAAGAAACTGGCAAAAGTTTCATCATCGGG
AAGATACAAAGGTAACGAAAGCTGCGATGGTGTGTTCAGAAGCACCTCAAACAGAGCTGGTAATAAACGC
CAACAAGTTTATCACAGAAAATAGTTGTAAATGAACTGTATAGGTAAAGAATAAAAAAACTATTTTTAGG
ATTCAATAAGTTAAATCCATTTCAGCCCCAGAAGAGCATAATATTTCGTCATAACACAGAACAGCCCGCA
ACCACTTGTAAAATAATAGTTTAATCGAACGACTTAAAAACTACCCTAATGATGAAAATCAGCGGATATT
TATGTAATATTTTTAGGCACCAGAACTAACTCCATCTCATCGGCAAGGTCTTTAAGTTTTTCGTTAACTT
CTTTAGAAGTAGCTGCTGGCTCAGATTCAATAGACACACTCAAATCGCCTTCTTTTACTCGATCCCCAAA
AATTATTATCGCTTTGCCACCGTGCTGCTTAGAAGACCATCGAATTGCTTGAGCATCAGGATTATCATGA
TAAATTTGGGCTGCCCATCTCCGAGTAATATGATAATCCGATGCTTCTGATTCTACTAGCTGGCACTGAA
TAATTCCCCACTTCTTCAGTATTCGTGGATTGATATCCACATACTTGATATTTTTTCTCGGAATAATTTG
GCTACGCACTAAGTCATCTAGTTTACCAAGATAAACAGGTATACCGGAGCAATTCAATGGAATATCATGT
AAAATCGTCTCCATAATAGCTACTCCTATATTTTCACCACCATAGATTGTCGGAATGAAAATTCCATTAT
TTTTGAACGGGCTAAAACGAGCATTGCCAATGCCAGGATTAAATTCAATCCCTTTAAACTTAATTCTATG
AATACGTTCATAGGTGTACCAGCTTTCCACTTTTGAACCTTAACTCCTGTATTCTCTGGAGGAAATGGTA
TATTTTCTTGAAGCTCCTTTTCATCATCAACCATGACGTGGCCCTTCAACTTCTTCTTTGGCTGCCATAT
AAACATCATCAAGTTGAGTTAATAAAAGATCCTTTGGCTTTTTATTACTGAGCCAACTATTTGGTGTACC
AAACCAAATAGCTATTGACCAGGGCGTTTTGTTCTTAAACAGCTCAATAACATTTTTTATCACAGGTAAC
GGCTGGCCGCCTTCGTCTAGAGCATACAACGGGAATAGATCTTTACCATTAATGGGCAATGCGAATATTT
TTTTCGACTTTTTCAACCGATTTGCCGCAGCGCTGGAATTAATCGATTTAGATCCGGTTAATCTGCTAAG
TTCACTTGCAGTTAGCCACTTTGAATCAGTAAGGATCTGATTTTTTAATTTTTCGAGGCGTGCTTCATTA
CGGTAAGCAAATTCACTTTCAGATGGTTCAGTCACCAAAGGCAAATGTTTGTGCTTATTGAATGTAGTGA
CAGCAGTTACCGCGCTAGCTATTGCAAGCTTAATATCATAATAATCAATTGATCTTGGCAATTTCACGAC
AACATATTGATCTGCCTCATCAACGGGAATATCAGACAAATTGATATGCTTAGCAACATCCTTATTGTTT
GACAACTCAATGGTATCCATTGAAAGAAAGTTAAAGCTGACATGCTTCGACTTAGTTTGGGATTTAGTAA
TCATACTGCCTCCATATTGTATCTACTTGAGTTCGTATTTTGCATATATTAGTTATATGGATGATATGGC
GTATTTATGAAAAAGGCAAAGATTAACGATCCATAGCCGATAACCATACAAGGTATAAACAAGCACTCAC
CCTCATTCCATAAGTGAGAAATCTCGCTGCAACGTCCTACATAACTTGACATTTTCACACTATGTACAAT
CCAAACGAAGATCACATTCTATCGCTATTCCTTAAACTATTCTTGATTAATATGCGAACAAAATCGCAAC
ATATTTAACATAAGTTGCTAGTCTTAATAAAAAGTGAAAGCTCTCATCAACCACTTATCCCATAAGAAAC
GATATAACAAACTGGAGATTGAACAATGAAAAAAATCCTATTGTGTTGTGCTGCCGGTATGTCCACCAGC
ATGCTGGTACAACGCATGCAGGCAGAAGTGATAAAACGGGCATTGGACATCGAGATCAAGGCTGTTCCCA
CGGTTGAATTAGAACACATGATAGCCGACGCTGACGTTGTTTTACTCGGCCCACAGGTGAGGTATCAATT
GGCCCATTTTTCCGCTATCGCCAAACCACTTGGTAAACCAATAGACGTTATTGACATGATGGATTATGGC
ACTCTTCGTGGTGATAAGGTTCTCGATAAGGCATTAAGCCTGTTGGAATAAGCAATTTCATCATCACGCG
GAGTACCCTCATGAGTCTCTATACCTCTTTTATGCGTGTTTTAGAAAACCACATTATCCCGTTTGCCGGG
CGAATCGGTAACCAGCGGCATATTACAGCAATGCGTGACGGCTTTATCTCAGCCATGCCATTTTTGATCA
TCGGCAGCATAATGTTAATTGTGGCAAACCCACCCTTCGATTTACAGACTGCATCCTCATTCGGCCAAGC
TTGGTTGTCCTTTGCCAAAACTCACTGGGACACCATCACAATGCCTTACTTTATGACGATGGGATTAATG
AGTGTCTTTGTTTCGGTCGGTACCGCCTACAGTTTAGCTAAATCCTACGGTCTGGACGGGTTAACTTCGG
CTTTACTGTCACTAATGGCGTTTTTGCTAGCAGCAGCACCACAAATAGAAAACAAAATAGCACTCGATTT
CCTCGGTGGCGCAGGTGTATTTACCGCATTAATTTGCGCTATCTGGTCAGTTGAACTAACGCGTTTACTA
AAAAAATATAACATTACCATCAGAATGCCAACACAAGTGCCACCAGCAATCGCCCGTTCTTTTGAACTTC
TGTACCCAGTCATAGGTATCTTGCTGACAGTTTATCCCGCCAGCTTGCTATTACAGAGTGAATTCAATCT
ACTTATTCCCGCAGCCATAATGCAGATGTTCCACCCACTCATTTCCGTCGGTGATACTCTACCTGCCATT
ATATTGGCACTACTCATTACTAACCTACTGTGGTTTGCCGGTATTCATGGCGCTAATATTGTCACTGGCT
TGATGGCCCCTATTTTTATGGCAAATATTGCTGCCAATGCAACATTAATGGCTCAAGGTACTGCTACAAC
ACACATTTTTACTGACCCTTACTGGTCGTTTTATATCTGTATTGGTGGCTCTGGTTCTACACTGGTTCTG
GCGATTCTTTATCTGCGCAGCCGTTCTATGCATTTGCGTACTATCGGAAAACTGAGCGTGGTTCCGTCCA
TATTCAATATTAACGAACCACTACTGTTTGGCTCACCGATTGTGATGAATCCAACCTTATTCATTCCATT
ACTGGTTGTGCCATTGGTCAATGCAGTATTGTCCTACAGCGTCCTGCATCTTGACCTGGTGCATAAAATG
GTCGCTATTTCGCCCTGGACTACACCGGCGCCATTCGGCGCAATGATTTCCGCCGCCTGGGATTATCGTG
CGGCAGTGCTAGTGATCATACTCACGATAATCGACCTCTTTATCTGGTATCCCTTCTTCAAAATTTTTGA
AAAACAGTTGGTCAACGAAGAAGATAAACAGCGAGAAAACACAGCATCCACCGGTGTAGAAACTCAATCC
CAACCCTAATTTTCGGAGGATTTACACATGGATTTAGACAAAACTATTGTAGAACTGCTGGTTCATGCCG
GAAGCGCACGCAGTCATGCACTAATGGCATTACAACATGCCAGAAACGGTGACTTTCAAACAGCACAAAC
ACTGATGGCAGAATCCCAACAGGCAATCAAAGAAGCACACACGATTCAAACTACCCTCATCGGATTGGAT
GAAGGCTGCGGTAAATTACCTGTCAATCTCATCACCGTCCATGCGCAAGATCATTTAATGAACGCAATGG
TTATTCAAGATCTTGCCAGCGATATGATTGAACTCTATCGTCGAATACCATCGCAAGAGGAAAAGGTATG
AAACGAATCAAAATAGCCGTTATTGGTGGCGGTAGCAGCTACACACCTGAATTAGTCGAAGGGCTTATTC
AACACCAAAAAAATATTCCACTATCTGAACTGGCATTGGTTGACATTGACGGTGGAAAACAGAAAGTAGA
AATTATCGCCGCGCTTACTCGCCGTATGTTAGCTCGTCACGGCATGGAACACGTTATTGTCAGCGTCCAT
TTCACACCAGATAACGCCATTCGCGGTGCCAATTTTATTTTAACTCAACTGCGTGTCGGCCAGCTTCCGG
CTCGCGCTGCGGACGAGCGTCTGGGGCTAAAATATGGCTTGATCGGTCAGGAAACTACCGGCGTAGGCGG
CTTTGCCAAAGCATTACGTACCATCCCCGTTTTGCTGGATATTGCCCATAAAGTTGAAAAACTTGCACCA
GACGCATGGATTATTAACTTCACCAATCCAGCCGGGATCGTTACCGAAGCGATTTCCCGCTATAGCAAAG
CAAAAATTATCGGCCTATGTAATGTCCCGGTCACAATGCACCACATGATAGCTAATATGCTACAACGCCC
TTATCAGGATGTGCAGTTACGCTTTGCCGGGCTGAATCATATGGTCTGGGTACATCAAGTACTGGTTGCA
GGTCAGGATAAAACTCAACAGGTACTTGATATGCTATGCAATGGCGCAGTCTTAACCATGAATAATATTC
AAGAGGCGCCCTGGCCTCCACCACTGCTCAAGGCTCTAGGCGCAATCCCCTGCCCTTATCACCGCTACTT
CTACCAAGCCCGCAATATGTTACAGGAAGAGCGCGAGGCTGCGTTCGAACAAGGCACACGAGCAGAACAG
GTCATGAAAGTAGAACAGGAACTATTTGAACTGTATGCTGATCCAGAACTCGATCACAAGCCAGAACAAC
TCAGTTTCCGCGGTGGTGCATTCTATTCTGAGGTTGCATTGGATCTGATTTGCGCCATTCATAACAATCT
CGATAGCCAATTGGTAGTCAATACCACAAATCACGGTGCTATTCGAGGTTTACCGGACGATGCTGTCATT
GAAACCAACTGTATTATTAATGCAGAAGGCGCCCACCCGCTGACGTTCGGCCGCCTACCTGACAGTATGT
ATGCTCTGACACAACAGATAAAAACCTATGAACGCTTAACGATCAAAGCAGCGATTCATGGTGATCGCAA
TGCTGCACTGTTGGCACTGATCACCAACCCACTGGTTGCCGATATAGACATTGCTTCACCACTATTGGAT
GACGTATTAACAATAAACCGTGATTATCTACCGCAATTTCAATGAATAAGCGGTACCTGATTAGTTAATT
TGAAATCAGAACAAGCATAAAATTAAAGCGATATCTGTTACTTCTGACTAATAGATATCGCTAACTAACT
TTGTAACCTCTTTTTTTTGCGGCGCCGCACGCATTTATCTTTCACATTAAGTTTGAATAAGAGATTTTGT
ATTATACTGCGCTGAAATCAATTGATTGAAGAATATTGAAAATAACAGTTTCAACACATTTAAATTTTGA
GAAATTCTATGCCTTTTAAAATAGAAAACCTGGGATATGGCGAAGCCCATATCGCAGATTTTGAGGTATC
TGGCGTGGAATATACCTTGATTATAATGGAGATTATTTCAAAGAGAGATTCTTCTGTCGTTTTGCCTGAA
AATTACAGCTTCGATATAAATAATTTTTTTGAAGTTTCATTTGATGCAAAAAACAATTTATATCCTATTG
ATTTCAAGATGCATCGCGACGGCAAGGGAGTGAATCCCCGGGAGCATAGCAAACTATGTGACCGGGGTGA
GCGAGTGCAGCCAACAAAGAGGCAACTTGAAAGATGACGGGTATAAACAATAACACGCTATTTGAGAGGC
ATCCTACAAATAACCATAATCAGATGATAGAGATTATGTACACAGTTGAAAGGCTGATTAATGAGCACTA
TAATGCGGTCAGCCCTAGTGGATACATTTTACTAGCTGCGGATGAGCGACTGAACAGGGTCTATAAGCGG
TATATTAATCGATTTGTGACACAAAACGGCTTTACCATGATAGATAAGTTAGATCCAAACGGGAGGGGTT
ATGTCATACATATCGAACAAGCTGAAAAAGAAAAGCTTGAACTCGAAAAAGCGGTAGCTAAAAAAGCTGA
ACGAATGAGATCTGCTTACAGCGCCCTAAAAAAATCCGAAAGAAAGGGTACTATTCAGTATCTCAATGGA
AAACGAAACTGGTCGTAGTCCGATAAACTTTAAAGGGAGCTTTTCGCTCCTTTTTTACTCCACAATAAAC
AAATCTGATACCCTAGATAATGACTTCCTTTTGTATCTACTTAGTAGATACTCATACGGTTATAATGTTA
CTTACTAGACATAAAGAGACATTTATGGAGGCATAGATATGCGCACTCAAGCAGTTTTGCAAAAATGGGG
AAACAGTATTGCTCTGCGATTATCGGGAAATCTGAAAAAGATACCTAATTTTGAAGCAGGTGATATCGTA
AACATTAATATCAGTGAAGAAGGATTAATTATTCAAAAAGCCGTCAAGAAACGATTAACCGAGTCTGATT
TATTAAATGACTTATCCGCTTATACTGCGCATGCTGATGAACTGGCAGCTCCGAATCACAAGGAACTCAA
TTACTGATGTTTGTTCTTAAACGTGGAGATATTTGCTGGCTTGATTTCGAACCAACAAAAGGCAAAGAAA
TTGGCAAATATCGCCCAACACTCATATTATCGCATGAAACCTATAACCGACTAACTGGATTAGTTATCTG
TTGTCCTATTAGCACCAGTATAAGAGGAGCACCTACAGAAGTACCTGTCACTAATCTGGAACAACCTTGC
ATAGTAGCAACAACTTTGATCCAAACTCTAGATTGGCGGCAATGCAAAGTGAAATTCATCACTGAGTCAG
AACCTGGACTTCACGATGAAGTTCTGCTAAAACTCATTCCTCTCATTGATGGCGAACATTTGCTTTCCTG
CCTCCCTTACGAATAAAATAATGACCATCATCCCCGCCTTTTCATAATGAAAACTACTCAAAGCGGGCAA
ATCAGCCCAAGTTTATTGCCCTATTATTTACCGTGCTTAACAGATTCAACGGAAGATTCAATATATCGTT
CTTCGGGACGGAAAACCGTGACCAGACGGAAAATCAAACTCATACTGATACCTACGATCGTTGCCAGCGC
CATGCCTTTAAGTTCAGCAACACCGATATTAATTTTCGCCCCACTGACGCCGATGATAAGAATCACGGAA
GTCAGGATAAGATTTTGTGCTTTGTTGTAATCTACTTTTGAATCAATCAGCACTCGAATACCTGATGCGC
CAATAACGCCATAAAGCAACAGCGAGACACCTCCCATGACCGGAACTGGTACGGCCTGAATTGCTGCCGC
CAATTTACCGACGCAGGAGAGCAAAATCGCCAGCACCGCGGCACCGCCAATAACCCAGGTGCTGTAAACT
TTGGTAATTGCCATGACACCAATATTCTCGCCATAAGTCGTATTTGGCGTTGAACCAAAGAAACCGGAAA
TCACGGTTGAAAAACCATTTGCAAACATAGAACGGTGCAAACCCGGCTCTTTTAGCAAATCTTTCTTCAC
AATATTCGCCGTCACAACTAAATGACCAACATGTTCAGCTATGACAACCAGCGCCGCAGGCAAGATAGTC
ATAATAGCGAACCATTCAAAACGTGGTGTATAAAAAGTTGGCAATGCAAACCACGGCGCTTCACGTACCG
GCGTCAGATCAACTACGCCCATCAGGAACGCCAACGCATAACCTACCAACACGCCAATGAGAATCGGGAT
GATAGCCAAGAATCCACGGAACATAACTGAACCAAGAACGGTTACCGCCAGTGTTACCAGAGAAATGGTC
AATGTTGTTGAATCAACATCGGCACCTTCCGCCGGACGCAAACCCGCCATATCAGCCGCAACACCAGCAA
GTTCCAGACCGATAACAGCAACAATCGCCCCCATTGCCGCAGGTGGAAACAGCGCATTAATCCAACTTCG
CCCTGCCACCTTAACCATCAGTGAAACCAGACAAAACAGCACGCCACATATAATAAAACCACCCAAGGCT
AATTCATATCCCAGAGGCAACAACAATAAGACCGGTGAAATAAAAGCAAAGCTCGATCCCAAATACGCCG
GAACCTTTCCTTTGCAAATCACCAGATACAACAATGTACCGATACCATTAAATAGCAGAACTGTCGCCGG
GTTGATTTTAAACAAAATCGGCACCAATACCGTCGCACCAAACATAGCAAAAAGATGTTGGAAGCTGAGT
GGAATGGTCTGTAAAAAAGGAGGCCGCTCATCTACTCCAATAGTGCGACGGGTCATCTTATTTATCCTCT
TAATATTATCGCGTCAAAACCAAAAAAAGCCGACTCAAAAGTCGGCTAACTTATTATTTCGTACCAAATA
TTTTATCGCCTGCATCCCCCAAGCCAGGCACAATGTATCCCTGTTCATTGAGTCTCTCATCAATAGAAGC
TGTATACAGTTCCACATCAGGATGGGCTTTTTCCAGCGCGGCAATACCTTCAGGAGCAGCCACCAAAACT
AGCACTTTAATCGACTGGCAGCCTGCTTTTTTCAGTAAATCGATAGTTGCAATCATGGAACCACCGGTTG
CCAACATGGGGTCAACCAACAGCGCCATACGTTCATCAATATTGGAAGCCAATTTCTGAAAATAAGGGAC
AGGTTCTAAGGTTTCTTCATTACGATAAACCCCTACGACGCTGATCCGGGCACTGGGAACATTCTCCAAT
ACACCATCCATCATCCCCAATCCCGCACGCAAAATAGGTACGACAGTTATTTTTTTACCTTTAATCTGCT
CAACTACCACCGGACCACACCAGCCATCAATAGTGACTTTTTCTGTTTCTAAATCAGCGGTTGCTTCATA
AGTCAGAAGGCTTCCAATTTCTGCGGCCAGTTCACGAAAGCGTTTGGTGCTGATATCATGCGCTCGCATC
AGGCCGAGTTTATGTTTAACAAGTGGGTGATTCACCTCAACGATCTTCATGGACCTCTCCTACTGTATGT
CATGTCGCCAGCAGACAAAAAAACGGCGAGATTATACCGCCTTTTACCCATAACACCACCACCAATCCGT
TGATTTTCATCAAACATAGCCCTAATTACCGAGAACAGAGATCCGAAACAAGAGTCTCGCAAACGTTTGC
TTAGACTGTTAGAATTGCTACTATTCTGTCTTAATTTATCAAACGCAACCGCCTTGGGGGCTTCGAGTGA
CCAACAAAACCTCTCTCAGTTATAAAGATGCCGGTGTCGATATCGACGCCGGTAATGCCTTAGTCAACCG
TATTAAAGGTGTTGTAAAACAGACCCGTCGTCCAGAAGTTATGGGCGGTTTAGGTGGGTTTGGCGCTTTA
TGTGCATTACCACAAAAATACCGCGAGCCAATTCTGGTTTCTGGTACTGATGGTGTCGGCACCAAGTTGC
GTCTGGCAATGGATCTCAAACGTCATGACACTATCGGCATTGACTTAGTTGCAATGTGTGTCAATGACCT
GGTTGTTCAAGGTGCAGAACCCCTGTTTTTCCTTGATTACTATGCAACCGGGAAACTGGATGTTGATACG
GCTGCCAGCGTTATCAGCGGTATCGCAGAAGGCTGTCAATTATCCGGCTGTGCTCTGGTTGGTGGTGAAA
CCGCAGAAATGCCGGGGATGTACCACGGTGAAGATTATGATGTTGCCGGCTTCTGCGTCGGCGTGGTTGA
AAAATCAGAAATCATTGATGGCAGTAAAGTTCAGGCGGGTGATGCCTTGATTGCCCTCGCCGCCAGTGGC
CCTCACTCAAACGGCTATTCTCTGATACGCAAAATTCTGGCCGTCAACAACACCGATCCAGAAGCAACAG
AGCTTGAAGGTAAATCATTGGCAGATCACCTACTCGCCCCGACAAAAATTTATGTGAAATCCCTTTTATC
CTTGATTGAACAGGTTGATATTCACGCTATTGCTCATCTAACCGGTGGCGGTTTCTGGGAAAATATTCCG
CGTGTTCTGCCTGAAAATACCCAAGCACAGATTAACGAATCCAGTTGGCAATGGCCGGCCATATTTAACT
GGCTGCAACAGACAGGCAATGTCAGCCGTCATGAAATGTACCGTACATTCAACTGTGGTGTTGGAATGGT
GATTGCATTACCACCAACAGCCGTTGAACACGCGATTGAATTACTCACTGCTGCCGGTGAAAAAGCCTGG
CAAATCGGCACTATCGCGACACTGAAAGAGGGTGAACAACAGGTTATCATTAAATGAAAAATATCGTTGT
ACTCATCTCTGGCAGCGGCAGCAATCTCCAGGCGGTGATTGACGCCTGCCAGCAGAACAGAATCAATGGG
CAGGTTTGCGCGGTATTGAGTAATACCGCAAATGCTTACGGTCTGTTACGCGCTAAACAGGCAGATATTC
CCACCCATGTCATTAGCCCGAAAAACTATGTAGATCGTCAGGCTTATGATGAAGCGCTAAAACACGTGAT
TGATCAGTATCAACCAGACTTGCTGGTCCTCGCGGGTTATATGCGTATTCTGACGCCAGATTTTGTTCAG
CACTATCTTGGCCGGCTGTTAAATATTCATCCTTCTCTGTTACCCAAATATCCTGGTCTGCATACTCACC
GCAAAGCGATAGCAAATGGAGATACAGAACACGGCACTTCCGTCCATTTTGTAACAGAAGAGTTGGATGG
CGGCCCGGTGATCTTGCAAGCTAAAGTTCCTATTTTTGCCGGAGATCAGGAAAATGAGGTTGTTAAACGG
GTTCAGACTCAGGAACACAACATCTATCCATTAGTTATCAACTGGTTTATCGAAGGGCGCCTAAATATGG
TTAATGGCAAAGCGTATCTGGATGGAAAGATCCTCCCTCCAGAAGGCTATGCCGCAGAATAATCTATTAT
TAACGACTAATTACAGTGCTGTGGTAACATATCCAGCACTGCGAACTATTATTAATTATACCCTATGGAT
TTCAAGATGCATCGCGACGGCAAGGGAGAGAATCCCCGGGAGCATAGGTAACTATGTGACTGGGGTGAGC
GAGTGCAACCAACAAAGAGGCAACTTGAAAGATGACGGGTATATGCTCCTTTTTTATTAAAAACACTGAG
GTGTCAAATGTCTGGTGGTTCTCATACTCCACCTGTTAGGTTACGCCCCCTTGAGCGGGAAGATCTGCCT
TTTATCCATCAATTAGATAACAATGCTAGCGTCATGCGTTACTGGTTCGAAGAACCTTATGAAGCTTTCG
TTGAACTGTGCGATCTCTATGACAAACATATTCACGACCAGAGCGAGCGCCGGTTTATTATCGCAAGTTC
TGACGCCAAAGTGGGTTTGGTTGAATTAGTCGAAATCGACTATATCCACCGCCGGTCAGAATTTCAGATT
ATTATCGATCCCGCCTATCAGGGCCAAGGCCATGCAACCAAAGCGGCAAAACTGGCAATGGAATATGCAT
TTTCCGTACTTAATCTGTATAAACTCTACCTGATTGTTGATAAAGAGAATGTTAAAGCCATTCACATCTA
TAATAAACTAGGTTTCTATACTGAGGGCGAATTAATAGATGAATTCTTTATTAATGGCAGTTACCGCACA
GCCATTCGCATGTGCGTTTTCCAACATCAATATTTTGCATCTAAGGAAGATGAAAAAATGAGTCAACAGC
TACTGCCGATAAGATAGCGACAAACGACGCCCCGTCGTATTCAAAGTTTCAATACTTTTACCTCAACACC
TGGAGTAACAATGTCCCAAGACAGGCTCTATACCGAGAAAGAACTGAGTTGGTTATCATTCAACGAACGT
GTGCTTCAAGAAGCAGCGGATAAGAGCAATCCATTAATAGAACGGATGCGGTTCCTTGGTATTTACTCCA
ATAATCTGGATGAATTTTACAAAGTCCGTTTTGCTGATGTGAAACGGCGAATATTAATCAATGAAGAACG
AGGATCAGCCACCAGCGCTCGAAATGTGTTGAAAAAAATTCAAGCTAAAGTGGCTAAAACCGATCAAGAA
TTTGATGTGCTCTATAATGAATTGCTACTAGAAATAGCTCGCAATCAAATTTTTCTCATCAATGAACGAC
AAATTTCACCAAATCAACAAATCTGGTTACGTCAATATTTTCGTCAACATCTGCGGCCACACATTACGCC
AATTCTGATCAATCCAGAAACCAACCTGGTTGAATTTCTAAAAGATGACTACACTTATCTGGCAGTTGAA
ATTGTTCACGGCCAGAATATTCAATATGCACTATTGGAAATTCCGTCAGATAAGGTGCCACGTTTTGTTA
ACTTGCCGCCTGAAATGCCACACCGCCGCAAATCAATGATCCTGCTAGACAATATTATGCGTTATTGTCT
TGATGAAATTTTCAAAGGCTTTTTCGATTATGATTCACTGAACGCCTATTCAATGAAAATGACCCGTGAT
TCTGAATATGATTTAGCAACAGAGATGGAATCAAGCTTGCTCGAACTAATGTCATCCACGCTGAAACAAC
GGCTGACAGCGGAACCAGTAAGATTCGTTTATCAACGAGAAATGCCAGATGAAATGGTGGGGTTACTGCG
TAGCAAACTTGGCTTGTCAAACAATGATTCGGTGATTGCCGGCGGACGCTATCACAATTTTAAAGATTTC
ATTAAATTCCCCAATGAGGGGAAGAGAAACTTACTCAATAAACCTTTACCGAGATTACGGCACACTTGGT
TTGATAATTTCCGTAATGGTTTTGATGCGATTCGTGAACAAGATGTGCTGCTCTATTATCCCTACCACAC
CTTTGAACATGTGCTGGAATTATTACGTCAGGCTTCTTTCGACCCAAGTGTACTTTCCATCAAGATCAAT
ATTTATCGGGTAGCAAAAGACTCCCGCATTATTGATTCCATGATCCATGCTGCCCATAACGGTAAAAAAG
TGACCGTCGTGGTTGAATTACAGGCTCGATTTGATGAAGAAGCCAATATTCATTGGGCCAAACGGCTAAC
CGAAGCGGGTGTACATGTTATTTTCTCAGCACCGGGACTAAAAATTCACGCAAAACTGTTTTTTATTTCC
CGTCTGGAAGGTGAAGAAATTGTTCGCTATGCCCATATTGGTACCGGCAATTTTAATGAAAAAACCGCTC
GCCTCTACACCGACTACTCCTTGCTGACAGCAAATCCCAAAATTACTAACGAAGTGCGCCGGGTATTCAA
CTTTATTGAGAATCCCTACCGCCCGGTCAAATTTGAAAATCTGATGGTTTCGCCGCAAAATTCCCGCGCA
ATGCTCAACCAGCTTATTTCACAGGAAATCGCCAACGCCAGAACGAATAAGCCCGCAGGTATTACGTTAA
AGATTAATAATCTGGTTGATAAAGAGCTGGTGGACCGCCTATATGACGCTTCGGAGGCAGGGGTAAAAAT
ACGCCTACTGATACGTGGTATGTGCTCACTGGTGCCCAACCAACCAGGATTTAGCGAAAATATTCAGATC
ACCAGTATCGTTGACCGTTTTCTCGAACACGATCGGGTTTACGTATTCACTAATGACGGAGACGAAAAAG
TCTTTCTCTCGTCTGCTGACTGGATGACCCGTAATATCGACTACCGAATTGAAGTTGCGGTTTGCCTACT
TGATCCACAATTGAAACAACGGGTACTGGACATTCTCGAATTACAATTCAACGATACGGTAAAAGCCCGT
TACGTCGATAAAGAGCTGAGCAATAGTTATGTGCCACGGGGTAATAAGCGGAAAATCCGGGCACAACTCG
CTATTTATGACTATATAAAAGCCCTCGAACAACCTGAACCAAGAGCTTAATTTATGCCGCTAACACATGA
CAAGCCGACGCCCAGGCCAATAGAAATTGCGGCTATTGATCTGGGTTCAAACAGTTTTCATATGATTATT
GCCCGAATTGTTAACGACGCATTTCAGATTTTAGGTCGCTTAAAACAACGGGTCCATCTTGCCGACGGTC
TTGATAACAACAATCTATTAAGCGAAGAAGCAATAACACGCGGTCTTGCCTGTCTGGCTTTATTTGCTGA
ACGGTTACAAGGCTTTCCTGCTGATAACGTTTGTCTGGTGGGCACTCACAGCTTACGTGAAGCCAGCAAT
GCCAAAGAATTTATCAAACGCGCTAAAGACGTTATCCCCTACCCGATTGAAATTATTTCCGGCCATGAAG
AAGCTCGTCTGATCTATATGGGGGTAGAACATACACAACCAGAAAAAAACCGTAAACTGGTGATTGATAT
TGGCGGCGGCTCCACTGAACTGGTAATTGGTGAAAATTTTGAACCATTATTAGTAGAAAGCCGCCGAATG
GGATGCATTAGTTTCGCCCACCAATTCTTTCCCGATGACGAAATTAGCGCAGAAAAATTCCGCCGAGCGC
GGCTTGAAGCTGCACAAAAATTGGAAAATCTCTCATGGCAGTACCGCATCACTGGCTGGAATTCAGCACT
TGGGGCATCCGGGACCATTAAAGCGGTGTATGAAGTACTGGTCGCAATGGGGGAAAAGGACGGATTAATC
ACCCCTGAACGGCTGGAGATGTTGGTCAAAGAAATACTCAAATTCAAGAAATTAAAAACCTTCGACTTAC
CCGGACTATCGGATGATCGTAAACACTTCTTTATTCCTGGTTTAGCAATCTTATGCGGTATATTCGATAC
CCTGCATATAAAAGCATTACAACTCTCAGATGGTGCGCTACGTGAAGGCGTTTTATATGAAATGGAAGGC
CGTTTCCGTCATCAAGATATCCGCCAGAGAACCGCAAAAAGCCTGGCTGAACACTATAATATCGACAGAG
AACAGGCAAAGCGTGTACTTAATACGACTGAAACACTTTACCAACAGTGGGCAATCCAAAACCCTAAACT
AGTGCAACCTCAACTCGAAGCGATTTTACACTGGGCGGCAATGTTACACGAAGTTGGATTAAGTATTAAC
TTAAGCGGATTACAGCGACACTCTGCCTATATTCTGCAAAACACCAACTTACCCGGCTTTAATCAGGAAC
AGCAATTACTGCTGGCAACCTTGGTTCGCTGTCATCGTAAGACAATAAAACTGGATGATTTGCCAAGATT
CAATTTATTCAAGAAAAAACAGTATCTGCCATTAATTCAAATCCTACGTCTGGCAACTTTACTCAATAAT
CAACGCCAATCCACAACCATCCCTGAATCACTCAGACTGGTTACTGATGATAGTCATTGGGCGCTCTACC
TGCCTTACAATTATTTATCAGAAAACACCCTGATGCAGCTTGATCTGGAAAAAGAGCAAGGTTACTGGCA
TAACGTTACGGGTTGGCAATTAGAAATAGCCGAGGAATCAATATAAAGATACCAAACCATGAAAAAAAAG
AAGCGATCTCAGATAATTAAATTGGTTTTACTTATCAGCTTTCTGATTTTATTTGGCCGTTTCATTTACT
CATCCATAGCGGCATTAGAACATCATCAACAAAATAAAAAGGTCATAATAGAGAAAGGTGAAAATCATCA
AATGAAATAATCAACTTATTGCAGATTATCATTAATCAATATCATTACCTCACTGTTCCCCCGAATTCTT
CGGGGAAACAAGCTATTATAAATGTCATAATTTCAAAAGAACGACACCCGCTATTATTATCACAATACCA
ATCCACTGAATTCGACTTAACCGTTCTCCACGAATAAAAAAGCCTAATAAAGCGGTGATTCCACTTGCCA
ATGAACTCAGAACAGTAACAACAGCAACATGTCCCGTTGCAGAACCGTAAGCTAATGAAGCAAACCCGAT
CAGACTAAAGAAACTAATTGAAAAAACCAGAGCAATAATTGAAATCGGCGGTAATGATAAATTTCCTTTT
TTTAATAGAGTGAGAAATAAAACAACCACAGCGGTTAAATAGTAAACCCATAATGCATTGATAACACCCA
GATCTCTAACAGCAAATTCCCCTTGCAACCAGAAGCCTAAACCAAACATCAGTGAAGACAAAAGTGCAAA
GAAAATTGAACCAGATGATTCTCGTTGTCCATCTTTTGATTTCGGTATACTGGTTAGACAGGCCCCAACA
ACACAAATAAATAGACTAAACAAAACCAAAGCGGTCATTGGTTTCCCATTTATCAGTGACAAAATCGTGG
TAACGGCACCATAAAGCGAAACAATCGGCGCGACAATCGAGGCTTTGCCGATTGATAATGCTTTAAGCAG
AAACACCATTGCCATTAAATTGCAAACCGAAGCAACAACACAGATGGTCAGTTGAAAAAGGCTTGCATTA
ACAAACGACATCTCAAAATAAAAAAACAGCAACAACGATAAAACAAAAAAACCAAATAGCTGACTGTAGA
ATAAAGATTTAGCAACGCCGACTTTTCTTGCGACTTGCCCTGCCAAAAAATCAGTACTTCCCCAACACAA
TGCTGAAATCAACCCCATCAGAATAGCCATAATGATAATCTCTTATTAATTTGTTTTTAACTGTACGCAG
TTAGCAATACGTGTCGCATTTTCCATCGCTTCCTCACAACTATTACCATAAGCCAGAACATAACCGACAA
TAGAACCAAAGTTTTTATTTTTTGATGAATTTTTACTTTTCGATAAAATAGTAAAAGGCGTTTTTTTAAA
CCCTGCGGAAATGAAATAAGGGATATCAGCATCTATTCTGATATCATTGACAACCCCCTCACCACGATAA
AAAACAAATGCATCAGCGACAAATGGATAAACGATTTCCGACGCTGGTGATATAGAACTTTCGATACCAC
AAACAAAATCGACCAAGTATTTGACCATATTAATCCCAGAAGTCATGAAGATCTGTTGAGCCGCTCTAGC
ACCCGCTATGCGCAAATTGATTTCAACTAATACGGGCCCACGAGAGGTATAAATAAATTCTACATTTATT
GCACCACCCCGTAATCCCAAAGCGGCTACCCACTCCTTAACAAACTTACAAGCCATTGCAAACTCAAATT
CAGACAGTTCAGCAGGATGAGATAAGCCGATCATACACAGGTCATCATCAGGAGAAACGAAAATTCTATT
GATACCAAGTAAATGCCATTCATCATGACTATAAATTAATTCTGCCCCATAAAAATTTCCTTGCAGGAAC
TCTTCTATCAAGAACTCTTCATTAACTTTACCGAGCATTGACATTGTGCCATTAGATGAAATTTCTAAAA
CCACATGGTGGTAATCATCTTGAGATTTACAAAGTGATACCCCATAAGCCCCTGCATCACGAAGTGGCTT
AACCACAAACGGAAAAGGAACCTTAGGATTTTCTGGAATATTATTATAAGAAAAAACCTCGTAAGCAGGT
TGCTCATAACCATGTTGTGCTAAGATATCCCTGACATTCTTCTTACTAAATGCATTCCTCAAACCATCTA
TATCCGGGTGAGGTAAACCGAATTCTAACGCTACTTCAGACGCCACAATCATAAAATCATCATAGCAACC
TAAAATTGCAGCAACAGGAATACGGTTATCTTTAATTAAATTAATGATATCTGTACTATTTCTCGTATCA
ACATAATAAATATTATCAAATAATTCCTTTCTTAAATCATCATATAATCCTTTATTCATTGATTCCATTG
AAGTCAATAACACAGGAGAAAATCCCAAATCTCTAATATAATCAATTGCCGAGCATTCAACCGGTCTTGC
TTCAATAAAAATAAAAACACGCATATCGACCCCATCGTTAGTTGATATTTATTAATTTATGACGCTTTCT
TCATTCCTGAAATCATCTAATTTTACTTAATAATAAAAAGTTTCATTAAAATTAAGACAACCTAATCATC
ATGTATAGTTCCAACTAAGATGACTTTCAAATAAAAAAACCGCCAGAATACAACCAGATTCAGCTATTTA
ATACATAACCAATTAAATAATAAAAAGAATTTTTTCATAAAAATAATTTTTTCGCCAAAAATAAAATAGT
TATTCATTTTTAAAATAAAAAAACACCCAATTATTCTAATTTAATAATCAACTTTATTTGACATATCAGA
CTTTATATACTTTTATTAATACTACATTGATTTACGGATATTTTTTAGTTAACGGAATAAATTGTTTAAA
TTAATTTATTGTTCCCAAATCTTCTTCTTATATATTTTCATTTATAGGAGTATTTATGTCATCTCATGAA
ATTAGAAAAACAGTATTCAGCCCCTCTCCGTGGGAAAATAAAATGGGATACTCAAGAGGAAAAAGAGTTG
GCAATCAGATATTTATTGCAGGATGTGTCGCTTCAGATGGTGATGGAAATGTTATGGGGGAAAATGCTTA
CGAGCAAACTCTATTTATCATAGAAAAAATTGAGAAATATTTAAAAGAGCTTGATGCAGAACTGACTGAC
GTTGTCAGCACAGTAACACATTTAACAGATTTCCAACATTTTGATGATTATTGTCGAGCATTTAATGAGA
AATTTGGCGATATACGCCCGGTCAATACGACTATTGCCGTTAAATCGATGGTAAAGCCAGAACATTACGT
TGAAATTACAACTATTGCTATCGATAGCAAATAGTTAAATTAAAGAATAATACCAATGGTAATTGATCTA
CCTGGAGGCTTGGCATGAATAAAATTAGCGTGCTCCCCGGCTCCACTCTTAACGGGGAAATAGTCATACC
ATCATCTAAGCCTCATATCCAAAGAGCGCTACTATTAGCACTATTGAATGAAGAAACAACAACCGTAAAT
AATATATCGTGGTGTACCGAAACCGAAGATCTCCTTATTGCTTTACAACAATTTGGTCTGCAAATTCTGG
ACAGAAGTGAAAACCACATCATATTGAAAGGAGCACATCCAATCTATCATTGTAATGGGATCATTAATGC
TAATGGTTCTGGCATGTTATTTAGAATCAGTGTCGCTTTAGCGTCACTAACAGAAAAGGAAGTTTATATA
AAATGCAATGATTCACTGTTTAACAGAGAAAGTCTGTATGATGAATCATTTTTTTCATACCTGAATGTAT
TTGCAGAAAAGCGAGAAGAAAATATTGTCATTATTTCCAGAAGAATATATCCATCACAATCGCCATTAAA
CTTCAATAAGAGTACTCAATTCCTATCATTCTCTCTTCTTGTTTCACCATTTATGAAAGGGAAAAGTATT
ATCATTAACAACAATGGCGAAACTAAGAATGGATATGTCGATATAACAATTAACATGATGGCGTTATTGG
GAAGTCAAATCACTCGAATAGGCAGCACATTTATTTCAACTGAATATCAACCAAGGGATATTACTATTAG
CATCCCCTCTGATTTCACATCACTAAGCTACATTGCTTCGTCAATATTAAGTATTAATCGACCAAGCAAA
GTCACCATCAGAAGTTATTATTTGGGGAATACCATTAACGAAAGAGTATTATTTGACATATATAAAAAAT
TTGGTATGAATTTAAACTATAACCCAATTAAGAATCAACTTAATATCAGCCTGGAGGAGGAACATAACAC
CATTACAGATGAAATCTACTTAAATGAACTTCCTTCCGTTGCTACTAACATTATCGCGGCAGCGATTAAT
GGCAATGGAAATATTACATTTTCCGGTCTTAATGCTATAAACAATCATAAATGTCAACGCGCATTTATTA
TCAACGAAAATATACGCATGATGGGCGGGAAAAGTTATTTAATTTTTAATGATACTGGGGCTTTCAACAA
AATAAGGATCAACGGTAACGGACCATTAAACGGAGGCGTCGAAATATTCAGTTATTATGATCATCGGATT
TGCGCATCCAATATTATTGCATCACTAGGGGCAAGAGAACGAACAACGGTTAATCATATACATAAATTAG
ATGATGGTTTTCCTGGATTTATCCAATCCTTAAGTTCTCTCGGAGCTAAAATAAGTTAGCTAACAGTATA
AAAGCGAGACAAAAATATGAATTATTATGGTAACAATCATCCGCCATTTATCGAAATAAACAAAACAAAA
TCATTAAATGGCTCAATAACCTTACCTGCCTCCAAAAGTTCTTCAACTCGCGCCATTCTGACTGCATCAT
TAACGGAAGGTACAAGTAAAATAAATAACATGGCATCAGGGAACAATACAACAGCAATGAAATTAAACTG
TTCCCGTTTAGGGGCATCATTTAATAGTGATATTACAAGGACAATCGTAGAAGGCATAGATATCAGAAAA
ATTGATAAAAAAATCATCTTTAACCCAGGTAATTCTGGCGTTGTATTAAGGCTATTAATGGGAGTAGCCG
GTTATTTACCTGATACTGAATTTATTACAGAATACAGTTACTCCCTGGGTACACGATCACAATCAGAAAT
GGTCAATGCATTAAAATTACTCAATATTCAGTGCACCTCTGTTGGGCCTGATTCACTTTTGCCGATAAGC
ATGAAATCAGATAGAAACATCGGTAGTTACACTGAAATTTCATGCAGAAAGAGCTCTCAATTCCTGAGTG
GACTACTTTACTTAGGTGCCATTAGTGAACGAGATCTGCAAATAAAAGTCATCGATACAATTACCGCACC
ATCGATGGTTCACACGACAATTAATAATTTGCGCAAAGCGGGCATTAATATCGAATATGATGATAAATTC
CGCAATTTCTTTACGACAGGAAAAAATCGATTTATTCCATCAGAATTTAGCGTCGGCGCTGATCCAGCCA
GCACGGCGGCAATCCTTGCACTTTGTGCCTCACTGAATTCTGATGTCACCCTAAACGGTTTCTTTGAGGA
AGAATTAGGTAATGGCGCGGTGGTGGATTATTTAATTAACAGTGGAACGAAAATCAGCTTCATCAGGGAT
GATTGTCTCAATATTCGATCTGGCGGAATCCTAAAAGCGCAGGATTTCGATGGTTCACTGGCACCAGATG
CGGTACCAGCACTTGCTGCATTAGCTGCGTTTGCCGACGGTAAAAGCGTTTTCTATAACATTGAACATAT
CCGCTATAAAGAATCAGACAGAATTTCTGATTTTCGACGGGAATTAGACAAAATAGGGATTAGATCAGAA
GAGAAGCTAGACCAATTAATTATTTATGGCAATCCATATGGATATAAAGGCGGCATTATTGTTGATGGTC
ATTACGATCATGGATTAATCATGGCACTCACAACAATAGGTTTACATTGTGATGAGCCCCTCATTATCAG
TGAGCCATATCATGTTGGTCAGACCTATCCAGAATATTTCGCCGAAATATCCACATTAGGCGCCAATGTG
AACGAATTAAAATATTCTGGCCCTATACCAGAAGACGTTTAAATATCATTGATAACTCTTAACCGAAGGA
ATTCACTATGTGTGGAATTGGTGGTGTTTTTAATACAGAAAATAGGCTTATTGATGATATTGAGAATAAG
CTACAGACGATAATGTCAAAAATAGCACATCGTGGCGATCCATCTCGATTTAATGAGAAGATTGTCAGAA
ATAACTTTTCAATCGCAACCAATAGGCTTGCTATTGTCGAACGCGATTCAGCCTATCAACCCATATCAAA
TCAGGAACATGATCTTCATCTTGTTCTGAATGGTCAAATTTATAATTACAAATCTCTTCGAAATGAATTA
ATTAAACAAGGTTATCAATTTAAAAATGGTGGCGATGCAGAAGTTGCTCTAATTGCCTACATTTGCTATG
GCAAGTCATTTATTAAAAAATTAGATGGCATGTTTAGTTTTATTCTATTTGATAATAAGAATAATAAATT
CTTATTAGGCAGAGATCACGTCGGTATAAAACCTCTCTATTACACCCAAAAAGAGGGTAACTGGTATGTA
GCATCAGAAATAAAATCATTGATCGAGTTTAACTCAGAAATTAAACCTGTTGAACCCGGTTCAATTTTCG
ACGGATTTACTAGTGAGAAATATATTAGCTACGACACAACTATCCCAGCAAGCAGCGATAACTTCGAACA
GGCAAAAGAAAAAGTCTATTCACTGTTAGATAATGCCGTCAGAAAGCGAGTTGACACAGACCTACCTGTG
TCAATTATGTTTAGCGGCGGCATAGACAGTACCATCGTACTTTATCTTGCAAAAAAATATCACCACGATA
TTACGGCGATTTCATTTGGATTACCGGGTTCAAAAGACATTGAAATTGCCCAAAGATATTGTTCTGAGAA
TAATATAAAGCATATTATATATACATTTACTCAGGAAGAATTAATCAATAATATACAAGATGCTATCTAT
TATGGTGAATTTTTCGAACAAATCGATGCGATTGATTCAACTATTGCTCACTTTGGCTATTATATTGCTA
ACCGCCTTGGCTTTAAAATTGCTTTATGTGGAGAAGGTAGTGATGAAATTTTTGCTGGTTACGATTTATT
TAAAACATACCCCGACCCCCATCACCTCTCCCTATATCGATTAAATAATCTTTATAGGACTGATTTACAA
AGAGTTGATCGGGCAAGCATGAGAAATACTGTTGAAGCAAGAGTTCCCTTTATGGATTCAGCACTAGTGC
CTTATGTTTTAAGCTTGGATTTTTCTTACAAACTCAATAATGGGATAGAAAAACATATTTTACGCGAAGC
ATTCAGAGGAAAAATACCCGAATATATCATTGACAGACCAAAAATAAGAATGCCAGATGGCAGTGGTGTA
AAAAATACTATCGTTGATTACGTTAAAGATATTAAATGCAATCTACCGAGAAGCATGGTTGACAACCTTA
ATTCTATCGGGTTAACCCATCAAAGTTCATTATATTTCGCTGAAAAATATCTCTCTTTGGGTTATCCACT
ACCGAAAGAGCGTTTCAAAGAATCTGGCAAAGATTTTTCAGAATCGGGTTACTTTAATTTCATATCATAA
TTTAACCATTATATTGATTGCTGCATTGTTTATTCTGTTAATAATGCAGCTATTTGGAAATAAAAAATAG
AATTTTTTATTTTCATCACTTGGCATCAAATTGAAACTCAATATCCTTTTTTAAAAAATCATAATCAATA
ATTTCAACTCTCTTATTCTTTGATACAATTATTCCTTTTTCATTTAAACTCTTAATAGCTCTATTTAATT
GCCTGACTGAAACACCTAAAACAGATGCTAAATCTTCCCTTTTCTCTAATACCAACACAGTTCCATTTCT
TTTCGAATGATAGTAAAGAAATCGCTTTAACTTATCCTCAACAGTTAAAAACATTCCCATTCGAAACAAA
GAAGACTCAAAAAGCTTATTACTGAGTTGTTTACAAACAAATTGAAGAAATACAGCATCTGTTAATCCAA
ATATTCTTACCGTCTCTAACGGAATTGATAGCAGTACTGATCGCTCCTGAGCAAAGACAGTATTAATTAT
GTTATCGCCTTGGGAATGAAAAAGTTCTAAATCTCCAATAAGAAAAAGAGGAGTAGCAAAGGCAAAAACA
GAAAATTTTCCATTAATATTATAAAACTCAACCTTTAGTTTACCCTCAACTAAAATATAGAGATGAGTAA
AAATTGATGACTGATGTGTAAGATAGCTATTTTTCTTCACTTCAACCACATCTAACTTTGTCATAAACTC
TGCTGGAAAAATGCTATCTAGATGATATTTATCAATATAATATTTCAATTTATTCTCTTTATCCCGATAC
ATATCTAATACAGATTTAATATAATTTTTCCAATTATATAAAAAGATAAATAGAATGCAATTTTTCACTA
CGACAATTTCATTATTTCCTTTTCCAATCGACTTTTCAATTCATTACTAGAAAATGAAGCCTGTAATGCA
TTCAAATTTGTTTCAATAAAATCACTATATTGCCAACCAAAGTATCGATTAATCTTCAAATATTCTTCAC
ACAAGGTGATATTTGCCACTGTCCGGGCATCCGTATTAATCCCAATATTGACACCAATCTCTTTTAAAAA
ATTAACTGGATGGTTTTCATAGATATCATAAATATCGCAAATAATATTACACGTCGGGCATATTTCTAAA
TGTATATTTCTCTCTATAAGGAGATCAATAACATCTCGATCTTCAACACTTCTGACACCATGACCTATAC
GAGAAATATTTAATTTATTGATAGTCTCGCACACACTTTCAGCCCCTTTCGCTTCTCCTGCATGCGCAAT
AACATTTCCACCATTTTCTAACACTATTCTAAACGCATTCAAATGCGCATTAAGTGGATATCTTGCCTCA
TCGGCAGCAAGATCGAGAGCAACAACACCGTAATTAGAATATTCATTGACAAGATATGCGGTTTTCAAAC
TTTGATCTTCTGAAAAATGCCGCAATGTACATAATATTAAACCTGCTGCTATACCATATTTGACTGAAGA
ATTTTTCATTGCCTCCAAAACAATTTCTACAATATCGCGCTCATTTAATCCTAAGCGAAGATGAAGTAAA
GGTGCAAATCTAATTTCAGCATAAACTACATTATCGCTTTTTAATTGTATGAAAAGATCTTCTACAGCAT
CAGCGATTACGTCCATTTTTTGTAGTAAATCCAGTGAAGGAATGATTTTATTTAAAAAATCACCTAAATC
ATGACATTTTTCAGGGGCAATATATTTTTCACAAAATGACTTATGGGTAATATCAGGAATAAGCTTTTTA
ACGAAATGATAACTCAACCCACAATCAAGATGCGTATGTAATTCTACCTTTCTCAGTAAATCAGGATTAA
AATTCATCTTTTATTCGCCTATATGACTAAAATTACGATAATAATGTAAATAGTTTATTCTTAAATACCT
TACCCTTGATTTTAGTCACCACACTCATATTATGAGGATGATTGAGAAGATCGGTTGAATCAATCACTAA
ATGCCCATATGAACGTGCGCTTTGATATTCAACATAACCATACACCTCTAATTTATCCTCAATCACTTCA
TTCGGATATAAAGCAATAGCCATTGTTATAGGATCAGGCAGATCAAATCCTTTTCTATTCGTTCTTCCCG
CATTGAATTCAATCAATGTTCTATTACAGCTCACTGCAAACTGACCAAGATCACCTAAAGAATTTAATTT
ATCCATATCGAATTCATTAATAAAAGCCTCCTCCATACCTAACTCCCATCCACAAAACATAAGAGGCAAT
CCAGAATTCAATACTATATGTGCTGCTTCAGCATCAGAATAGATATTGAATTCAGCTAATGGCGTAATAT
TACCTGGCTTCAATCCAGAACCTCCCATAATATAAATCACTTTAACAAATTTATATAAATCCGGCTCTTT
TAAGACAGCCATTGCTATATTTGTTAATGGCCCCAAAGCGATTATCTCTATCTCACCAGGAAATTTTTTC
ACGATATCAACAATTGCATCTACTGCATGTTTATCTTCTACTATTAACGAAGACTCGGGTAAATTCATAT
TACCCATACCATCTTTTCCATGAATATGATATGAAGCATAGTGCTCTCTAAATAATGGTTTACTCATCCC
TTCATATACCGGAGGAATATATGTTCCTACTTTTTCAATACTAACCAATGCATTTTTCCTGCACTGAGTA
ACAGCACAATTACCTGAAACAATAGTAATACCTTCAATAAAAACTGAGGGTTCACGGAGCGCCATCAGTA
ATGCAACTGCATCATCGGAAGCCGTATCTGTATCAATAATGAAATGTCTCATAGCCTATTTCCCTTTATC
ATATTCCTTACATTAGTCTATAAGTTACGCTAAAAAAAAGTCACATGACCTTTTTCCAGAATTAAAAAAC
AATGTGCACAGAGATAGATAACCAATATGTGCCCTATTTCACAATGTACCGTCAATAAACAATTCGCAGA
AATATGTGCTAAATAGCCCCAGTCACATAATTTGCTATGCTCCCGGGGATTCACTCCCTTGCCGTCGCGA
TGCATCTTGAAATCCATTGGGTATAACAGAGGCAGCATCATTTGCATAATTTCTGGAGCCGGCTCGAAAA
AACTGACAAAAAACGCCTTAATTTGCCTTAAAAAGCGCTTCCTTGACATATTTTCCACATTTTCTCCATT
TTTTAGCCTATCCTCACTGTCTAAACTAATAGCATGTGATTAAACCGATATTTCAGTCGGACATAATCAA
GCAATACCTTGGCCTTGCGTTTGAGAGAATGTCGAAGAAATGAATCAAAATAATAAACACCGTACCCTCC
TTTTCCGTGCAGCACTGGCCGCTATTGCCATTGCTGCCGCTATATTTTTCTGGTACCAACTTAAAACCCC
TCAACAATCTAGCCCATCTGATCAATCCTCTGGTTTAAGACATTCCCCTTTACCCCCTGTACAGGTTGCC
ACAGCAAAAGAGCAGGCAGTCCCTCGCTTTCTGGCCGGGCTTGGCACCATTCAGGCAGCCAATACTGCCA
CGGTAACCAGCCGGGTTGAAGGTCAGCTTATCGCTTTGCACTTTCAGGAAGGACAACAAATTAAACAAGG
GGATTTACTGGCAGAAATTGATCCACGCCCTTTTCAGGTTCAACTAGCACAAGCCAAAGGCCAGCTTGCT
AAAGATGAAGCAATATTGGCGAATGCCCGTCAGGATCTCAATCGCTACCAAAAATTGGCAAACACTCACC
TGATTTCCCAACAAGAAATGGATAATCAACGTGCACTTGTCCGCCAACACGAAGCCAGTCTGAAAGTTGA
TCAAGCAGCAATTGATAGCGCAAAACTTCAACTCACTTACAGCCGTATTACCGCTCCCATTTCCGGTAAA
GTGGGCTTGAAGCAGATCGATGTAGGAAATTTTATTTCCAGTGGTAACAGCTCTCCTATCGTGGTTATTA
CCCAAACCGATCCAGTAGATGTGCTATTTTCACTCCCTGAAAACGATATCAATGCTGTTTTACAAGCTCA
GAAAACGAATCATAACGTCGCTGTTAGTGCCTGGGATCGCAATAACCAGCAACAACTTGCCGAAGGAAAA
CTGTTGAGCATTGATAATCAAATTGATGCCGCTACCGGCACAATTAAGCTGAAAGCCCGTTTTTCCAATC
AAGATAGCATCTTATTCCCAAATCAGTTTGTTAATGTCCGTATTAAAGTCGATACACTGGAAAACGCAGT
GGTGATCCCAAATGCTGCCCTGCAAATGGGTAATGAAGGGAATTTTGTCTGGATGTTAGGTAAAGAGAAT
AAAGTCAGCAAACATCTGGTCACGGTCAAATTGCAGGATACAAAACGCGTTGTTATCAGTACCGGCTTAG
CAGCAGGTGATAAAGTGGTCACTGATGGTATCGATCGCCTGACAGATGGCGCTAAGGTGGATATTGTCAC
ACCGATGGCAAATATGCCTCAACCACAAAAACACGATAAAACGGAGAATTCCTGATGCAGGTAAGCTCCC
CAATCCCAGGAGGCGGACCATCACGCCTGTTCATCTTGCGACCTGTTGCCACCACGCTGTTTATGGCAGC
AATCCTACTGGCAGGTATTATCGGCTATCGCATGTTGCCCGTGTCTGCATTACCAGAAGTGGACTATCCC
ACCATTCAGGTGGTCACACTCTACCCCGGTGCAAGCCCCGATGTGATGACTTCGGCAGTCACCGCACCAC
TGGAGCGCCAACTCGGACAGATGTCTGGCCTTAAACAGATGGCATCTCAAAGTTCCGGCGGGGCTTCCGT
TATCACATTACAATTCCAGCTAACTTTGCCGTTAGATGTCGCCGAACAGGAAGTGCAGGCGGCTATCAAT
GCAGCCAGTAATTTATTGCCGAATGACCTGCCTTATCCCCCTATCTACAGCAAAGTTAATCCCGCTGATC
CACCGATTCTAATGCTAGCAGTCACCTCCGATGCAATGCCGATGACACAGATTCAGGATATGGTGGAAAC
CCGTATTGCACAGAAAATTTCACAGGTCAACGGTGTAGGATTGGTGACACTCGCCGGCGGCCAGCGACCA
GCCGTCAGAGTGAAGCTAAACGCCCAAGCGGTCGCTGCACAGGGATTGGATAGCGAAACGATCCGCACCG
CTATCAACAATGCTAACGTTAACTCCGCCAAAGGTAGCCTTGATGGCCCGACTCGCTCTGTCACGCTTTC
GGCCAACGATCAGATGAAGTCAGTAAATGATTACCGCAACTTGATCATTGCCTATAAAAACGGCTCACCG
GTACGGTTACAAGATGTCGCAACCATTGAACAAGGCGCTGAAAACACCAAACTAGGTGCATGGTCAAATA
ACAAACAAGCCATTGTGATTAATGTTCAGCGCCAGCCAGGCGCCAATGTGATTGAAACTACGGATAACAT
TCGTCAGATGTTGCCGGAACTTATCAGCAGCTTGCCAAAGTTCGTCGATATGAAAATCCTGACCGACCGC
ACGACAACCATTCGTGCCTCAGTGAAAGATGTTCAGTTTGAGCTGTTACTGGCAATTGCACTGGTTGTTA
TGGTGATTTATCTGTTTTTACGTAACGGTATCGCAACACTTATCCCCAGTATCGCCGTTCCTCTTTCACT
GATCGGTACATTCGCAGTGATGTATTTCTGCGGTTTCTCCGTCAATAATCTGACGCTAATGGCGCTCACC
ATTGCCACCGGTTTTGTCGTAGACGATGCCATTGTGGTCATTGAAAATATCTCCCGTTATATAGAACAAG
GCGAGAAACCGATGACAGCAGCATTAAAAGGTGCGGGTGAAATCGGTTTTACCATTATCTCCCTGACTTT
CTCTTTGATTGCGGTACTGATCCCGCTGCTTTTTATGGGCGATATCGTTGGCCGCCTGTTTCGTGAGTTT
GCAATTACCTTGGCCGTGGCAATTCTGATTTCAGCTATTGTCTCACTGACATTAACCCCCATGATGTGCG
CTCGAATATTGAAACCGGAATCACAGACAAAACACAATCGTTTTGAACAAGCCAGTGAACGCTTTTTTAA
ACAAATGATTGCCGGTTATGCTGTATGGCTAAAAAGAGCACTGAACCATCCGTGGATCACCTTTAGCATC
GCCCTAAGCACATTGGTGCTAACTGCTCTGCTCTATCTGATGATTCCAAAAGGATTTTTTCCATCACAGG
ATAATGGGCTGATTCAGGGAACACTGGAAGCGCCGCAATCCATTTCCTTTGCTGCAATGGTGAATAAACA
ACAGCAGGTTTCATCCTTATTACTGCAAGACCCGGCAGTAGAAAATGTCACCACTTTTGTAGGCGTTGAT
GGCAGTAACCCAACATTGAATAACGGGCGACTGCAAATCACACTAAAACCACTCAATCAGCGTGATGACA
GAATCGTTGACATTATTCCGCGTTTGCAGGAAAAAGTTGCCGCTATACCCGGCATAAAGCTCTATCTGCA
ACCGATGCAGGATTTGACAATTGACACTCAGGTTACCCGTACCCAATACCAATTCACTTTGCAGGCAACC
TCTCTGGATGAACTGAGTATCTGGGTGCCAAAATTGCTGGCTGAACTAAAGCAGAGAGCAGAGCTAGTTG
ATATCAGCAGTGACTGGCAAGATCAGGGGCTGATCGCCTACGTTAAAGTAGACCGAGACATTGCCAGCCG
ATTGGGCATCTCAATGGCCGCTATAGATAACGCACTCTATAACGCGTTCGGCCAGCGGCTGATTTCAACC
ATTTATACGCAGGCTAATCAGTATCGGATCATCTTGGAACATGATGTGACATCGACTCCAGGGCTGGCAG
CATTTGATAACATCCGCCTTAACGGAACTGACGGCCATGTCGTACCTCTCAGAACTATTGCAACTATTGA
ACAAAGATTTGGCCCACTGGCAATCAATCATCTGGCTCAATTTCCCTCAGCAACATTTTCTTTCAACGTT
GCCGAGGATGCTTCTCTCGAACAGGCGGTCAATGCTGTTCGTGATGCCGCACAATTGATCAAAATGCCCA
AAGACATTTCCACACAATTCCAGGGAACAACACTGGCATTTGAAAGTGCGCTGGGCAATACATTGTGGCT
AATCGCGGCGGCCATTATCGCCATGTATATCGTGCTAGGCATACTGTATGAAAGCTTCATCCATCCGGTG
ACAATCCTCTCCACATTACCGACAGCGGGAGTGGGTGCACTATTAGCGCTGATGATGGCAGGTCATGAAC
TGGATGTCATTGCGATCATCGGCATTATCTTGTTGATAGGTATTGTGAAGAAAAACGCCATCATGATGAT
CGATTTTGCGCTGTCAGCGGAGCGTGAACAGGGATTATCGCCTTACGAAGCCATTTATCAAGCGTGCTTA
TTGCGCTTCCGTCCGATTCTGATGACCACAATGGCCGCATTACTTGGAGCACTCCCCTTGATGCTTAGCA
CCGGTGTAGGCGCTGAATTACGTCGTCCTCTGGGTATCTGTATGGTAGGTGGATTGATTATGAGCCAGAT
CCTGACACTGTTTACTACGCCAGTGATCTATTTACTGTTTGACCGTCTGGCCCACTATCGCCGCAATCGC
CAGCTCTCAGTTTCAAACACCTCATCTATTGATCATCAGGAGCCGCGGTGAAATTTTTTGCCTTATTTAT
CCAACGCCCTGTTGCCACCACGCTATTGAGTTTAGCCATAACCCTATGTGGGGTATTGGGATTTACCCTG
TTGCCGGTTTCTCCTTTACCACAAGTGGATTTTCCGGTGATCTCCGTTTACGCCTCATTACCGGGCGCCT
CGCCGGAAACAATGGCCTCATCGGTTGCGACTCCACTGGAGCACGCCTTAGGACGAATTGCCGGAGTCAA
TGAAATGACGTCCAGTAGCTCCCTTGGCAATACCAATATCACGCTTGAATTTGATCTCAATCGTGATATT
AACAGTGCAGCACGGGATGTACAGGCAGCGCTGAATGCCGCTCAAAGTCTGTTGCCTTCCGGTATGCCGA
GCAGGCCGCATTATTACAAAGTCAACCCGTCTGATGCCCCAATCATGATCCTCACATTGACTTCCGATAC
CTATAATCAGGGGCAGCTTTATGATTTTGCGTCTACACAACTGGCTCAGAAAATCGCCCAAGTTGAAGGT
GTCAGTGAAGTCTCTGTTGGCGGAAGTTCATTACCCGCAGTCAGAGTTGAATTGAATCCTGGCGCCCTGT
TTCATCAGGGGGTTTCGCTGGATGCGGTACGCAAAGCTATCAGCAATGCCAATGTTCGCCGCCCACAAGG
ATATGTGGATTCCGATCAGCAACACTGGCAAATTCAAACGAATGATGAGTTAAAAACAGCCGAAAACTAT
CGCCCGATCATCGTTCACTACAACAACAATTCACCAGTGCGATTGCAGGATGTAGCAAATGTAAAAGATT
CTGTTCAGAATGTCAGAGCAGCCGGAATGTCTGGCGGTAAACCAGCTATTTTGTTGATCATTCGCCGTGA
GGCTGGCGCGAATATTATCGCCACAGTAAACCGTATCCGTGAACAATTACCTGCATTACGTGAATCTATT
CCTGCCAGTATTCAACTTAAAGTTGCTCAAGACCGCACACCAACTATTCGTGCTTCAATAGTGGAAGTAG
AACGAGCATTGGTGATTGCTATCGGGCTGGTCATTCTGGTGGTATTCCTGTTCTTGCGTTCTGGTCGCGC
AACATTGATCCCTGCCATTGCGGTACCTGTTTCACTCATTGGCACATTTACCGCTATGTATCTGTGCGGT
TTCAGTTTGAACAATCTTTCCTTAATGGCGCTAACGGTTGCCACAGGATTTGTGGTAGATGATGCGATTG
TGGTACTGGAGAATATTTCCCGCCACCTTGAAGCAGGCATAAAACCTATGCAAGCGGCCCTACAGGGTGT
CCGGGAAGTGGGTTTTACGGTCCTCTCGATGAGTATTTCGCTGGTAGCAGTCTTTATCCCCCTTCTGCTC
ATGGATGGATTGGTTGGTCGGCTGTTCCGTGAATTTGCCATTACCCTAACCACATCAATCAGCATCTCAC
TATTAGTTTCTCTAACACTAACGCCAATGATGTGCGCTCATTTACTAAAATCTCAGCGCCCCAAAGCACA
GAAGAAAATACGAGGATTCGGTAAAGTTCTACTGAAAATTCAGCAAATTTACGGACGCTCCCTGATGTGG
GTTCTTAATCATAGCCGTTGGGTATTGTTAATTTTGGCTGGCATCATTGCCCTAAATGTTTGGCTCTATA
TCAATATCCCTAAAACTTTCTTCCCAGAGCAGGATACCGGTCGGTTGCTAGGGTTTGTTCGGGCAGATCA
AAGTATCTCTTTCCAATCTATGCGTGAAAAAATGAAAAATTTCATGCAGACAATCAATGCAGATCCTACG
GTAGACAGCGTTATCGGTTTTACCGGTGGTGGACGGGTAAATAATGGCTTTATGTTTATCTCTCTGAAAC
CATTGAAAGAGCGTTCAGAAAGCGCTGAACAGGTTATTTCACGCCTGAGAATTAAACTTGCTAATGAGCC
GGGAGCAAATCTATTTCTCATTCCGGTACAGGATATCAGGGCTGGCGGCCGCCAGGCTAATGCCAGCTAT
CAATTCACATTGCTGGCAGATGATTTGAATGATCTTCGCAAATGGGAGCCTGTTATACGTAAAGCATTAG
GGCAATTGCCACAACTGGTCGACGTGAATTCAGATAAGGAGGATAAAGGAGCTGAAATGGCAATAATCTA
TGACCGCGATACCATGTCTCGTCTGGGCATTAATGTCAGTGAAGCCAATAATTTGCTAAATAATGCTTTT
GGTCAGCGACAAATATCCACTATTTATCAACCACTTAATCAGTACAAGGTGGTGATGGAAGTTGCACCAG
AATATACACAGGATGTCAGCGCACTGGAAAAAATGTTTGTGATTAACAATCAAGGAAAAGCCATTCCGCT
CTCCTATTTTGCTCACTGGCAACCGGCTAACGCGCCACTCAGTGTAAATCATCAGGGGCTTTCTGCTGCT
TCAACCATTGCTTTCAATATATCCGAAGGCTATACCCTCTCTGATGCTATCAATGCGATTGAAAGAACCA
TAACCGAACTTGGCGTACCTTCAACGGTTCGTGGCACTTTTGCAGGCACCGCCCAGATTTTCCAGGAAAC
CCTGAAATCACAATTATTCTTGATTCTGGCTGCCATTATTACCGTCTATCTGGTGCTAGGGATCCTGTAT
GAAAGTTATATCCATCCATTGACTATTCTCTCTACCCTGCCTTCCGCCGGTATTGGTGCCCTGCTGGCAT
TGGAACTGTTTGACACACCATTCAGCCTGATAGCATTAATAGGCATCATGTTATTGATTGGTATCGTGAA
AAAGAACGCCATTATTATGGTGGACTTTGCTATTGAAGCTCAACGTAACGATAATATTCACGCCCGTGAT
GCGATATTCCAAGCCAGCCTGTTACGTTTCCGTCCGATTCTGATGACCACACTGGCCGCCTTGTTTGGTG
CCCTGCCACTGGTTTTGAGTAGTGGCGACGGTACGGAATTACGCCAACCCTTAGGAATAACCATTGTGGG
TGGTTTGGTTATGAGCCAGCTTTTAACACTGTATACCACACCGGTTGTCTATCTCTGTTTTGATCGACTA
AGGGAAAAATGGCAACAACGGCGTACCACCAGGCAAATTATGGAGCAATCATGAAACTTAGCATCAGTGG
TAAACTGTTTATGGCCATTTTCGCCACTTGCATGCTAGTACTCATCACCATGCACTGGGGCGTAAGAAGC
AGCTTCCAGTATGGTTTTATTGGTTATATAAAACAAAATATCCAGTTACGTACTGCCATGTTAGCCGAAG
CACTGGCCGAACAATATCAACAATATGGCAGCTGGAAATTCTTAAAAAGGAATGACCGGGTAATTTTTCA
AATCATCCGCTCCATTGAGCAAACCAGTGAAAGCCATCAAGGTCCACCACCTCGCGGTTGGCGAACTCAA
TTTTGGGTGGTGGACAGTGACATGAAACCGCTGGTCGGTCACGAAGGTAAAATCCCGTCAGAGACTTATC
GCAAACCGATCATCTATCATCATCAAGTCGTTGGCTGGGTCATTGTTAGCACATCAGATAAAATTACCCG
TCAAGCGGATATCAGTTTTGATCGCCAACAACAACTGACAAGCTGGATAATTGCCGGTTTATCTACCTTG
CTAGCAATGATAGCCACGCTATTATTATCCCGCGGTATGTTAAAACCCGTTAAACGTTTGGTTGAAGGGA
CGCATAAACTGGCAGCCGGTGATTTCAGTGCCCGAGTCACACCATCAAGTAAAGATGAAATTGGTCAGCT
TGCCCACAATTTTAACCAGCTCGCCAGTACCCTGGAAAAAAACGAGCAGATGCGTCGCGATTATATGGCG
GATATTTCTCATGAACTGCGCACTCCTCTTTCTATATTGCGTGGTGAATTAGAAGCGTTACAGGATGGTG
TTCACAAACCAACGCCAGAAACACTCAATTCGTTATTGGCTGAAATTACCACATTGACCAAACTGGTTGA
TGATCTACACCAGCTATCTCTATCCGATCGCGGGGCGCTGGCATACCGGAAAGAATTTATCAACATCAGT
GAGTTAATTCAGGTTGCTATCGCATCTTATCATGGACGTTTCCTTGATAAACAAATCCAAGTGGATGTTA
AACTTCCTGAAATTATTATGGTGTTTGCTGACCCAAGCAGATTGACTCAGCTATTTCATAATTTACTGGA
AAATAGTCTTCGCTATACCGCTGATAATGGAAAATTGATCATTAAAGGTTGTTCTGACGATAACCACTTC
ATTCTGAATTGGGAGGACAGCAAGCCCGGCTTGTCACCAGAGCAATGCCAACAGGTTTTTGAACGATTCT
ACCGCAGTGAATCCTCACGAAACCGTGCCAGTGGTGGATCAGGACTTGGGTTAGCCATTTGCAATAACAT
CGTTGAAGCACATAACGGTACGATCCATGCCGAACCCTCACCTTTAGGCGGCCTGAGAATTATCGTAGAA
TTGCCGCTAACTGAATCCCTCGACGACGAAACGTTATGAGTACAAAATTTGGGCATTATACTGTTTTGAT
TGTTGAAGATGAGCCAAAGCTTGGGCAATTGCTGGTTGATTACTTGCGGGCGGCTGATTACGAAACCCAA
TGGCTACTGCGAGGTGATGAAGCGGTCTCCCATGTACAGCAACACAATCCAGATATTATTTTGCTGGATT
TAATGCTTCCAGGTTGTGATGGCATCTCTATTTGTCGGGAAATTCGCCGCTTCTCTGACGTACCGATTAT
TATGGTCACCGCCAAGACGGAAGAAATTGACCGTTTACTTGGATTGGAAATCGGGGCAGATGATTATATT
TGTAAACCTTACAGCCCGCGTGAAATTGTCGCGCGAGTTAAAACAATTCTTCGTCGCTGTTACCGACCGC
AAGATATTGTCAAGCAAAGCGATCTACAAATTGACGAAGCCTGTTTCCAAGCACGTTACCGCGATAAAAT
ATTGGATTTGACCCCAGTTGAATTCCGGTTATTAAAAACGATGGCAAGTCGCCCTGGGCAAGTATTTTCC
CGCGATAAGCTATTGAATAATCTATATGACGATCACCGAATCGTGACAGACCGTACCATTGATAGCCACA
TTAAAAATTTACGCCGTAAACTGGAACAATTGGATAACAGTAAAACATTCATTCGTTCTATTTATGGACT
TGGTTACCGATGGGAAGCGGATATATGCCGTTTGTTATAACTGTCACACTTTAACTGAATTAAATTTCTT
TCAACCTTTCACCGGTCAGAAATTCAGCTATATTAAAAATACTTACCTTTAATTGGAGGAATTTCTTATG
GCTGTAGGTCATTATGATCTTAAGAGAACAAAAAACAAGCAGTATTACTTCAATTTAAAAGCATCGAACG
GTGAAGTTATCCTTACCAGTGAAATGTATACTACCAAGGCAGCAGCGAATAAAGGAATTCGTTCTGTCCA
AGCAAATTCACCGGCAGAAAAAAACTTCGAAATCAGAGAAAACAAATCTGGCAAGTCCTATTTCGTGCTG
AAAGCGAGAAACTACCAAGTTATCGGCATCAGCGAGTCTTACGATAACGAAGTGGCAGTCAAAAAAGGCA
TTCAATCTGCAATTAAACATGGCTCTAGCGTCAATGTTCGAGATCTGACAAAGTCAGAATAATATTTTTT
CATGATAAACCGCACCTTATCAGTTGAAAACTATCGTCAATTGATAAGGCGCTCTTCATCGATCAACAGA
ACAGAACGTTTCGTGCTAATAAATTTGTATCCCCAACAAATTAAGCGTTAGAATCCCCGGCCTTATCCTT
ACTTTTTATAGTGAAAACTCATCTCAACTCAAACCGAGAATTTTTTAACCATGTTTACTCCAGAATTACT
TTCCCCTGCCGGTTCACTGAAAAATATGCGCTATGCTTTTGCCTATGGCGCAGATGCCGTATATGCTGGT
CAACCACGTTACAGCCTGCGTGTTCGCAATAATGAATTTAATCACGAAAATCTGGCACTCGGCATTAAAG
AAGCTCATGAACTTGGTAAGCGTTTTTACGTTGTGGTCAATATTGCTCCTCACAATGCCAAATTGAAAAC
TTTTATCCGTGATCTAAAGCCTGTCATTGATATGGGACCTGATGCCCTCATTATGTCTGATCCCGGACTG
ATTATGATGGTTCGTGAAGCTTTTCCTGAAATGGAAATTCATCTTTCCGTTCAAGCTAACGCGGTTAACT
GGGCGACAGTAAAATTCTGGCAACAAATGGGACTAACACGGGTCATTCTTTCCCGTGAACTTTCACTGGA
TGAAATTAACGAGATTCGCCAGCAGGTTCCCGATATGGAACTGGAAGTTTTCGTACATGGCGCGTTGTGT
ATGGCTTATTCCGGTCGTTGCCTATTATCCGGCTATATTAATAAACGAGATCCCAATCAGGGAACCTGCA
CTAATGCCTGCCGTTGGGAATATCATGTCCAAGAAGGCAAAGAAGATGATATCGGTAATATTGTGCATAT
GCATGAACCGATACCGACAAAAAGTATCGAGCCAACATTGGGAAAAGGCACTCCAACAGATAAAGTATTT
ACGTTCGAAGAAGCAAAACGCCCTGGTGAATATATGTCAGCTTTCGAAGATGAACATGGTACTTACATCA
TGAATTCCAAAGACTTACGTGCAGTTGAACATGTTGAGCGATTAACTAAAATGGGCGTTCACTCTCTGAA
AATCGAAGGACGAACAAAATCCTTCTATTACTGCGCTCGCACAGCACAAGTTTACCGCCGAGCCATTGAT
GATGCCGTTGCAGGGAAACCTTTTGATCCAACGCTGCTAACAACGTTAGAAGGACTTGCTCATCGCGGCT
ATACCGAAGGATTTTTGCGCCGTCATACCCATGATGCCTATCAGACTTATGAATACGGTTACTCGATATC
CGATACCCAACAATTTGTTGGTGAATTTACAGGTGAGCGAGTCAACGGATTGGCTGAAGTTGCTGTCAAG
AATAAATTCATGATCGGAGACCGTCTCGAATTAATGACACCATCAGGCAATATCCAGTTTACACTGGAAG
CAATGCAGGATAAAAAAGGCCAACCAATGGAAGTTGCGCCTGGGGATGGGTATATTGCCTATTTACCAAT
TCCTAAACAAATTGATATTAATTACGCCTTATTAATACGTAATCTAAATGGTATTAATTCTCAATATCCT
CAAACGAACCGAGACTCAGACAAATAATCATCAATATCCCCTCTTCACGATGATATATTTCTTTTTTTAG
AAACAGATCACATCAATACTATTTTATTTACCGTAGTATTGTTGGTGAAAAATAAAAAATTAAAAAAGTT
TTACAGTAAGACTAGGAACCACCTCCTTGGCCGGCTCAATCTCCCTTGAGCTGGCCTTTTCTTTTTCGCT
CCGGGAAATAAAATCAACAAGTTACAGAATTCATTCACACGATTAATTAAATAGATAAATTTAACTATTA
AATCAATGAATGTTTATATTCATGTGTTTCTGATACCCTGAATATTAATAAGAAAATATTTCTACTTATT
GAAATATCACACTATCTAAAGAAATGTAATTAAAATTTTCCACTGTTTAATAATTCAGGAAACCCATCAT
ATTTAGACCAAATATTATACAATTTGATAGAATTAATCAGGTAAAGATTATGAAAACAGATAATTACAAT
TTACTTATTGTTAAAACTATTAGTTCAACATTTATCTGACTATATCGACTTAATAACCCAAAAAAACGGC
TTTTGTTTCATATACCCACAATATAAATAAGGGTAAAATAGCCAAATCACCCCAAAGCTGATAAACGACA
GCGCAGTACCTGTTACCCCCTCATAGAAATGAAGTTTAATCCCGCAATAGGAGCTGCTTAGTAAACCAAA
AGACAATAGAAACGCATTTTTACACCGGATCAGCGTGAAAAATATCATCTAACAATAACATCAAGAAAAA
TCAGCTTAGCAAATAACAGTAATAAACAGTCAACTTTCATCTATCAAACTCAGCTTACATCAACAGGTCC
AATGACTTTATAAAAAATCGTTTGCAAACAAGTTACTAAAGAGAAAACGTAATAATAAATTACTTTTGGT
AAATGGAAGAAAACCAAAATATCACCATTCGCAATAGAAACATGAGAAATTTTTCGTCCGTGAAAAAATC
AAACTATATTGATGTATTTCTCAATCAGCTAATTGATTGATGAATACAATCAAAACTAAAAATTTAGTAT
AATTATTATTTTGTATTATTATCACTTTTACGAAAGAATAAATAACTATATTGACTGTTGCTTACAGGAT
TATATAAATTTAAAAATATTGACGTCAAAAATGGCTATTTACCATATAATGGCGCAACATAGTTATAAAT
AAATTGACAAAATAAAAAATTATTCACATAAATAATTAAAATCAATAAAATTTATATCTAATAGCGTTCA
AAAAATATGAATACTCAGCCTTATATACCCCATGGATTTCAAGATGCATCGCGACGGCAAGGGAGTGAAT
CCCCGGGAGCATAGATAACTATGTGACCGGGGTGAGTGAGTGCAACCAACAAAGAGGCAACTTGAAAGAT
AACGGGTATAAAACTTATTTAAACGATATAAAAACATATTAAATCTTTACAAAAAACTCATATAATAAAA
TAATCAGTTTAACGATAGAAAGAGAAAGCTATAAATAACACTCTTATTTATCGGTTAATTAAGTTATAGA
AATAATATTATAATTCAATATTAATCAATAGGTTATTTATTACAAATAATAACCGTTACTTATATGAATT
TAAAGTAATTCAGACAATCTGATCATAATTGAAAGAAAAATATCCATATATATACCCTATGGATTTCAAG
ATGCATCGCGACGGCAAGGGAGTGAATCCCCGGGAGCATAGATAACTATGTGACTGGGGTGAGCGAGTGC
AGCCAACAAAGAGGCAACTTGAAAGATAACGGGTATATACCCTATGGATTTCAAGATGCATCACGACGGC
AAGGGAGTGAATCCCCGGGAGCATAGCTAACTATTTCACACCCATATCAATCATCTAAAGAATGGTTATG
TCACTCTTACACTAAATAGCCACTTTCCTGGTAATAAAATTCTCTTTAAAATCCTACCTGAAGCGATCCA
CTACCACTTCCCTCCCAATATAACTTGTTATCCTAAAAAGGATAAATGACAATCGATAGCATCTTTTCAT
AACTGGAGTAAGACATGACTGATATCGCTAAGTTGTTAGGCAAAGATGCGGACAGTTTATTGCAACATCG
TTGCAATACCATTCCGAGTGAAAATCTTTATCTGCCAGGCGCCGACTTTGTTGATCGCGTAATGATCGAC
AATAACCGACCCAATACGGTTCTGCGCTCCATGCAAACATTGTTAAATCATGGTCGCCTTGCAGGTACGG
GTTATTTGTCTATTTTGCCGGTGGATCAAGGTGTAGAACATTCTGCTGCCGCTTCTTTTGCAGCAAACCC
GCTCTATTTCGATCCAAAAAATATCGTTGAACTGGCTATTGAAGCCGGCTGTAACTGTGTTGCCTCTACT
TATGGCGTGTTATCCGCTGTTTCTCGTCGTTATGCTCATAAGATCCCATTTCTGGTTAAACTGAACCACA
ATGAAACACTGAGCTATCCCGCTCAATATGATCAAACTTTATATGCTAGTGTTGAACAAGCATTCGAGAT
GGGTGCTGTTGCCGTTGGAGCAACAATTTACTTTGGCTCTATCGAATCACGGCGTCAAATTGAGGAAATT
TCAGCCGCCTTTAAACGGGCGCATGAATTGGGCATGGTAACGGTATTGTGGGCCTACCTACGTAATTCTG
CCTTCAAAAAAGAGGGGGTAGATTATCACTCCAGTGCAGACCTCACAGGCCAGGCTAACCATTTAGCAGC
CACTATCGGTGCCGATATCGTTAAACAAAAAATGGCCGAAAATAACAGCGGCTATACGGCGATTGGCTTT
GGTCATACCGATAAACGTGTTTACACTAATTTGACTACCGATCATCCTATCGATCTGGTCCGTTATCAGA
TAGCTAACTGCTACATGGGTCGCGCCGGTATGATTAACTCAGGTGGTGCATCCGGTAATAATGATTTAAG
TGACTCCGTTCGTACTGCCGTCATTAATAAACGCGCAGGCGGCATGGGGTTAATCCTCGGCCGTAAAGCT
TTCAAAAAATCCATGAAAGAGGGTATTGAGCTGATTAATGCGGTTCAAGATGTCTATCTGGATAAGCAAG
TGACTATCGCGTAAATAAAGCTTGTCGCCGGTGATAATGAATATACCCGTTATCTTTCAAGTTGCCTCTT
TGTTGGCTGCACTCGCTCACCCCGGTCACATAGTTATCTATGCTCCCGGGAATTCGCTCCCTTGCCGTCG
CGATGCATCTTGAAATCCATAGGGTATAGATAGTAAGTCGCTACCAACGTTGAGTTATCCTGTTCTCACA
GCATAATCACCTAATTCATTATCACTTTCTCACCAAATCCTGAAAACACCAATCAGCTACTCTCACCACC
ACTGATGAAAATGGTGCACAGGCCCGATTCCTTTTCCTACATCTAACGAGTCCGCCTGTTCTAACGCCGC
CTGGAGGTATGCTTTGGCAACAGGCAGTGTTGTCTGCCAATTCGAATAACGCGGACGCAAAGCAGCCAGT
GCAGCGGAGAGCGTACATCCTGTTCCATGAGTATGACGAGTATTGATTCTGGGTGCAGTAAAACGCCATT
CTCCCTCAACAGTAAATAGCCAATCAGGGCTTTCATGTTCTGTAAGGTGCCCGCCTTTCAGTAAAACGGC
TTCGCATCCTAGCGATAATAGTTCACGCCCTTGTTTTTGCATGTCCATTTCGGTTTTTGCTACAGAGCAT
TTCAATATCGCTGCGGCTTCCGGCAAATTTGGGGTAATCAACGAAACCTTCGGTAACAATCGTTCAACAA
CCTCGGAAACCGCTTCCGGCGCCAACAACGGATCGCCACTTTTCGCAATCATTACCGTATCCAATACAAC
ATAAGGAACGGCATAACGGCTTATTGTGTCGGCAACGACGGCAACATTGGCCGCATTGGATAACATGCCT
ATCTTAGCGCTATCAATTCTGATATCTGACAACACAGATTCAAGCTGTGCCGCAACAAAAGTAGGATCGA
TATCATAAACAGATTGCACACCACAGGTGTTTTGCGCAACAAGCGCGGTCATTACTGTTGTGCCATAAGC
ACCAAGTGCGGAGAAAGTTTTTAAGTCGGCTTGAATGCCAGCACCGCCACTAGGATCAGTACCGGCAATT
GTCAGTGAATTGATTCTCATCATAGGTACCCCTTCCAACCAGCAAAAGGAAAGCAAGTATATCCGTTATC
TTTCAAGTTGCCTCTTTGTTGGCGGCACTCGCTCACCCCGGTCACATAGTTACCTATGCTCCCGGGGATT
CACTCCCTTGCCGCGCGATGCATCTTGAAATCCATAGGGTATATCAGGAAAAGACACCTCGACTTCCCTA
CGCTGGCATTATCCAGATCAGGTATTACGGGTTCATCTCAGCTCTGTGAAGAGCACCCCGAGTCAAAACA
AAAACACCCTATCAGATAACTAACAGGGTGATATCGGTATATCATTGTTGCCAATAAAAAATCAAACAGA
CAACAAATTTACTTCGTCAATCCAAAATGATTGACAAAAAGAAGTTATGCTGTAGTAACGTTTGCCGCAG
AAGGACCTTTCTGACCGTCCTGAATTTCAAACTCAACTTTTTGACCTTCGGCCAGAGTCTTGAAACCCTC
GCTCTGAATAGCGCTAAAATGTACAAACACATCTTTGCTACCATCAGCCGGAGTAATAAAACCAAAACCT
TTAGATTCGTTGAACCACTTTACAGTACCAGTGATTTTTGCCATTTTAAGAATTTCCTTCGGATCACTTA
ATTCTAATTCGCCGTTCGGCGCAACATAAAAACTAGAGCAAGTTGCTGCTATTAACAGAGCTGTATAACA
GAACCATACCTCGTTTACCCGAACGATTTATCACATATTCTTAATATGATGGCAAGCCATTTTTTATCAG
CTATGGAGCTAACGCACATATTTAAAATTCTTAACAACAATTATTGTTTAACATAGCTGCAAAAATTTGA
AAAACCAAGGTTATCCTAATTAGCTTACAGTTTATCCACTCAACAAAACCCCAGATAACATAAATAATCC
TAATTTATTTTGCCTGTCTTATTATTAGATTTTTTATATCTATAGTACGGTCATAGAGACCAATCTCTAC
TGTTTGAGTGAAAGAAAAAATCAACACATTCCCAATATTAGTTAACTAAAATATTAGTATTAAATATACC
CAGTTAATACCTATTACATCTTAATATTAATTTTTTGTTTAACTTTTATTGAAAATAGCAAGAGTAGAAT
TCCTGAATTTAGACGTTTGTCATATTTTACGTGATACAAAGGATCTTCCCAATTTATGTTGTCGGGAAAT
TGGAGCAATAAATAATGAAATTTGATTTAACCGCAGCCTGTACCCTATCAGCCACTCTTTTAGTCTCATC
AGGGACAGTGTTTGCAACAACGGCAGATACTGCTAACAAATCATTAGCAACCACTGAATCTCACACTCCG
ATCAGTTATGGCAACAATTCGAGCAGTTTATGGGAAAAATTCAACAATAATGTCGCTCTCACCTGGGATG
CACCCAACAATGAACTTTATCTGCCGGTAATTACTTGGCATAACAGACATACCTACGATAAAGAGAAAAC
CGATAAATATAATGAGCGGCCCTGGGGTTTCGGCTATGGTAAATATCGTTACGACGAAGACAACGATTGG
CATTCCCTTTATGCAATGGCTTTTATGGATTCTCATAACCGTTTGGAACCCATCGTTGGCTATGGATTTC
AGAAGATGTGGATACCCGGTGATTTAGATGGTTTCCGAATGGGAATTGGTTTCACTCTGAGCGTTACAGC
TCGTCATGATTATTATTATGTCCCTATTCCACTCCCATTACCGTTATTCTCCATAGAATATGATCGGTTA
TCGTTTCAAGGAACGTATATTCCCGGCACATATAACAACGGTAATGTACTCTTCGCCTGGTTACGTTGGC
AGTGGTAACCGGATAAAAAATACCAGGCTGCGTGACATCAGCCTGGTATTTTTATAGTGATAATCCAAGT
ATACCCGTTATCTTTCAAGTTGCCTCTTTGTTGGCTGCACTCCCTTGCCGTCGCGATGCATCTTGAAATC
CATAGGGTATAGATATTATCCCTGATCCTCTGTTTTCATTTTATTACGGCGAGAATGGGACATTAAAAAC
CCGATCCATAACACCCCCACCCAGAATGGCATCAAGATAACTGAAATACGGATGCTATCCATCATCAAAA
TAATGACAAGTATAAAAGCAAGGAAAACCAGACACAGATAATTACCAAATGGATACCAAAACGCCTTAAA
TGACGGCTCTATCCCCTGTTTAACTTTTTCTGCCCGGAATTTTAAATGCGCCATACAGATCATGACCCAA
TTAATCACCAACGTTGTTACCACTAACGCCATTAATAACTCAAATGCTTTGCCCGGCATCACATAATTAA
TCAATACGCCAATGGATGTTGCCAAAGCAGACATGACAATGGCTCTGATAGGAACACCACTTTCATTAAC
TTTTGTCAACATTCCAGGAGCATTGCCTTGTTTTGCTAAACCATACAGCATCCGACTGTTGCAATACACA
CCGCTGTTATAAACGGACAATGCGGCTGTTAGGACAACAATATTCAGAATGTTAGCCACCCAGAAACTAT
CCAGGTTATGAAAAATCATAACAAATGGGCTTTCACCTTCAACGACATTGCCCCACGGATAAAGCGACAA
TAACACAGTCAGAGAACCAATATAGAAAATCAATATTCTGTATACCACCTGATTGGTGGCCTTAGGAATG
CTGATACGTGGATTTTCCGCTTCTGCTGCGGTAATACCCACCAGTTCCAATCCACCAAAAGAGAACATGA
TTACAGCCATTGCCATAATAAGGCTGAAGATCCCATTAGGCATAAAGCCACCATGCTGCCAAAGGTTAGT
AATGCTGGCCTGAGGCCCGCCATTTCCGCTGACTAACAGGTAAGAACCAAAAACAATCATACAGATAATT
GCGGTCACTTTAATGATGGAAAACCAAAATTCTGTTTCACCATATAACCGGACATTAATTAAATTTACCG
TATTGATTAAAACAAAGAAGACGGTTGCAGAAACCCAGGTTGGAATATCAGGCCACCAATAGTGGATGTA
CATTCCCACAGCCGTTAATTCAGCCATTCCGACCAGAGTAAACATCGCCCAATAATTCCAGCCTGATAAA
AACCCGGGAAAATCGCCCCAATATTTATACGCAAAATGACTAAACGACCCCGCTACTGGCTCCTCGACTA
CCATCTCTCCTAGCTGACGCATAATCAGAAATGCAATAAAGCCTGCGATAGCGTATCCTAAAATTACGGA
GGGACCTGCCATTTTTATAGTTTGTGCAATACCGAGAAACAACCCAGTCCCGACAGACCCCCCCAAAGCA
ATAAGTTGAATATGCCGGTTTTTTAAACCGCGTTTAAGTGTTGACCGCTGCGATTGTCCTGCCATCTTGT
CCTCTTGATACAACTTCTATCTTGTTATTAGTGGGAAAACAACCGCTTCCCCTTATCTGCTTTATTCAAA
GCAAACAAAACACTAGCTTTAAAGGGTGGATATCGAAGACATATGTTAGCACAGATATATGATGGGAAAA
TGGCTGATGAGTATCAACAACTAATCAGAAAGGCAGATATCGAGTCACAGAACAAATACCTGAATCAAAC
TGTTCCCCCTGATCACAATAGCTATCCAAAGCTAACAGGTACAAGAACAGACATATTCCAAGTAATACTA
AGATTGCAATGGTTTTTTTTATGTCCAATTCTATTTCCTTCAAGTTCGGTCAGAACGCAATACGTTAAGA
ATAAAGTTGAAAAATGATATTTTACAACAATGAAACAAGAAAAATATTCATCCTGTGCTTTCATTGTGAA
AAAATCGAACCGGCAACAGTATGCATGCTAACAATGTAATCAGAACGCATTTAAACAAATACTAACCATG
TGGATTCTATTCATTATAACAAAAAAATCAATTGTCACATTCAGTTACAATTTAAATCGTTATGTCAAGG
CTTTGTCATCTTTAGAAAAAGTTGTGTATACTTCCTTTCACTTTCAACCAGAACAAAATTGTTAATGCCA
CAGGATAATCACTTAGCACTTGTATGTGCTCTCAGCAAATGGATTGAGAATCACCTTGGCCGGGTAATCC
ATCTGGAAGAACTGGCAACTTACTCCGGTTACTCGCTTTGGCACATGCAGAAAATATTCAAGGAAGTCAC
CGGAATTTCTCTTGGTAAATATATCCGCCAGCGACGCCTGGCCGGCGCTGTTCATCTTTTAAGAAACAGC
GCTTTGCCTATTTTTGATATCGCCTTAGATTTCGGCTTTGGCTCTCAGTCTCATTTCACTTATATGTTCC
GCAAAGAGTATGGCATAACTCCCTATGATTTCCGGCAGAATCCAGAGATTGAGCTCGAAATTAAATTACC
TCTTCATTTCACGACTAACTGTTCGTGACACGGTAACCAGAGAACCTTAAATGCCCCCTCAAATATTTAG
GAATAAACAACGATGGCGTTGCCACAAAGGACGCCATCTCACACTCATCCTTGATACCTTCACTTAACAG
GTATCATCTGGCTTTAGTCGCTAACCAACAGATAATTGATCCTATGGTAACCATTAGCACCCCTTGCCAG
AATGAAAAAGAGAGTGCGGTGCTAAGAAGCAATGATGAAAAAGCCGTCGATATAATCGGCGTGAAATAAG
ATAGTGTAGCCAATAATGCAACATGTCCTCTGATGATCGCAAAGGTCCAGGCGGCATTCGCCACCCCCAT
AACCGCGCCAGCAAACAATAATATGCTGACACTACGCAGACTTATCGCCATTTCAGGAGGTGATGTGAAG
AAATATTGCACCCATAATGCGAAAGCCGTCAGGATAAAAAACAACGACATGCCATTCTTACCTGCCGCCA
TTATTTTTGTAATGTTACAATACACCGCCCAAATAATTGCCCCCGCAAAAGCCAAACCATAACTTAATGG
ATTGCTCTGGATATTTCCTACCATCTGTCTGAGTGACCAGCCATTATTACCACTCATCACCCAACCGATC
CCCAGAATAGACAATAATAAACTAGGATATAACCACCAGTTCACATTCTGCTTATTAATAATCACGGCAA
GTAAAACAGTAAAACCTGGCCACAGGTAGTTAACCATACCCAATTCAATTGCTTGAGCACGATTATTGGC
AAAACCTAATGCAAGCGATAAACAGATTTCATAACTGACAAACAATAGACTCCCAAGCCACAAATAGATT
CTGGGAAAGGCGCTAATTTTTGGGAAGCCGATTAGCAGAATCAGAAAAATCGATCCAACTGTATAAATCA
GCGCTGCGCCACCTACAGGCCCAAAATCTTCACTCACACTTCTTATCAACCCAACGATTGTACTCCACAA
TACAATCGCCAATATTCCGTACAGGGTCGCTTTGTGTTGTTCTATCCTTGCTTTCACATCTATCCCCATA
TTTATTCTTATTCTAGTTCTCTGTCATACTGAATCAAATAAATCAGTACCAGAATGATAGTGATAAAAAA
ATGGAAAGCACTAGATACACCATTCCACTGTTTAGACATCCACATCCCAAACCATTCACCACCAATTGAC
ATAAATGCCACCTGCCAAGTCAAGAATCCCAAGGTCAGACCCGCTATTGCAACAGCTTTCTTTTTATTAA
AAATGGCAGCATTAGATTTTAAATTCGCCAGTAAATAGATACCGCCAATCCAACATAACACTGCCATTAA
ACTTTCTAAAGAAATAATCATAATATAGCCAATGTGATGTAGCACTGGTGAATGAATTGCACGATAGGTA
ATAGTCGTATCTGGGAAAATGGTATCCATCATAAATACGTGCTGTACAAATGCGAAATTAGTCGCATAGT
CTGTGATATTGCCAAAAGCCGCTAATGTCGCAAACAAAGCTATTGCAAAAATCATCAAAGTCTTAGATAA
GCGAATAATCATTTGTCAAGTCCTCAAAGAATGGTTTTAGCGCCGAAAAGATCATAAAGAACACAAACTA
TACCCTATGGATTTCAAGGTGCATCGCGACGGCAAGGGAGCGAATCCCCGGGAGCATAGATAACTATGTG
ACCGGAGTGACCGGAGTGACCGGGATAAGTGAGTGCAGCCAACAAAGAGGCAACTTGAAAGATAACGGCT
ATATCATATAATCTAACAATCATCACCCTATTTCCACATATTTAATCATAGAATTACGTTTAAAATATTT
TCATCTAAAATCTGACTGATATTTTTCTGTTCATACTATCATTAGATCAGTTATTATCTGATCCATTATT
ATTTACCTGACTATTATTTATGAACGATTCTCTAGCTGGTTCAATAAAAAGCTATTTCAGCCAAAAATTG
AGTAGAAAAGATTATATTATTAGTTTTATTAAAATAGCGATTATTTTCGGAATATTAATCTTTCTCTCTG
GTTACCTAGCAGAAAACAATTATGCCACCCACATGAAATATGAGTTATCAGTGTGGTTGTATATGATCTC
TATTGGCCTATGGGCAATGTGCTCCTTCGCTACGGTTTACTATTTAATCATAAAAACAGCTTACAGATTC
AATGACGTGGGGTTATATGGCTGGCTAATCTCTATTTTTATTTACCTGTGCAGTGTGTTACCAAACTATT
TTCCCGACAAAATAATAATGTATTCACCCTTTATCAGCCTAATTGGGATTATTCTTGCATTTATTCTGCC
AGGAGGAAAAAATCATAATAAAGAGTAATATTTTCTCCATATCGCAAAAATTTCATTTAATCTGACTATT
ACTTAAAATAGTAATAGTCATTATAAAATAAAGCGACGATTATTTATATACATTGGATATTTTATTACTT
AGCCATCACCTTACTTCTATTGCTATTTCTCACCACAATCTACTATACCCGTTATCTTTCATGTTGGCTG
CACTCGCTCATCCCGGTAACATCTCCCGGGGATTCACTCCTTTGCCGTCGCGATGCATCTTGAAATCCAT
TGGGTATATATCGAAAGCAATCGTGCGTTAAAATAGCAACAGTTGGAAAGATATGATCAACAACTGCCGA
GGTAAGGCTGTTACTACAGTTAAAACAAAGTGAAGAAAAGTTCGAAGAATAGATCATGAAAATTTATAGA
GTTTATGAGAAAAACCATGCCATAAAAGTCACTCCAATAAAGTTCTTTCTATGGCACGATCTCACAAGAT
AGTGAAAACTATTTTTTATATTTCTCAACCAGAGCCAGAGCTATTGATTCAGTTTGTGCATCAGGATTAC
CACTGATGTCATCTGGCCTGAAATGCATCTGGAATGCACTGATGGTCTTACGGGTATCTTCATCAAGCAC
ACCCGTTTGTGGAATGGTGTAGCCATATTTAGCCAATGTCTTCTGGATTAACTCAACAGAAGCACCATCA
TGCCATTTTCTGCCAGCCATATATTTTTCAACGGTTGCATCTTCAGGCCATGCACCAATACCTTGCTCTG
CCAAATTCTTCCAAGGGAAAAGTTTGCCTGGATCATATTTTCTCAAAGGTGCAATATCACTGTGACCAAC
GACATTAATAGGTTCAATGCCATAGCGTTGAATAATATCTTTCGCCAAACGCGTTAATAGATCGATCTGT
TGCTCATTAAACGGATACCACTCTTTCTCAAGTAGCATTTCCGTAAATCCTTTATTAACAATTTCAATGC
CAATCGAAGTGTCATTCAAGTCTTTCCGACCATTCCATCCACTAACACCAGCATGCCATGCCCTCTTATC
TTCAGGAACCAGTTGTAGAATAACAGGCTTTCCTCTCACATAATTCGGTAACGATGGGATCAAATAATGA
GCACTAACACCACCCTGAGTGAGTATACGTAAAGAATCTTTATCATCAACAGCGGTATAGTGGAACACCA
AAAACCTTACTCTGTCATTTTGACCTTGCGAAGGAAAAGAGCTATCAACTTTATAAGCGCCCCGATCTTC
CAGGTTGGAACACCCCGCCAATAGCATAAATAAGCCAACCAATATGATCTTCTTCATCATTTCCCTGTCC
CACCTATTAATTGAAAGCAATATAATAACACAAAGAAATCAAATGAATACAAAATAAAATTTATATTTTA
CATGATTTTTTCATAAAACTATCGGTTTTGTTCTTGACATAAAGCACAAATGAAGATGCCTTATTCCCAT
AACTTAGATGGAAATAAGGCAAAAATAACAAATGAAACGTGAAAGGCTATTAGCCGCTATGTTGTTAAAT
AGTACTAACTATACCCGTCATCTTTCAAGTTGCCTCTTTGTTGGCTGCACTCGCTCACCCCGGTCACATA
GTTACCTATGCTCCCGGGGATTCTCTCCCTTGCCGTCGCGATCCATCTTGAAATCCATAGGGTATATACT
TTGTTCTAGCATTTCACTTGTGACCAGCCGCTTGGTTCGATTTAGCAAGATTTGCCGTTTCTTCCCAAAT
ACCGACTTCGACCTTTTTCTGAATTTCAGGATACTGATTAATATCAAATGTCGGTAACTTACCGACACGT
CTCTGTTGGTTGTAATCTTTTGCGAGTTTAAATGCGACGCCAGAAAGCAACAAGATAGCGGTCAGATTGG
TAATTGCCATCAATGCCATAGACAAATCAGCCATTTTCCAAACTAAAGGCAATTCAGCCAACGCACCAAA
CATTACCATACCCAACGCCGCCAGACGTAAGATCATCAAGCCCGCAGTATGATTACGTTCAAGGAATACG
ATATTGCTTTCAGCATAAGCATAATTCGCAATGATTGATGTGAATGCGAAAAAGAAGATAGCCAGTGCAA
TAAATTCAGATCCCCAATCACCGACAGCGGAAGACAATGCCCGCTGAGTCAATTCTATTCCACTTATTCC
TGAAATATTGCCATCAAGCACACCCGATGACAGGATGATAACAGCAGTAGCGCTACAGATAACCAGAGTA
TCCATAAAAACACCCAGCATTTGCACATAACCCTGAGATGCTGGATGAGGAGGATATGGAGAAGCAGAAG
CAGCAGCATTGGGTGCTGACCCCATCCCGGCTTCATTTGAAAACAACCCGCGTTGAACACCTTGTGTCAT
CGCCTGAGCAACACCATAACCAACGGTTCCTGCAACTGCTTCCTGCAAACCGAATGCGCTTTTGAAAATC
AATGCAAACACTTCCGGCATTCGTTCAAAGTTATGCCCGACGACCCAGAACGCCAAAATCAGATAAGCTA
TCGCCATAAAAGGGACAACTAATTCTGCAACCCGAGCAATAGAGCGCAAGCCACCAAAAATAATGGCCCC
GCTAAGAATCACCAAACCGATGCCGACATACAAAGGATCAAAATTAAATGCAAAAGCAGCAGCCTGAACA
ATGGAATTTGCCTGAACAGCATTAAATACCAGACCAAAAGCAATAATAAGAAATATGGAGAACATAACGC
CCATCCAGCGTACTCCAAGCCCCTTTTCCATATAGTAGGCCGGACCACCGCGGTAATTCCCCTTATCGTC
TTTTGTCTTGTACAGCTGGGCAAGTGTACTCTCAATAAAAGAGGTTGCCATTCCAATCAGAGCAACCATC
CACATCCAAAAAATGGCACCAGGCCCACCAGCCGTTAAGGCGATTGCCACACCAGTAAGGTTACCGGTAC
CAACCCGTGCAGCTAAGCTGGTACACAGAGCCTGGAATGATGAAATACCCGCACTGTCAGATTTTTTACT
GTTTTTCAATACTGAAAACATGTGCCCAAAATGACGAATCTGTATAAAACCTGTGCGTATAGTGAAGTAA
ATACCAGCCCCAAGAAGAAGATAAATCAATACGGAGCCCCAAAGGATACTGTTAAAAAAGCTAATTAGTT
CCGTCAAGATATTTTTCCCCTTAAATTAGTAAACCCAGTCTGACCATAAAATCGTATCCGGCAGAATTCA
TTGCGCTTAATATGCCTTTATAATTAACAAGTAACACAATGCTGTATAAAAAAACACAGAGATACTGGTC
AGAAAAACGCTATGAATGTAACACAAGTTTGAAATTAATGTGTAATGTTTACTGACCTTTTTACATTATC
CATCAGATTAAATGAATGTTTGGTGTACTGTTTTTGACTGATAGTTAATAGATATGTCATTCAATCGACT
ATTGCCCGTCAGTCACTTCATACACTTTTGGCTATGCCTCCTATCAGTGATTCACAACAACTGCATATAT
GAAACCCGTTACTCTAGCCCTCACACAAGTAAAAGAAGTTCTACCAATGAACCGCTTGTTAATTAAATCA
ACAACCCATTAATATCAAGAAAAAAAATTCAAAAATAAGATATTGTGATTAATTTTGTGAGCAGATTATC
AGCTTTAACAAAAAAAACCTCATTAATTTAGAAAATTTCGCATAGTGACATTTATCACATAAAACATTAA
AAATCAAAAAGATAAAAAAACTCTCTTATCGGATCACAATGAAATACCAACACGTATACTCAATGTAGAA
AATATCATCCCAATAAATAACATAACATGCAAAAAACGAATAAACATCTCAACCTATATCTGACATTTAT
CTGTAGGCTTCCTCAGTCACAAGAACAAATGATATTTTTCTCTTAGCTATTTGTGTTAAGTTATCATTAA
CATTAAAAGTTTTTAACGAATGTTCACTACTTCTTTATTTTATTATAACGAATACATTTCTACTTATTTA
TCTATTCTCTGAATATATTCAAATATATATCTAATCGTTCTCATTATTTTATTCTCTATAAGATGATTGT
CTAATATTTCCACAAGCGGATTAAAATAAAACAACAATAAAACCGAGATAATAAGATCCTTTTTTATAAA
AGATCGAGCAGTACTTTGATTACCTGCCAGATAGGCCAAACCTTTAACAAAATTTGTAGAAAATTTGCTG
AATGAGCAACAGAATTCTAAGTAAAATCGGGTACACTGCAAACTAAAATCATTACAATGATATTACCACT
TTAAATTTCCCTAAGACCGGATACTACAAGCACAGATGTCTTGGATAAATCACAAAAACGCAAGGCTTAA
CTTTGACAATTTACCGTGATGGTCAGTTAGAGACAGTTTAACCCAAATCACGCCTATCATTTTGTTACAA
TAACTCATTGAATACCTATATATCCTATGGATTTCAAGATGCATCGCGACGGCAAGGAAGTAAATCCCCG
GGAGCATAGCGAACTATGTGACCGGGGTGAGCGAGTGCAGCCAACAAAGAAGCAACTTGAAAGATAACGG
GTATAAACATCAAAATCCTCTCAACACAGTTACATGATAAATCGCCATCTCATTAGACTATAAAAACAAC
AGGCTTAACCCAACTATACATAGTTAAAACCAACTTTTACTTTACATTATATTAACATTATGTTTTAATT
CCATTAAAATATTATTTCATATTAAAACTATATTGTGAAAAATATGAAAAAACTTCTCTCATATGCAACA
TAAAACTGGATCTTTTATTATCTACTGCTAATATTTTCATTTGTTATCTTTTACAAAAAAAATATGTTTA
TGAAGTTAATATTGTATAAATATCTCACTTTTATTCTAAATGCATAATTTAAACAATATACGTTGAGGTT
ATGAATGATGTTAAGAAGAAAAAGGAAGAATCCCACTGATAACAATTTACCTATAAGAGTCTATCGTGGG
AGATCTAAATATGAATATCACCCTCCATCAGGAGGTTCAATATCCATTTGTTGTTTAAGTTCACCATTAT
CTGTCGTTTGGGAGGAATATGAAAAAATTCTTAATAAGGAAAAACAATAACTAAATAATAATATTTCAAA
TATTATACAGTAAGTACTTTATTTACAGTTATAAAACCAGCGGGAGAACAAACTCCCGTTAGCGGTTTTG
CCTAAATACACCAATAATAAAGATTTTTACACGCTATTAAATTAACTATCCAGTTTTAACTTCTCATATC
TACTTATCGTTCATCAAACCAAGCTAATCATCCAACTCCTTCTCAAGATAGAAATCTTAAGTCTCCTACT
TTGGTTGGCATGAAAACTCTCATCGGATTATTGGAAAAAAATGGCCAAATATTTGCCATAAGTTCGCAAT
TCTCTACAAATTTAGAAGATTGCGAATTGCACTCGATGAGAACTAGCACGAGCAGCATTTAGCCAATGAG
AAGTAGGATCCAATACGGATCCATGATATGCCTCCACGCTGCCTTATATTCAAGCTTTAAACGAGCTTTC
GCGCGGTTCTGCACTGCCCCAAAAGTTGATCATCCGAGCAAAGGAATTCAGCATAGCTCAGACCATTTCA
GTATGAGCTGGAAAACACCGTAGCAAAAGGCAATGAAAAAGGGAGGAAATAATGGATAGAAGAATGAGTT
AGCAGTAACTTGCTTGCAAGAGGTTGCAAGTTACTGGATAACAGCCACCGCCTTAAAAATATATTCTTTG
AATAGCAACGCCAGCGCCGCAGCAACAATAAACCATTGAAGTCGATCAAATTTACCTTCAAGTTTATCAA
AACGCTTATCTATGGATTCAAAACGCTTATCCATAACATCAAAACGTTTATCAATAGATTCGAAGCGTCT
ATCTATTAATTCGAATCGCTTATCAATAGATTCAAAGCGTTTATCAATAGATTCAAAGCGTTTATCAAGT
GATGCAAAGTTAACCTCGGTCTCACGGCGCAGATTATCCACACTTTCCTGAGTTGCAAGATGTTGCATAT
TCTGCCCGCGATGTAAGAGAGCATTCAGTACATCACTCGTACTAAACTCTATTTTTTTATCATCTGAGCT
ACTCATCTTTTACCCCCTCTCCCTATCAGACAGAACGAATATTAACCTCAGTATACACTCTGCCATACAT
GACTTGCAAAATTTTACGCTTAATAAAACAACAATATATACCCGTCATCTTTCAAGTTGCCTCTTTGTTG
GCTGCACTCACTCACCCCGGTCACATAGTTACCTATGCTCCCGGGGATTCGCTCCCTTGCCGTCGCGATC
CATCTTGAAATCCATTGGGTATATACCTTTAAGTACTTGAGATTTTCCAATTAAGGCTATAAAGCATAAA
AAGGTAAAAACGACAGATAACCACCTGAAAATAGGATAAAAAAACCAGCTAAAGCTCTATTTAGGAAAAA
AAATACATAAAATTGCCTTTATGGCAGTTATACAGAAAGCTCCGTAGTGAAGTGACCCTCTATAGCAGTT
AGAAAACCTCACGGAAGCATTAGCTACCGTGAAGTTTTTGCAAGATGATAAGATTACATATGCTGGATAA
TCGCGTCACCAAATTCGCTACATTTCAGCAACTTAGCACCTTCCATCAGACGTTCGAAATCATAAGTCAC
GGTCTTCGCGGCAATCGCGCCTTCCATACCTTTAACGATCAGATCTGCGGCTTCTGTCCACCCCATGTGA
CGCAGCATCATTTCAGCGGAAAGAATCACAGAACCTGGATTCACCTTATCCTGACCGGCATATTTAGGTG
CTGTACCATGAGTTGCTTCAAACAGAGCACATTCATCACCGATGTTTGCTCCCGGAGCGATACCAATACC
ACCAACCTGAGCAGCTAGTGCATCAGAAATATAGTCACCATTCAGGTTCATACAGGCGATAACATCATAT
TCGGCAGGGCGCAACAGAATCTGTTGTAGAAACGCATCTGCGATAACATCTTTGACAATGATCTCTTTAC
CGTTTTTCGGATTTTTAATTTTCACCCAAGGACCGCCATCCAACAGTTCACCGCCGAACTCTTCACGAGC
AAGCTGATAACCCCAGTCTTTGAAAGCACCTTCGGTGAACTTCATAATGTTGCCTTTGTGAACCAGAGTG
ACAGATTCACGGTCATTATCAATTGCGTATTCGATGGCAGCACGAACTAAGCGTTTAGTACCCTCTTCAG
AACAGGGTTTCACACCGATACCACATTGCTGTGGGAAACGGATTTTATTGACGCCCATCTCTTCTTGCAG
GAATTTAATCACTTTATCCGCTTCGGCAGACCCCGCTTTCCATTCAATACCAGCGTAAATATCTTCCGCG
TTTTCACGGAAAATAACCATATCGGTCAATTCAGGTTGTTTGACCGGGCTTGGCGTTCCCTGGTAATAAC
GAATAGGACGAAGGCAAACATACAGATCTAATTGCTGGCGCAATGCTACGTTCAGAGAACGAATACCGCC
ACCAACCGGCGTCGTCAGAGGACCTTTAATGGCGACGCGATATTCACGGATCAGATCCAACGTTTCATCC
GGCAACCAAACATCTTTACCGTATACATGAGTCGATTTTTCACCGGTGTAGATTTCCATCCAGGAAATTT
TACGCTCACCCTGATAAGCTTTCTGAACCGCTGCATCAACAACTTTCAACATTGCAGGGGTAACATCGAC
ACCAATCCCATCCCCTTCGATATAAGGGATGACCGGGTTATTCGGAACAATCAGTTTACCTTTAGCGTCG
ACTGTTATTTTTTTACCTTCCGCCGGAATAACTACTTTGCTTTCCATTAACCTCTCCTTTCAAGTAAGCG
TAATACCTTGTTAATTTTTTGTAAGGGACGTGTCAATACTACTTGAATATTCTGCGAACGCCAATTGATA
GCAGACTAATGTATAATACCCCTTCCATTTTATTCAGTGATCTATGATGACAAATTTCGCTATTAAAAAA
CACAAACTTAACCGATTCAGCCAAAGAAAAATATCGCATTCTGTCAAAAAACCAACAGTACCTCGTCGAG
TGTTGATATTTAACAAACCCTATGATGTTTTACCCCAATTCACTGATGAAATGGGCAGAACAACGTTAAA
AGATTTTATCCCGTTCCCTAATGTGTATGCTGCCGGGCGTTTAGATCGTGACAGTGAAGGATTATTAATT
CTGACGAATGACGGTAAACTTCAAGCACAGCTAACCCAACCGAATAAAAAAACAGCCAAAGTTTATTATG
TGCAAGTTGAAGGCGTTCCAGATGAAATCTCTCTCAATAAGTTACGCAATGGCATCATATTAAAAGATGG
GCCTACCCTACCCGCAGGTGTCGAGTTAGTTCATGAACCGACATGGCTCTGGAATCGCCATCCACCGATT
CGTGAACGTAAAAATATTCCGGTAAGCTGGTTAAAAATAACACTTTATGAAGGCCGAAATCGTCAAGTGC
GCAGAATGACAGCACATATCGGTTTTCCTACACTTCGGCTGATTCGTTCTAGTATGGGAAACTTACAATT
AGGCAAGATGAAACCCGGTGAATGGAAGGAGATCAATTTTGTTTAGCCCCCACATCACAGTTGCCTGTGT
TGTCCATGCCCAGAATAAATTCCTGGTAGTTGAAGAGACAATTAATGGCAAAGCAGTATGGAATCAACCC
GCTGGTCATCTTGAGGCTGGTGAAACATTGTTACAAGCGGCGGAACGCGAATTATGGGAAGAAACCGGTA
TTCAGGCTAAGCCGCAAGCACTGCTGAAAGTTCATCAGTGGGTTGCACCAGACGGCACCTCCTTTATCCG
TTTTCTGTTTCTAGTTGAAATGGAACAACAAACAGTAACCCATCCACAAGACCATGATATTGACTGTTGC
CATTGGGTTACAGCAGAGCAAATATTCAGTAGCCATTATCTTCGTTCTCCACTCGTCGCAGAAAGTATTC
GCTGTTACCTGCAAAACGAAAAGCATCCTCTCACCCTACTGGATAGTTATGTTTCTCCGTTTATTTAATA
ACAAAACAGTGATACGTTTGATGCACCCCGATTTGCAACGTGTTAAAGTACGGCGCTTGTTTTTTTCTCC
AGTGAGATTCCCATGTCAGATAACAGCCAGAAAAAAGTCATTGTCGGCATGTCCGGCGGTGTAGATTCCT
CCGTTTCCGCCTATTTGCTACAACAGCAAGGTTATCAAGTGGCTGGCTTGTTCATGAAGAATTGGGAAGA
AGATGATGATGAAGAGTACTGTTCAGCCACGACTGATCTGGCTGATGCCCAATCCGTTTGTGATAATTTA
GGCATCGAACTTCATACCGTCAATTTTGCTGCCGAATATTGGGATAATGTTTTCGAACATTTTCTCTCTG
AATATAGAGCAGGCAGAACACCTAACCCAGATATTCTATGCAACAAAGAAATTAAGTTTAAAGCATTTCT
GGAATTTGCTGCTGAGGATTTAGGCGCGGATTACATCGCAACAGGTCATTATGTTCGCCGCAGAGATATT
AACGGTAAAAGCCAATTATTACGGGGGCTGGATAGTAATAAAGACCAAAGCTACTTCTTATACACGTTGA
GCCACCAGCAAATTGCTCAAAGCCTATTTCCGGTCGGTGAACTGGAAAAACCGGAGGTCCGTCGTATCGC
TGAAAAAATTGGTCTGGTGACGGCAAAGAAAAAAGATTCCACCGGTATCTGTTTTATTGGCGAGCGCAAA
TTCCGTGACTTCCTTGGCCGTTATTTACCAGCCAAACCTGGCCCGATTATGACAGTAGATGGAGAATCCC
TTGGTGAACATCAGGGGCTGATGTACCACACGCTGGGTCAACGTAAAGGTCTGGGAATCGGTGGAACGAA
AGAAGGCAGCGAAGAGCCGTGGTATGTCATAGATAAAGACGTTCAGAACAACATCCTGATCGTGGCACAA
GGGCATGAACACCCCCGTTTAATGTCTACCGGCCTTATTGCTCAGCAACTTCACTGGGTTGACAGACAGA
CATTAACTGAAGAAATCCATTGCGTCGTCAAAACACGTTATCGTCAGCAAGATATTCCTTGCACTGTCAC
CCCCATAAACGAAGATAAAATAGCAGTCCGTTTTGCTAACCCTGTCGCCGCAGTCACCCCCGGCCAATCA
GCCGTCTTTTATCAGGGTGAAGTTTGTCTTGGCGGTGGAGTGATCGAACAACGTTTGCAGGAGTAATTGT
GGCAAAGAATTATTACAACATTACACTAGCGCTGGCGGGAATTTGCCAGTCAAGTCGCTTGGTACAACAA
CTTTCTCATGAAAACCAGTGTGATACTGATGCTGTTGCCACTATGGTTAACAGCATTTTAAACACCAACC
CGGCATCTGTTTTAGATGTGTTCGGCAATCATGAACGCAATCTGAAAATTGGGCTGAACGCAATGCTAGG
GATGTTTAATAGTTCTAACAATGGTATTTCTGCCGATCTTACCCGCTATATCTTGAGTCTGATAGCATTG
GAGCGCCGGCTAATTAAAAATCAGGCAGCTTCCGATGCATTGGGTAACCGTATCAGTTTACTAGAACGTC
AACAGGCATATTTCGAACCCATGTCAGAAGGGATGTTCAACGCGTTGGCCGGTATTTATGTCGATGTTAT
CAGCCCATTAGGTCCACGTATCCAAGTGACTGGTTCCCCTGATATTCTGCGCAATCCACTTGTACAAGCG
AAAGTCCGGACTATTCTACTGGCTGGCGTCCGTTGCGCGGTCTTATGGCAACAAGTTGGCGGCGGTCGCT
TGCAATTAATGTTTTCTCGTCAACGCCTGATCCAACAGGCGAAAGATATTCTTTCTCATTGTTAAATAAA
ATCCGGGAGTTGCTACCAATGGAATTATCCTCACTGACTGCTGTTTCTCCAATCGATGGCCGTTACGGCG
ATAAAGTCAGCGCATTACGTACCATTTTTAGTGAGTTTGGCTTACTGAAATTCCGCGTGCAGGTTGAAGT
ACGTTGGCTGCAAAAACTGGCAGAATGTGCTGAAATTAAAGAAGTTCCCGCTTTTGATACAGACGCAAAC
GCTTACCTGAATGAAATCATCGCAAATTTCAATGAACAGGATGCAATGCGTATTAAAACTATCGAACGCA
CCACTAACCACGATGTCAAAGCAGTGGAATATTTTCTGAAAGAGAAAGTTGCGCATATTCCTGCACTACA
TCAAGTTTCTGAGTTTATTCACTTTGCCTGTACTTCTGAAGATATTAACAATCTAGCTTATGCGCTGATG
CTACAAACAGCCCGTGAAGAAGTACTTTTACCTCAATGGCGCCAGATGATTGATACCATCAAAAAAATGG
CGAGTGAATATCGAGACTTACCCCTGTTATCTCGCACTCACGGCCAACCAGCCACACCTTCCACGGTTGG
TAAAGAGTTTGCCAATGTTGCTCACCGAATGGAACGCCAGTATCGTCAACTGGAACAATCCGAAATACTC
GGCAAAATTAATGGCGCCGTGGGTAACTATAATGCCCATATAGCCGCTTACCCACAGGTTGATTGGCATC
AGTTTAGTGAAACTTTTGTGACTTCACTCGGCATCACATGGAATCCATACACGACCCAAATCGAACCCCA
TGATTATATTGCTGAATTGTTCGATACCATCGCCCGTTTCAACACGATTCTGATCGATTTTGACCGTGAC
ATTTGGGGTTACATCGCACTTAACCATTTCAAACAGAAAACAGTTGCCGGTGAAATCGGTTCTTCCACTA
TGCCACACAAAGTCAATCCAATTGATTTTGAAAACTCGGAAGGCAATTTGGGGCTGGCAAATGCGGTATT
TGGTCATCTGGCAAGCAAGTTACCGATTTCCCGCTGGCAACGAGATCTGACTGATTCAACCGTATTACGT
AACCTTGGTGTTGGCCTGGGATATGCTCTGATCGCTTATCAAGCTACGATGAAAGGCTTAAATAAGTTGG
AAGTCAATGAGCAGCACTTACTGGATGAGCTAGATCAAAACTGGGAAGTGCTTGCTGAACCTATCCAGAC
AGTAATGCGTCGCTATGGTATCGAAAAGCCTTATGAAAAACTCAAAGAACTTACCCGTGGCAAACGCGTC
AATAGTGAAGGAATGAAAACCTTTATCGATGGGCTGGATTTACCGGAAGAAGAGAAAATACGACTGAAAG
CCATGACGCCGGCAAATTATATTGGCCGTGCAATTACACTGGTTGATGAATTGAAGTAGTTGATATTCAA
CAGACGGATAAAACATCCGTCTGTTGCTACTCTTATATAAACCAATCCCAAACATACTTTAAAGTTATAT
TCTCTATTTCCACTTAACGTCTTGCTGTTACAGATCCATGTATCTAACATATTCAGCCAGAACCATGACA
TTGAATTTTTTACCGGCAGTTTTGTCTATATAACAGTCCGAATGAATTGATTATTACAATAACTGCCTGC
TGGAGTTGAGAAGGATTATTCCATGCGGATATTGATCGTTGAAGACAACATGTTACTGCGTCACCATTTA
ACGGTACAGCTTCGCGACACCGGTCATCTAGTTGATGCCGCTGCAAACGCCAAAGAAGCCGATTACTATC
TGGTCGAGAGCGAACCCGATATTGCCATTGTTGATCTTGGTTTGCCCGGAGAAGATGGTTTGAGTTTGAT
CCGTCGCTGGCGCCAAAAAGATGAAAAACTCCCCATTCTTGTTTTGACCGCCCGCGAAAGCTGGCAAGAA
AAAGTCACGGTTCTTGATGCAGGAGCAGATGATTATGTTACCAAGCCCTTTCATCTTGAGGAAATTATTG
CCCGTATGCAGGCACTCCTACGCCGTAATAATGGGCTGGTTTCTCAGATTATTGAATTCCCACCTTTCAA
AATTGATCTGTCACGCAAGGAATTTACAGTTTACGGGGAGAGCGTCAAACTAACGGCGTTTGAATACCGA
ATCATTGAAATACTGATGTGTAATAGTGACAAAGTTGTCACTAAAGAGTCATTAATGCGTCAATTATATC
CCGATGCTGAACTACGCGAAGGTCACTCCATCGATGTCTTAATCGGCCGACTAAGAAAAAAAATATTAGA
TATTTGGCCTTATGAAGCTATCGTGACTGTCCGGGGCCAAGGCTATCGCTTTGATGTGTAAAACTTTCAT
GGGTAAAAAAGTGCTTAAGCACAAAAAGCAGCCTTTCTCACTCCGTACCCGGTTTTTAATGGCAACAGCT
GCGGTTATTCTTGCTCTTACCATGTCTTACGGTATTGTTGCCATTGTCGGTTACCTGGTCAGTTTTGATA
AAACCGCTTATACACTGCTACGCAGTCAGAGTAATCTATTTTTCAGCCTTGCTCAGTGGAATAACAATCA
GCTGGATATTTCAGTACCCCCCAATTTCACACTGAATAACCCATCATTGGTTCTGATTTATAACAACAAA
GGTACCATCCTCTGGCGTCAACACCATATCCCAAAAGTCGAAAACTCTATTCCTAGTGAATGGTTAAAAG
AAGACGGTTTATATGAACTGGATACTGATCTAAAAAGCAGCCGGGATTTGCTAAAAAACTCGGCTAACAC
ACAAGGACAATTAGGTAAACTTAATTCACTTGACGAAAATGAAGATAATGAGCTAACTCACTCCGTTTCT
GTCAACAGATATAGTGCGACAGCTCATTTGCCAGCGTTAACGATTGTAGTCATCGATACCATTCCACAGG
ATTTACAAAAATCGGTTCTGGTGTGGGAATGGTTCGGTTATGTATTGATTGCCAATCTTATTCTGGTTAT
CCCATTAATCTGGCTGGCAGCACACTGGAGTTTACGGCCAATTAAATCGCTTATTCATCAGATCAGTTCA
TTAGAAAAAGGTGAACGGGAAAAACTGGATGAAAATCCACCGACAGAGCTGCGGGGGCTAGTTCGTAACC
TTAATGTGTTGCTCAATAATGAACGCAATCGCTATACAAAATACCGAACAACACTGGCTGATCTGACACA
CAGCTTGAAAACGCCACTGGCTGTTTTACAATCAACTCTCCGTTCTTTGCGTGACAGCAAACAAATGACT
ATTCAACAGGCAGAACCTATCATGCTTGAGCAAATTAGCCGTATTTCTCAGCAGATAGGCTATTATCTGC
ATCGTGCCAGTATGCGCAGTGAACACAGCACTATTATGCGGAAAGTCTCTTCTGTTCCTGCTTTACTAGA
TAGCCTGTGCAGCGCTTTAACAAAAGTCTATCAGCGTAAAGGTGTCAGTCTCACGTTAGATGTCTCACCG
GAGATCACTTGGCTTGGTGAGAAAAATGATTTTATGGAAGTCATGGGTAATGTGTTGGAAAACGCCTGTA
AGTACTGCCTTAAATTTGTTGAGATCTCTGTGACGATTGATCACGATTCGGTAATGATTATTGTCGATGA
CGATGGTCCAGGGGTGCCAATTGAAAAATGGGACATGATTTTCCAGCGAGGTCAACGTGTTGATACTTTG
AAGCCTGGTCAAGGGCTTGGATTGTCAATTGCTTCTGAAATTATCGAACAATATAAAGGCGATATCAGTA
TCAGTGACAGTCCACTTGGTGGTGCCAGAATTTGCGTTATGTTCCGATGCCAGCAAATTAATGACGATGA
TTAGTTAAATATGCCAGTGTAGTCTGATACTGAGTTTAACTATTCGTTATAATACCTTGAAATTCACTTC
ACACTCAGGATGTCACTATGGACTATCAGTTGAATCTGGACTGGCAGGCATTTTTGCATAATCATTGGCA
AAAACGGCCTTTACTGATTAAACAAGGCTTCCGTCAATTCATTGATCCCCTCACTCCCGATGAACTCGCG
GGGCTGGCTATGGAAAATGAAGTTGACTGCCGTCTGGTCAGCCAGAAAAATGGCCGTTGGGATGTCTCTC
ATGGTCCATTCGAAAGTTACGATCATTTAGGTGAAAAAGAGTGGTCGCTGCTGGTACAAGCGGTTAATCA
CTGGCACCATCCTTCCGCCGCATTAATGCAACCATTCCGCGTATTATCTGACTGGCGGATAGATGATCTG
ATGGTCTCCTTCTCCGTTCCCGGTGGTGGTGTTGGTCCGCATCTAGATCAATACGATGTGTTTATCATTC
AAGGAATGGGCCGCCGTCGCTGGCGCGTTGGGAAAAAGCTACCAATGGAACAACGCTGCCCTCACCCCGA
TCTATTACAGGTCGATCCCTTTAATGCCGTTATTGACGAAGAGATGGAACCAGGTGATATTCTCTATATC
CCACCAGGATTTCCTCATGAAGGTTATTCCATCGAAGATTCACTAAATTATTCAGTTGGTTTCCGCGCCC
CCAATTCCCGTGAACTGTTCAGTAGCTTCGCCGATTATGTGCTGGCTAGTGATTTAGGCAGCTATCGTTA
TAGCGATCCCGATCTGACTTTCCGAGAAAATCCAGCGTTGGTCCAACCGCATGAACTATCAGCGCTACAC
ACCATGATGAACGAGTTATTAGCACAGCCTGACACTTTCCAGCAATGGTTTGGTGAATTCATCTCTCAGT
CACGGCATGAACTTGATATTGCTCCACCAGAGCCACCTTATGAAAGTGATGAAATTTATGAATTAATGAA
ACAAGGTGAAAATCTCCACCGCCTTAACGGATTACGGGTTATCCGGGTTGGTGATCAGTGCTTTGTTAAC
GGTGAATTAATAGATACACCTCATATTAAAGCGGCTGATGTTCTTTGCTGCCATTATGAAATTAATGCAG
AAATGCTTGGTGAAGCGATAGATGATGCTCGTTTTATCAGACTGCTCACTGCATTGGTCAATAGTGGTTA
CTGGTACTTTAATGATTGATACCTCACCTCAAGAGGTTAATTTCAATAAGGTTGATTTCAATAATGTTGA
TTTCAATATAGTTATCAAAGGCCATTAATTTGTTCAACGTCTAAACTCGTTATTAACTCACGGCCTGGTG
ACTAACTCTCCCCACTAAATCACAAGTGATTATAGTGGGGCTTCTTAAGTTCGCTTCGCTCTCAATTAGC
ATTCAGGAAGGAGAATTCCGCACAGTTTGTTAAGAACTTGTAGCGCCCGGATTTGCCGTTAATATCCGAT
[truncated: 4,853,207 more chars]
