# Supplementary material for: The insect-killing bacterium Photorhabdus luminescens has the lowest mutation rate among bacteria
Source: Mar Life Sci Technol. 2020 Aug 31;3(1):20–7. doi: 10.1007/s42995-020-00060-0 (PMC8009600; doi:10.1007/s42995-020-00060-0)
Supplement: Supplementary file 3 — Supplementary file3 (XLSX 15 kb) [file 42995_2020_60_MOESM3_ESM.xlsx]

## Sheet: S3
Supplementary File S3. List of detected mutations in P. luminescens ATCC29999 MA lines.
MA line	Scaffold	Position	Reference	Mutation	Gene product	Amino acid change	Functional context
photo1	46	13657	G	T			Non-coding
photo2	3	53089	C	A	Pleiotropic regulatory protein	R>R	synonymous
photo2	4	145651	C	A	Polyketide synthase modules and related proteins	C>F	nonsynonymous
photo5	4	116853	C	T	Probable multidrug resistance protein norm	V>V	synonymous
photo5	5	124720	C	G	Unknown%2C probable insecticidal toxin	R>P	nonsynonymous
photo8	11	82279	G	C	Polyketide synthase modules and related proteins	G>R	nonsynonymous
photo8	22	18891	G	A	Polyketide synthase modules and related proteins	C>C	synonymous
photo8	26	7886	G	A	Outer membrane lipoprotein carrier protein LolA	Q>*	nonsynonymous
photo8	55	11170	G	A	DNA-directed RNA polymerase alpha subunit (EC 2.7.7.6)	A>V	nonsynonymous
photo9	2	145198	C	T	LysR family transcriptional regulator YnfL	A>V	nonsynonymous
photo9	44	21592	C	A	T6SS component TssF (ImpG/VasA)	R>L	nonsynonymous
photo9	75	1954	C	A	Putative large exoprotein involved in heme utilization or adhesion of ShlA/HecA/FhaA family	R>R	synonymous
photo13	3	30753	G	A	Phage tail fiber protein GpH	H>H	synonymous
photo17	12	51817	C	A	Putative ECA polymerase WzyE	R>L	nonsynonymous
photo17	52	22188	T	C			Non-coding
photo18	1	126727	C	A	Transcriptional regulator for fatty acid degradation FadR%2C GntR family	W>L	nonsynonymous
photo18	6	149123	A	T			Non-coding
photo18	22	6111	G	A	FIG01237029: hypothetical protein	R>H	nonsynonymous
photo18	24	254	C	T	Mobile element protein	A>A	synonymous
photo18	25	57606	G	T	Some similarities with the C-terminal region of putative porin precursor	G>V	nonsynonymous
photo19	12	58512	G	A	dTDP-glucose 4%2C6-dehydratase (EC 4.2.1.46)	S>S	synonymous
photo22	25	33970	G	A	hypothetical protein	S>S	synonymous
photo23	2	221319	G	T			Non-coding
photo24	26	46241	G	A	Histidinol dehydrogenase (EC 1.1.1.23)	A>T	nonsynonymous
photo24	29	45387	G	A	3-isopropylmalate dehydratase large subunit (EC 4.2.1.33)	R>R	synonymous
photo24	71	1455	C	T	RTX toxins determinant A and related Ca2+-binding proteins	S>S	synonymous
photo24	89	1013	C	A			Non-coding
photo27	7	73146	G	A	Cysteine desulfurase (EC 2.8.1.7)	R>R	synonymous
photo27	15	14029	A	G	Complete genome%3B segment 6/17	G>G	synonymous
photo27	38	25678	G	C	Short-chain dehydrogenase/reductase SDR	A>G	nonsynonymous
photo28	2	67118	C	T	PhnO protein	A>T	nonsynonymous
photo28	3	162576	C	T	CDP-glycerol	K>K	synonymous
photo29	37	29087	G	C	Oxidoreductase%2C short-chain dehydrogenase/reductase family	R>P	nonsynonymous
photo31	15	78546	C	T	SSU ribosomal protein S1p	W>Sec/*	nonsynonymous
photo31	52	28499	C	A	Transcriptional repressor of PutA and PutP	V>F	nonsynonymous
photo32	1	318906	C	T			Non-coding
photo33	2	143863	A	G	Uncharacterized MFS-type transporter YnfM	V>A	nonsynonymous
photo33	20	19107	C	G	hypothetical protein	L>F	nonsynonymous
photo34	5	1601	G	C	ATP-dependent helicase HrpB	G>R	nonsynonymous
photo34	26	20267	G	A	ATP-dependent Clp protease ATP-binding subunit ClpA	L>F	nonsynonymous
photo35	28	34778	A	G	Ammonium transporter	M>V	nonsynonymous
photo35	47	8362	C	T			Non-coding
photo35	57	11973	C	A	Exodeoxyribonuclease V beta chain (EC 3.1.11.5)	Q>K	nonsynonymous
photo36	14	26630	G	T			Non-coding
photo36	18	3756	G	A	hypothetical protein	I>I	synonymous
photo37	4	107656	G	T	putative TonB-dependent receptor	P>Q	nonsynonymous
photo37	8	75083	G	T	Bacterial ribosome SSU maturation protein RimP	S>I	nonsynonymous
photo37	16	91995	C	A			Non-coding
photo38	1	223273	T	C	ABC-type antimicrobial peptide transport system%2C permease component	N>S	nonsynonymous
photo38	6	19815	G	T	Oxalate/formate antiporter	G>G	synonymous
photo38	31	10524	T	C	hypothetical protein	L>P	nonsynonymous
photo39	34	9302	A	G	alternative bacteriophage tail fiber C-terminus	F>L	nonsynonymous
photo42	1	76452	G	A	3-oxo-tetronate kinase	G>S	nonsynonymous
photo42	11	5595	G	C	Enoyl-CoA hydratase	A>P	nonsynonymous
photo46	10	54301	C	A	Polyketide synthase modules and related proteins	R>L	nonsynonymous
photo49	29	12745	C	A	Protein translocase subunit SecA	Sec/*>L	nonsynonymous
photo49	31	30033	C	T	hypothetical protein	R>R	synonymous
photo49	57	9954	C	A	Exodeoxyribonuclease V beta chain (EC 3.1.11.5)	R>S	nonsynonymous
photo50	3	199375	G	C	Glycerol uptake facilitator protein	T>R	nonsynonymous
photo50	14	39054	C	T	Probable ribonuclease HI0526 precursor	A>V	nonsynonymous
photo51	113	1358	C	T			Non-coding
photo51	81	4489	C	A	Dca	L>I	nonsynonymous
photo52	10	85059	G	T	Flagellar biosynthesis protein FlhA	W>L	nonsynonymous
photo53	1	271471	G	T	UPF0266 membrane protein YobD	L>F	nonsynonymous
photo55	16	42609	C	T	Fimbriae usher protein StfC	P>S	nonsynonymous
photo57	22	50960	G	C	Polyketide synthase modules and related proteins	R>G	nonsynonymous
photo62	2	130956	G	A	hypothetical protein	G>S	nonsynonymous
photo62	18	37275	G	A	hypothetical protein	T>T	synonymous
photo62	23	55141	G	C			Non-coding
photo62	29	16959	C	T	Cell division protein FtsA	Q>Q	synonymous
photo66	2	192157	C	T	hypothetical protein	R>K	nonsynonymous
photo72	32	3939	G	C	Uncharacterized protein YjjU	S>S	synonymous
photo1	63	10261	AT	A	alternative bacteriophage tail fiber C-terminus		deletion
photo5	27	57519	C	CAGTGGAT	TnpA transposase		insertion
photo5	32	42005	TAAAACAAC	T			deletion, Non-coding
photo18	19	41246	AAATTATC	A	Some similarities with the central region of DNA-directed RNA polymerase		deletion
photo19	3	62134	T	TATAACA			insertion, Non-coding
photo34	1	277156	GC	G	hypothetical protein		deletion
photo38	5	70510	A	ATTGTTTAT			insertion, Non-coding
photo50	14	29939	T	TTGGGTAGCCTGA	Fic domain protein%2C KPN_03553 type		insertion
photo52	50	624	CA	C	(Y14336) putative extracellular protein containing predicted 35aa signal peptide		deletion
photo61	7	141601	TA	T			deletion, Non-coding
