# Supplementary material for: The insect-killing bacterium Photorhabdus luminescens has the lowest mutation rate among bacteria
Source: Mar Life Sci Technol. 2020 Aug 31;3(1):20–7. doi: 10.1007/s42995-020-00060-0 (PMC8009600; doi:10.1007/s42995-020-00060-0)
Supplement: Supplementary file 4 — Supplementary file4 (GFF3 589 kb) [file 42995_2020_60_MOESM4_ESM.gff3]

##gff-version 3
1	FIG	CDS	3	206	.	+	0	ID=fig|6666666.507028.peg.1;Name=hypothetical protein
1	FIG	CDS	213	692	.	-	0	ID=fig|6666666.507028.peg.2;Name=COGs COG3558
1	FIG	CDS	717	1322	.	-	0	ID=fig|6666666.507028.peg.3;Name=Transcriptional regulator%2C AcrR family
1	FIG	CDS	1723	2049	.	-	1	ID=fig|6666666.507028.peg.4;Name=Translation initiation factor SUI1-related protein
1	FIG	CDS	2039	2785	.	-	2	ID=fig|6666666.507028.peg.5;Name=Orotidine 5'-phosphate decarboxylase (EC 4.1.1.23);Ontology_term=KEGG_ENZYME:4.1.1.23
1	FIG	CDS	2830	3999	.	-	1	ID=fig|6666666.507028.peg.6;Name=Lipopolysaccharide assembly protein LapB
1	FIG	CDS	4006	4317	.	-	1	ID=fig|6666666.507028.peg.7;Name=Inner membrane protein yciS
1	FIG	CDS	4619	4732	.	-	2	ID=fig|6666666.507028.peg.8;Name=hypothetical protein
1	FIG	CDS	4791	4910	.	-	0	ID=fig|6666666.507028.peg.9;Name=hypothetical protein
1	FIG	CDS	4943	5551	.	+	2	ID=fig|6666666.507028.peg.10;Name=GTP cyclohydrolase II (EC 3.5.4.25);Ontology_term=KEGG_ENZYME:3.5.4.25
1	FIG	CDS	5747	8422	.	-	2	ID=fig|6666666.507028.peg.11;Name=Aconitate hydratase (EC 4.2.1.3) @ 2-methylisocitrate dehydratase (EC 4.2.1.99);Ontology_term=KEGG_ENZYME:4.2.1.3,KEGG_ENZYME:4.2.1.99
1	FIG	CDS	8689	9516	.	+	1	ID=fig|6666666.507028.peg.12;Name=hypothetical protein
1	FIG	CDS	9566	10540	.	-	2	ID=fig|6666666.507028.peg.13;Name=Cys regulon transcriptional activator CysB
1	FIG	CDS	10845	13445	.	-	0	ID=fig|6666666.507028.peg.14;Name=DNA topoisomerase I (EC 5.99.1.2);Ontology_term=KEGG_ENZYME:5.99.1.2
1	FIG	CDS	14100	14930	.	-	0	ID=fig|6666666.507028.peg.15;Name=Hydrolase%2C alpha/beta fold family
1	FIG	CDS	14989	15168	.	+	1	ID=fig|6666666.507028.peg.16;Name=hypothetical protein
1	FIG	CDS	15334	16380	.	-	1	ID=fig|6666666.507028.peg.17;Name=Possible protease sohB (EC 3.4.21.-);Ontology_term=KEGG_ENZYME:3.4.21.-
1	FIG	CDS	16775	16942	.	-	2	ID=fig|6666666.507028.peg.18;Name=hypothetical protein
1	FIG	CDS	17302	17940	.	-	1	ID=fig|6666666.507028.peg.19;Name=Chloramphenicol O-acetyltransferase (EC 2.3.1.28) CatA superfamily;Ontology_term=KEGG_ENZYME:2.3.1.28
1	FIG	CDS	18238	19002	.	+	1	ID=fig|6666666.507028.peg.20;Name=Short-chain dehydrogenase
1	FIG	CDS	19002	19598	.	+	0	ID=fig|6666666.507028.peg.21;Name=Cob(I)alamin adenosyltransferase (EC 2.5.1.17);Ontology_term=KEGG_ENZYME:2.5.1.17
1	FIG	CDS	19635	20567	.	-	0	ID=fig|6666666.507028.peg.22;Name=LSU rRNA pseudouridine(2605) synthase (EC 5.4.99.22);Ontology_term=KEGG_ENZYME:5.4.99.22
1	FIG	CDS	20930	21517	.	-	2	ID=fig|6666666.507028.peg.23;Name=hypothetical protein%3B Some weak similarities with calpain cysteine protease
1	FIG	CDS	21961	22581	.	-	1	ID=fig|6666666.507028.peg.24;Name=YciO protein%2C TsaC/YrdC paralog
1	FIG	CDS	22611	23471	.	-	0	ID=fig|6666666.507028.peg.25;Name=FIG00031715: Predicted metal-dependent phosphoesterases (PHP family)
1	FIG	CDS	23673	25541	.	-	0	ID=fig|6666666.507028.peg.26;Name=Chitinase (EC 3.2.1.14);Ontology_term=KEGG_ENZYME:3.2.1.14
1	FIG	CDS	25669	29760	.	-	1	ID=fig|6666666.507028.peg.27;Name=Unknown%2C probable insecticidal toxin
1	FIG	CDS	29753	33274	.	-	2	ID=fig|6666666.507028.peg.28;Name=Unknown%2C probable insecticidal toxin
1	FIG	CDS	33371	35005	.	-	2	ID=fig|6666666.507028.peg.29;Name=Chitinase (EC 3.2.1.14);Ontology_term=KEGG_ENZYME:3.2.1.14
1	FIG	CDS	35927	37501	.	+	2	ID=fig|6666666.507028.peg.30;Name=Anthranilate synthase%2C aminase component (EC 4.1.3.27);Ontology_term=KEGG_ENZYME:4.1.3.27
1	FIG	CDS	37501	38079	.	+	1	ID=fig|6666666.507028.peg.31;Name=Anthranilate synthase%2C amidotransferase component (EC 4.1.3.27);Ontology_term=KEGG_ENZYME:4.1.3.27
1	FIG	CDS	38093	39091	.	+	2	ID=fig|6666666.507028.peg.32;Name=Anthranilate phosphoribosyltransferase (EC 2.4.2.18);Ontology_term=KEGG_ENZYME:2.4.2.18
1	FIG	CDS	39094	40458	.	+	1	ID=fig|6666666.507028.peg.33;Name=Indole-3-glycerol phosphate synthase (EC 4.1.1.48) / Phosphoribosylanthranilate isomerase (EC 5.3.1.24);Ontology_term=KEGG_ENZYME:4.1.1.48,KEGG_ENZYME:5.3.1.24
1	FIG	CDS	40517	41707	.	+	2	ID=fig|6666666.507028.peg.34;Name=Tryptophan synthase beta chain (EC 4.2.1.20);Ontology_term=KEGG_ENZYME:4.2.1.20
1	FIG	CDS	41707	42513	.	+	1	ID=fig|6666666.507028.peg.35;Name=Tryptophan synthase alpha chain (EC 4.2.1.20);Ontology_term=KEGG_ENZYME:4.2.1.20
1	FIG	CDS	42607	43248	.	-	1	ID=fig|6666666.507028.peg.36;Name=Outer membrane protein W precursor
1	FIG	CDS	43422	43565	.	-	0	ID=fig|6666666.507028.peg.37;Name=hypothetical protein
1	FIG	CDS	43687	44457	.	+	1	ID=fig|6666666.507028.peg.38;Name=Membrane protein YciC%2C linked to IspA
1	FIG	CDS	44744	45319	.	-	2	ID=fig|6666666.507028.peg.39;Name=Attachment invasion locus protein precursor
1	FIG	CDS	45446	45601	.	+	2	ID=fig|6666666.507028.peg.40;Name=hypothetical protein
1	FIG	CDS	45925	46476	.	-	1	ID=fig|6666666.507028.peg.41;Name=Attachment invasion locus protein precursor
1	FIG	CDS	46886	47173	.	-	2	ID=fig|6666666.507028.peg.42;Name=FIG00880151: hypothetical protein
1	FIG	CDS	47205	48935	.	-	0	ID=fig|6666666.507028.peg.43;Name=Putative sulfate permease
1	FIG	CDS	49039	49251	.	+	1	ID=fig|6666666.507028.peg.44;Name=hypothetical protein
1	FIG	CDS	49285	49821	.	+	1	ID=fig|6666666.507028.peg.45;Name=Intracellular septation protein IspA
1	FIG	CDS	49899	50330	.	+	0	ID=fig|6666666.507028.peg.46;Name=Acyl-CoA thioesterase YciA%2C involved in membrane biogenesis
1	FIG	CDS	50392	51072	.	-	1	ID=fig|6666666.507028.peg.47;Name=TonB-ExbBD energy transducing system%2C TonB subunit
1	FIG	CDS	51175	51357	.	-	1	ID=fig|6666666.507028.peg.48;Name=hypothetical protein
1	FIG	CDS	51729	53189	.	+	0	ID=fig|6666666.507028.peg.49;Name=Cardiolipin synthase%2C bacterial type ClsA
1	FIG	CDS	53301	53630	.	+	0	ID=fig|6666666.507028.peg.50;Name=dsDNA mimic protein%2C highly acidic
1	FIG	CDS	53809	54810	.	-	1	ID=fig|6666666.507028.peg.51;Name=Oligopeptide ABC transporter%2C ATP-binding protein OppF (TC 3.A.1.5.1)
1	FIG	CDS	54807	55805	.	-	0	ID=fig|6666666.507028.peg.52;Name=Oligopeptide ABC transporter%2C ATP-binding protein OppD (TC 3.A.1.5.1)
1	FIG	CDS	55815	56723	.	-	0	ID=fig|6666666.507028.peg.53;Name=Oligopeptide ABC transporter%2C permease protein OppC (TC 3.A.1.5.1)
1	FIG	CDS	56738	57658	.	-	2	ID=fig|6666666.507028.peg.54;Name=Oligopeptide ABC transporter%2C permease protein OppB (TC 3.A.1.5.1)
1	FIG	CDS	57744	59384	.	-	0	ID=fig|6666666.507028.peg.55;Name=Oligopeptide ABC transporter%2C substrate-binding protein OppA (TC 3.A.1.5.1)
1	FIG	CDS	59523	61160	.	-	0	ID=fig|6666666.507028.peg.56;Name=Oligopeptide ABC transporter%2C substrate-binding protein OppA (TC 3.A.1.5.1)
1	FIG	CDS	61715	62359	.	-	2	ID=fig|6666666.507028.peg.57;Name=UPF0056 inner membrane protein YchE
1	FIG	CDS	62771	65404	.	+	2	ID=fig|6666666.507028.peg.58;Name=Acetaldehyde dehydrogenase (EC 1.2.1.10) / Alcohol dehydrogenase (EC 1.1.1.1);Ontology_term=KEGG_ENZYME:1.2.1.10,KEGG_ENZYME:1.1.1.1
1	FIG	CDS	65535	66140	.	-	0	ID=fig|6666666.507028.peg.59;Name=Thymidine kinase (EC 2.7.1.21);Ontology_term=KEGG_ENZYME:2.7.1.21
1	FIG	CDS	66785	67189	.	+	2	ID=fig|6666666.507028.peg.60;Name=DNA-binding protein H-NS
1	FIG	CDS	67488	68501	.	-	0	ID=fig|6666666.507028.peg.61;Name=UDP-glucuronate 5'-epimerase (EC 5.1.3.12);Ontology_term=KEGG_ENZYME:5.1.3.12
1	FIG	CDS	68510	69853	.	-	2	ID=fig|6666666.507028.peg.62;Name=UDP-glucose 6-dehydrogenase (EC 1.1.1.22);Ontology_term=KEGG_ENZYME:1.1.1.22
1	FIG	CDS	69879	70826	.	-	0	ID=fig|6666666.507028.peg.63;Name=UTP--glucose-1-phosphate uridylyltransferase (EC 2.7.7.9);Ontology_term=KEGG_ENZYME:2.7.7.9
1	FIG	CDS	71220	72245	.	-	0	ID=fig|6666666.507028.peg.64;Name=Regulator of RpoS
1	FIG	CDS	72403	72882	.	+	1	ID=fig|6666666.507028.peg.65;Name=UPF0225 protein YchJ
1	FIG	CDS	72928	73776	.	+	1	ID=fig|6666666.507028.peg.66;Name=Formyltetrahydrofolate deformylase (EC 3.5.1.10);Ontology_term=KEGG_ENZYME:3.5.1.10
1	FIG	CDS	74366	74491	.	-	2	ID=fig|6666666.507028.peg.67;Name=hypothetical protein
1	FIG	CDS	74860	75765	.	+	1	ID=fig|6666666.507028.peg.68;Name=L-threonate dehydrogenase (NAD+)
1	FIG	CDS	75765	77042	.	+	0	ID=fig|6666666.507028.peg.69;Name=3-oxo-tetronate kinase
1	FIG	CDS	77035	77676	.	+	1	ID=fig|6666666.507028.peg.70;Name=3-oxo-tetronate 4-phosphate decarboxylase
1	FIG	CDS	77695	78474	.	+	1	ID=fig|6666666.507028.peg.71;Name=2-dehydrotetronate isomerase (EC 5.3.1.35);Ontology_term=KEGG_ENZYME:5.3.1.35
1	FIG	CDS	78487	79254	.	+	1	ID=fig|6666666.507028.peg.72;Name=L-threonate/D-erythronate transcriptional regulator%2C DeoR family
1	FIG	CDS	79320	80285	.	+	0	ID=fig|6666666.507028.peg.73;Name=D-erythronate dehydrogenase (NAD+)
1	FIG	CDS	80288	81673	.	+	2	ID=fig|6666666.507028.peg.74;Name=L-threonate/D-erythronate%2C proton symporter
1	FIG	CDS	81795	82043	.	-	0	ID=fig|6666666.507028.peg.75;Name=hypothetical protein
1	FIG	CDS	82106	83041	.	-	2	ID=fig|6666666.507028.peg.76;Name=Unknown%2C probable insecticidal toxin
1	FIG	CDS	83088	84056	.	-	0	ID=fig|6666666.507028.peg.77;Name=hypothetical protein
1	FIG	CDS	84166	84315	.	+	1	ID=fig|6666666.507028.peg.78;Name=Putative transmembrane protein
1	FIG	CDS	84337	85356	.	-	1	ID=fig|6666666.507028.peg.79;Name=hypothetical protein
1	FIG	CDS	85483	86385	.	-	1	ID=fig|6666666.507028.peg.80;Name=hypothetical protein
1	FIG	CDS	86517	87434	.	-	0	ID=fig|6666666.507028.peg.81;Name=hypothetical protein
1	FIG	CDS	87459	89543	.	-	0	ID=fig|6666666.507028.peg.82;Name=Complete genome%3B segment 6/17
1	FIG	CDS	89553	91439	.	-	0	ID=fig|6666666.507028.peg.83;Name=FIG00613892: hypothetical protein
1	FIG	CDS	91664	92659	.	-	2	ID=fig|6666666.507028.peg.84;Name=Complete genome%3B segment 6/17
1	FIG	CDS	92881	95793	.	-	1	ID=fig|6666666.507028.peg.85;Name=Complete genome%3B segment 6/17
1	FIG	CDS	95759	98521	.	-	2	ID=fig|6666666.507028.peg.86;Name=Complete genome%3B segment 6/17
1	FIG	CDS	98592	99008	.	-	0	ID=fig|6666666.507028.peg.87;Name=hypothetical protein
1	FIG	CDS	99005	99421	.	-	2	ID=fig|6666666.507028.peg.88;Name=Phage baseplate assembly protein GpW
1	FIG	CDS	99434	101035	.	-	2	ID=fig|6666666.507028.peg.89;Name=VgrG protein
1	FIG	CDS	101032	101715	.	-	1	ID=fig|6666666.507028.peg.90;Name=hypothetical protein
1	FIG	CDS	101702	101881	.	-	2	ID=fig|6666666.507028.peg.91;Name=hypothetical protein
1	FIG	CDS	101878	102336	.	-	1	ID=fig|6666666.507028.peg.92;Name=hypothetical protein
1	FIG	CDS	102350	103525	.	-	2	ID=fig|6666666.507028.peg.93;Name=Phage tail sheath protein FI
1	FIG	CDS	103574	104959	.	-	2	ID=fig|6666666.507028.peg.94;Name=Phage tail sheath protein FI
1	FIG	CDS	104971	106104	.	-	1	ID=fig|6666666.507028.peg.95;Name=Phage tail sheath protein FI
1	FIG	CDS	106173	106622	.	-	0	ID=fig|6666666.507028.peg.96;Name=hypothetical protein
1	FIG	CDS	107304	107786	.	+	0	ID=fig|6666666.507028.peg.97;Name=Complete genome%3B segment 9/17
1	FIG	CDS	108133	109089	.	+	1	ID=fig|6666666.507028.peg.98;Name=hypothetical protein
1	FIG	CDS	109324	109446	.	-	1	ID=fig|6666666.507028.peg.99;Name=Riboflavin synthase eubacterial/eukaryotic (EC 2.5.1.9);Ontology_term=KEGG_ENZYME:2.5.1.9
1	FIG	CDS	109485	110348	.	-	0	ID=fig|6666666.507028.peg.100;Name=Transcriptional regulator%2C LysR family
1	FIG	CDS	110851	111657	.	+	1	ID=fig|6666666.507028.peg.101;Name=Exodeoxyribonuclease III (EC 3.1.11.2);Ontology_term=KEGG_ENZYME:3.1.11.2
1	FIG	CDS	111717	113645	.	-	0	ID=fig|6666666.507028.peg.102;Name=DNA topoisomerase III (EC 5.99.1.2);Ontology_term=KEGG_ENZYME:5.99.1.2
1	FIG	CDS	113651	114694	.	-	2	ID=fig|6666666.507028.peg.103;Name=Selenide%2Cwater dikinase (EC 2.7.9.3);Ontology_term=KEGG_ENZYME:2.7.9.3
1	FIG	CDS	114707	115258	.	-	2	ID=fig|6666666.507028.peg.104;Name=Putative NAD(P)H nitroreductase YdjA
1	FIG	CDS	115429	117294	.	+	1	ID=fig|6666666.507028.peg.105;Name=Signal peptide peptidase SppA (protease 4)
1	FIG	CDS	117543	118562	.	+	0	ID=fig|6666666.507028.peg.106;Name=L-asparaginase I%2C cytoplasmic (EC 3.5.1.1);Ontology_term=KEGG_ENZYME:3.5.1.1
1	FIG	CDS	118575	119213	.	+	0	ID=fig|6666666.507028.peg.107;Name=Nicotinamidase (EC 3.5.1.19);Ontology_term=KEGG_ENZYME:3.5.1.19
1	FIG	CDS	119277	119546	.	-	0	ID=fig|6666666.507028.peg.108;Name=hypothetical protein
1	FIG	CDS	119629	120039	.	-	1	ID=fig|6666666.507028.peg.109;Name=Peptide-methionine (R)-S-oxide reductase MsrB (EC 1.8.4.12);Ontology_term=KEGG_ENZYME:1.8.4.12
1	FIG	CDS	120508	121503	.	+	1	ID=fig|6666666.507028.peg.110;Name=NAD-dependent glyceraldehyde-3-phosphate dehydrogenase (EC 1.2.1.12);Ontology_term=KEGG_ENZYME:1.2.1.12
1	FIG	CDS	121632	122510	.	+	0	ID=fig|6666666.507028.peg.111;Name=Aldose 1-epimerase family protein YeaD
1	FIG	CDS	122591	123343	.	-	2	ID=fig|6666666.507028.peg.112;Name=MltA-interacting protein MipA
1	FIG	CDS	123669	124793	.	-	0	ID=fig|6666666.507028.peg.113;Name=Alanine racemase (EC 5.1.1.1);Ontology_term=KEGG_ENZYME:5.1.1.1
1	FIG	CDS	124800	126110	.	-	0	ID=fig|6666666.507028.peg.114;Name=D-amino acid dehydrogenase (EC 1.4.99.6);Ontology_term=KEGG_ENZYME:1.4.99.6
1	FIG	CDS	126421	126546	.	-	1	ID=fig|6666666.507028.peg.115;Name=hypothetical protein
1	FIG	CDS	126634	127353	.	-	1	ID=fig|6666666.507028.peg.116;Name=Transcriptional regulator for fatty acid degradation FadR%2C GntR family
1	FIG	CDS	127394	127561	.	+	2	ID=fig|6666666.507028.peg.117;Name=hypothetical protein
1	FIG	CDS	127701	129248	.	+	0	ID=fig|6666666.507028.peg.118;Name=Na+/H+ antiporter NhaB
1	FIG	CDS	129402	129911	.	+	0	ID=fig|6666666.507028.peg.119;Name=Periplasmic thiol:disulfide oxidoreductase DsbB%2C required for DsbA reoxidation
1	FIG	CDS	130026	130166	.	+	0	ID=fig|6666666.507028.peg.120;Name=hypothetical protein
1	FIG	CDS	130158	130460	.	-	0	ID=fig|6666666.507028.peg.121;Name=Uncharacterized protein YdbJ
1	FIG	CDS	130514	130846	.	-	2	ID=fig|6666666.507028.peg.122;Name=small multidrug resistance family (SMR) protein
1	FIG	CDS	131614	132093	.	-	1	ID=fig|6666666.507028.peg.123;Name=T6SS component Hcp
1	FIG	CDS	132488	133486	.	+	2	ID=fig|6666666.507028.peg.124;Name=hypothetical protein Pfl_5213
1	FIG	CDS	133488	133916	.	+	0	ID=fig|6666666.507028.peg.125;Name=hypothetical protein
1	FIG	CDS	133956	134192	.	+	0	ID=fig|6666666.507028.peg.126;Name=hypothetical protein
1	FIG	CDS	134189	134362	.	+	2	ID=fig|6666666.507028.peg.127;Name=hypothetical protein
1	FIG	CDS	134418	134540	.	-	0	ID=fig|6666666.507028.peg.128;Name=T6SS component Hcp
1	FIG	CDS	134551	134658	.	-	1	ID=fig|6666666.507028.peg.129;Name=T6SS component Hcp
1	FIG	CDS	135037	136038	.	+	1	ID=fig|6666666.507028.peg.130;Name=hypothetical protein Pfl_5213
1	FIG	CDS	136040	136459	.	+	2	ID=fig|6666666.507028.peg.131;Name=hypothetical protein
1	FIG	CDS	136774	137187	.	+	1	ID=fig|6666666.507028.peg.132;Name=hypothetical protein
1	FIG	CDS	137234	137473	.	-	2	ID=fig|6666666.507028.peg.133;Name=T6SS component Hcp
1	FIG	CDS	137852	138853	.	+	2	ID=fig|6666666.507028.peg.134;Name=hypothetical protein Pfl_5213
1	FIG	CDS	138855	139262	.	+	0	ID=fig|6666666.507028.peg.135;Name=hypothetical protein
1	FIG	CDS	139634	140038	.	+	2	ID=fig|6666666.507028.peg.136;Name=hypothetical protein
1	FIG	CDS	140140	140256	.	+	1	ID=fig|6666666.507028.peg.137;Name=hypothetical protein
1	FIG	CDS	140691	140813	.	+	0	ID=fig|6666666.507028.peg.138;Name=hypothetical protein
1	FIG	CDS	141194	141307	.	-	2	ID=fig|6666666.507028.peg.139;Name=T6SS component Hcp
1	FIG	CDS	141446	142360	.	+	2	ID=fig|6666666.507028.peg.140;Name=tRNA-(cytosine32)-2-thiocytidine synthetase TtcA
1	FIG	CDS	142431	142595	.	+	0	ID=fig|6666666.507028.peg.141;Name=hypothetical protein
1	FIG	CDS	142837	143820	.	-	1	ID=fig|6666666.507028.peg.142;Name=Magnesium and cobalt transport protein CorA
1	FIG	CDS	143837	145516	.	-	2	ID=fig|6666666.507028.peg.143;Name=Murein peptide ABC transporter%2C substrate-binding protein (requires DppBCDF)
1	FIG	CDS	145633	146136	.	+	1	ID=fig|6666666.507028.peg.144;Name=Thiol peroxidase%2C Tpx-type (EC 1.11.1.15);Ontology_term=KEGG_ENZYME:1.11.1.15
1	FIG	CDS	146179	147762	.	-	1	ID=fig|6666666.507028.peg.145;Name=Transcriptional repressor protein TyrR
1	FIG	CDS	148019	149083	.	-	2	ID=fig|6666666.507028.peg.146;Name=Membrane protein YcjF
1	FIG	CDS	149080	150525	.	-	1	ID=fig|6666666.507028.peg.147;Name=Conserved protein YcjX with nucleoside triphosphate hydrolase domain
1	FIG	CDS	150570	150713	.	-	0	ID=fig|6666666.507028.peg.148;Name=Prevent host death protein%2C Phd antitoxin
1	FIG	CDS	150743	151096	.	-	2	ID=fig|6666666.507028.peg.149;Name=Phage shock protein C
1	FIG	CDS	151096	151314	.	-	1	ID=fig|6666666.507028.peg.150;Name=Phage shock protein B
1	FIG	CDS	151352	152026	.	-	2	ID=fig|6666666.507028.peg.151;Name=Phage shock protein A @ Suppressor of sigma54-dependent transcription%2C PspA-like
1	FIG	CDS	152208	153209	.	+	0	ID=fig|6666666.507028.peg.152;Name=Psp operon transcriptional activator
1	FIG	CDS	153466	155130	.	+	1	ID=fig|6666666.507028.peg.153;Name=Peptide ABC transporter%2C substrate-binding protein SapA
1	FIG	CDS	155127	156092	.	+	0	ID=fig|6666666.507028.peg.154;Name=Peptide ABC transporter%2C permease protein SapB
1	FIG	CDS	156079	156969	.	+	1	ID=fig|6666666.507028.peg.155;Name=Peptide ABC transporter%2C permease protein SapC
1	FIG	CDS	156969	157961	.	+	0	ID=fig|6666666.507028.peg.156;Name=Peptide ABC transporter%2C ATP-binding protein SapD
1	FIG	CDS	157962	158771	.	+	0	ID=fig|6666666.507028.peg.157;Name=Peptide ABC transporter%2C ATP-binding protein SapF
1	FIG	CDS	158946	159734	.	+	0	ID=fig|6666666.507028.peg.158;Name=Enoyl-[acyl-carrier-protein] reductase [NADH] (EC 1.3.1.9);Ontology_term=KEGG_ENZYME:1.3.1.9
1	FIG	CDS	160009	160197	.	-	1	ID=fig|6666666.507028.peg.159;Name=hypothetical protein
1	FIG	CDS	160278	161036	.	+	0	ID=fig|6666666.507028.peg.160;Name=hypothetical protein%3B Some similarities with reticulocyte-binding protein
1	FIG	CDS	161409	161549	.	-	0	ID=fig|6666666.507028.peg.161;Name=hypothetical protein
1	FIG	CDS	161548	162153	.	+	1	ID=fig|6666666.507028.peg.162;Name=Glutathione S-transferase (EC 2.5.1.18);Ontology_term=KEGG_ENZYME:2.5.1.18
1	FIG	CDS	162200	163063	.	-	2	ID=fig|6666666.507028.peg.163;Name=Pyridoxal kinase (EC 2.7.1.35);Ontology_term=KEGG_ENZYME:2.7.1.35
1	FIG	CDS	163065	163262	.	+	0	ID=fig|6666666.507028.peg.164;Name=hypothetical protein%3B Hypothetical gene
1	FIG	CDS	163289	164563	.	-	2	ID=fig|6666666.507028.peg.165;Name=Tyrosyl-tRNA synthetase (EC 6.1.1.1);Ontology_term=KEGG_ENZYME:6.1.1.1
1	FIG	CDS	164683	165336	.	-	1	ID=fig|6666666.507028.peg.166;Name=Pyridoxamine 5'-phosphate oxidase (EC 1.4.3.5);Ontology_term=KEGG_ENZYME:1.4.3.5
1	FIG	CDS	165386	166504	.	-	2	ID=fig|6666666.507028.peg.167;Name=Anhydro-N-acetylmuramic acid kinase (EC 2.7.1.170);Ontology_term=KEGG_ENZYME:2.7.1.170
1	FIG	CDS	166846	167316	.	+	1	ID=fig|6666666.507028.peg.168;Name=Outer membrane lipoprotein pcp precursor
1	FIG	CDS	167401	167832	.	-	1	ID=fig|6666666.507028.peg.169;Name=Transcriptional regulator SlyA
1	FIG	CDS	168389	168628	.	-	2	ID=fig|6666666.507028.peg.170;Name=Uncharacterized protein YdhL
1	FIG	CDS	168801	169214	.	+	0	ID=fig|6666666.507028.peg.171;Name=Lactoylglutathione lyase (EC 4.4.1.5);Ontology_term=KEGG_ENZYME:4.4.1.5
1	FIG	CDS	169214	169867	.	+	2	ID=fig|6666666.507028.peg.172;Name=Ribonuclease T
1	FIG	CDS	170095	170445	.	-	1	ID=fig|6666666.507028.peg.173;Name=Monothiol glutaredoxin GrxD
1	FIG	CDS	170601	170876	.	+	0	ID=fig|6666666.507028.peg.174;Name=hypothetical protein
1	FIG	CDS	171062	172087	.	+	2	ID=fig|6666666.507028.peg.175;Name=Purine nucleotide synthesis repressor
1	FIG	CDS	172094	173002	.	-	2	ID=fig|6666666.507028.peg.176;Name=LysR-family transcriptional regulator YdhB
1	FIG	CDS	173151	174347	.	+	0	ID=fig|6666666.507028.peg.177;Name=Inner membrane transport protein YdhC
1	FIG	CDS	174391	174507	.	-	1	ID=fig|6666666.507028.peg.178;Name=hypothetical protein
1	FIG	CDS	174644	175795	.	+	2	ID=fig|6666666.507028.peg.179;Name=Cyclopropane-fatty-acyl-phospholipid synthase (EC 2.1.1.79);Ontology_term=KEGG_ENZYME:2.1.1.79
1	FIG	CDS	176045	177022	.	-	2	ID=fig|6666666.507028.peg.180;Name=hypothetical protein%3B Some similarities with probable aminopeptidase
1	FIG	CDS	177233	177346	.	-	2	ID=fig|6666666.507028.peg.181;Name=hypothetical protein
1	FIG	CDS	177555	178232	.	-	0	ID=fig|6666666.507028.peg.182;Name=Riboflavin synthase eubacterial/eukaryotic (EC 2.5.1.9);Ontology_term=KEGG_ENZYME:2.5.1.9
1	FIG	CDS	178458	179831	.	+	0	ID=fig|6666666.507028.peg.183;Name=Multidrug efflux transporter MdtK/NorM (MATE family)
1	FIG	CDS	180375	180503	.	-	0	ID=fig|6666666.507028.peg.184;Name=hypothetical protein
1	FIG	CDS	180774	182183	.	+	0	ID=fig|6666666.507028.peg.185;Name=Pyruvate kinase (EC 2.7.1.40);Ontology_term=KEGG_ENZYME:2.7.1.40
1	FIG	CDS	182466	183317	.	-	0	ID=fig|6666666.507028.peg.186;Name=Enoyl-CoA hydratase/isomerase family protein
1	FIG	CDS	183758	183994	.	+	2	ID=fig|6666666.507028.peg.187;Name=Major outer membrane lipoprotein Lpp
1	FIG	CDS	184104	185180	.	-	0	ID=fig|6666666.507028.peg.188;Name=L%2CD-transpeptidase
1	FIG	CDS	185298	185423	.	+	0	ID=fig|6666666.507028.peg.189;Name=hypothetical protein
1	FIG	CDS	185420	185836	.	-	2	ID=fig|6666666.507028.peg.190;Name=Sulfur acceptor protein > iron-sulfur cluster assembly SufE
1	FIG	CDS	185874	187112	.	-	0	ID=fig|6666666.507028.peg.191;Name=Cysteine desulfurase (EC 2.8.1.7) > SufS;Ontology_term=KEGG_ENZYME:2.8.1.7
1	FIG	CDS	187109	188422	.	-	2	ID=fig|6666666.507028.peg.192;Name=Iron-sulfur cluster assembly protein SufD
1	FIG	CDS	188397	189143	.	-	0	ID=fig|6666666.507028.peg.193;Name=Iron-sulfur cluster assembly ATPase protein SufC
1	FIG	CDS	189201	190697	.	-	0	ID=fig|6666666.507028.peg.194;Name=Iron-sulfur cluster assembly protein SufB
1	FIG	CDS	190710	191078	.	-	0	ID=fig|6666666.507028.peg.195;Name=Iron-sulfur cluster assembly iron binding protein SufA
1	FIG	CDS	192546	192962	.	-	0	ID=fig|6666666.507028.peg.196;Name=1%2C4-dihydroxy-2-naphthoyl-CoA hydrolase (EC 3.1.2.28) in menaquinone biosynthesis;Ontology_term=KEGG_ENZYME:3.1.2.28
1	FIG	CDS	192959	196018	.	-	2	ID=fig|6666666.507028.peg.197;Name=Uncharacterized protein YdiJ
1	FIG	CDS	196242	197351	.	+	0	ID=fig|6666666.507028.peg.198;Name=UPF0118 inner membrane protein YdiK
1	FIG	CDS	197796	200174	.	-	0	ID=fig|6666666.507028.peg.199;Name=Phosphoenolpyruvate synthase (EC 2.7.9.2);Ontology_term=KEGG_ENZYME:2.7.9.2
1	FIG	CDS	200174	200353	.	-	2	ID=fig|6666666.507028.peg.200;Name=hypothetical protein
1	FIG	CDS	200515	201396	.	+	1	ID=fig|6666666.507028.peg.201;Name=Phosphoenolpyruvate synthase regulatory protein
1	FIG	CDS	201538	202584	.	+	1	ID=fig|6666666.507028.peg.202;Name=2-keto-3-deoxy-D-arabino-heptulosonate-7-phosphate synthase I alpha (EC 2.5.1.54);Ontology_term=KEGG_ENZYME:2.5.1.54
1	FIG	CDS	202757	202954	.	+	2	ID=fig|6666666.507028.peg.203;Name=Hemin uptake protein HemP/HmuP
1	FIG	CDS	203044	205065	.	+	1	ID=fig|6666666.507028.peg.204;Name=TonB-dependent hemin%2C ferrichrome receptor
1	FIG	CDS	205096	206169	.	+	1	ID=fig|6666666.507028.peg.205;Name=Hemin transport protein HmuS
1	FIG	CDS	206166	206984	.	+	0	ID=fig|6666666.507028.peg.206;Name=Periplasmic hemin-binding protein
1	FIG	CDS	206981	207988	.	+	2	ID=fig|6666666.507028.peg.207;Name=Hemin ABC transporter%2C permease protein
1	FIG	CDS	207988	208782	.	+	1	ID=fig|6666666.507028.peg.208;Name=ABC-type hemin transport system%2C ATPase component
1	FIG	CDS	208832	209446	.	-	2	ID=fig|6666666.507028.peg.209;Name=Putative transmembrane protein
1	FIG	CDS	209710	210075	.	+	1	ID=fig|6666666.507028.peg.210;Name=Transcriptional regulator%2C AraC family
1	FIG	CDS	210410	210547	.	-	2	ID=fig|6666666.507028.peg.211;Name=hypothetical protein
1	FIG	CDS	210754	211158	.	-	1	ID=fig|6666666.507028.peg.212;Name=hypothetical protein%3B Some similarities with hypothetical glycine-rich protein
1	FIG	CDS	211770	212225	.	-	0	ID=fig|6666666.507028.peg.213;Name=putative secreted protein
1	FIG	CDS	212398	213285	.	-	1	ID=fig|6666666.507028.peg.214;Name=Transcriptional regulator%2C LysR family
1	FIG	CDS	213534	213692	.	+	0	ID=fig|6666666.507028.peg.215;Name=hypothetical protein
1	FIG	CDS	213694	216444	.	+	1	ID=fig|6666666.507028.peg.216;Name=Polyketide synthase modules and related proteins
1	FIG	CDS	216489	217688	.	+	0	ID=fig|6666666.507028.peg.217;Name=Uncharacterized MFS-type transporter
1	FIG	CDS	217740	219596	.	+	0	ID=fig|6666666.507028.peg.218;Name=hypothetical protein
1	FIG	CDS	219681	220967	.	-	0	ID=fig|6666666.507028.peg.219;Name=ABC transporter%2C RND-adapter-like protein
1	FIG	CDS	220951	222429	.	-	1	ID=fig|6666666.507028.peg.220;Name=Efflux transport system%2C outer membrane factor (OMF) lipoprotein
1	FIG	CDS	222422	223636	.	-	2	ID=fig|6666666.507028.peg.221;Name=ABC-type antimicrobial peptide transport system%2C permease component
1	FIG	CDS	223629	224372	.	-	0	ID=fig|6666666.507028.peg.222;Name=ABC-type antimicrobial peptide transport system%2C ATPase component
1	FIG	CDS	224682	225104	.	+	0	ID=fig|6666666.507028.peg.223;Name=putative secreted protein
1	FIG	CDS	225181	225366	.	-	1	ID=fig|6666666.507028.peg.224;Name=FIG032766: hypothetical protein
1	FIG	CDS	225454	225666	.	-	1	ID=fig|6666666.507028.peg.225;Name=hypothetical protein
1	FIG	CDS	225932	226045	.	+	2	ID=fig|6666666.507028.peg.226;Name=hypothetical protein
1	FIG	CDS	226258	226743	.	-	1	ID=fig|6666666.507028.peg.227;Name=Probable endopeptidase NlpC
1	FIG	CDS	226849	227229	.	-	1	ID=fig|6666666.507028.peg.228;Name=Undecaprenyl phosphate-aminoarabinose flippase subunit ArnF
1	FIG	CDS	227226	227567	.	-	0	ID=fig|6666666.507028.peg.229;Name=Undecaprenyl phosphate-aminoarabinose flippase subunit ArnE
1	FIG	CDS	227564	229225	.	-	2	ID=fig|6666666.507028.peg.230;Name=Undecaprenyl phosphate-alpha-4-amino-4-deoxy-L-arabinose arabinosyl transferase (EC 2.4.2.43) @ Polymyxin resistance protein PmrK;Ontology_term=KEGG_ENZYME:2.4.2.43
1	FIG	CDS	229233	230126	.	-	0	ID=fig|6666666.507028.peg.231;Name=4-deoxy-4-formamido-L-arabinose-phosphoundecaprenol deformylase ArnD (EC 3.5.1.n3)
1	FIG	CDS	230126	232108	.	-	2	ID=fig|6666666.507028.peg.232;Name=UDP-4-amino-4-deoxy-L-arabinose formyltransferase (EC 2.1.2.13) / UDP-glucuronic acid oxidase (UDP-4-keto-hexauronic acid decarboxylating) (EC 1.1.1.305);Ontology_term=KEGG_ENZYME:2.1.2.13,KEGG_ENZYME:1.1.1.305
1	FIG	CDS	232109	233086	.	-	2	ID=fig|6666666.507028.peg.233;Name=Undecaprenyl-phosphate 4-deoxy-4-formamido-L-arabinose transferase (EC 2.4.2.53);Ontology_term=KEGG_ENZYME:2.4.2.53
1	FIG	CDS	233087	234232	.	-	2	ID=fig|6666666.507028.peg.234;Name=UDP-4-amino-4-deoxy-L-arabinose--oxoglutarate aminotransferase (EC 2.6.1.87);Ontology_term=KEGG_ENZYME:2.6.1.87
1	FIG	CDS	234370	235152	.	-	1	ID=fig|6666666.507028.peg.235;Name=Vitamin B12 ABC transporter%2C ATP-binding protein BtuD
1	FIG	CDS	235157	236164	.	-	2	ID=fig|6666666.507028.peg.236;Name=Vitamin B12 ABC transporter%2C permease protein BtuC
1	FIG	CDS	236230	236526	.	-	1	ID=fig|6666666.507028.peg.237;Name=Integration host factor alpha subunit
1	FIG	CDS	236531	238918	.	-	2	ID=fig|6666666.507028.peg.238;Name=Phenylalanyl-tRNA synthetase beta chain (EC 6.1.1.20);Ontology_term=KEGG_ENZYME:6.1.1.20
1	FIG	CDS	238934	239917	.	-	2	ID=fig|6666666.507028.peg.239;Name=Phenylalanyl-tRNA synthetase alpha chain (EC 6.1.1.20);Ontology_term=KEGG_ENZYME:6.1.1.20
1	FIG	CDS	240359	240715	.	-	2	ID=fig|6666666.507028.peg.240;Name=LSU ribosomal protein L20p
1	FIG	CDS	240757	240954	.	-	1	ID=fig|6666666.507028.peg.241;Name=LSU ribosomal protein L35p
1	FIG	CDS	241052	241390	.	-	2	ID=fig|6666666.507028.peg.242;Name=Translation initiation factor 3
1	FIG	CDS	241595	243523	.	-	2	ID=fig|6666666.507028.peg.243;Name=Threonyl-tRNA synthetase (EC 6.1.1.3);Ontology_term=KEGG_ENZYME:6.1.1.3
1	FIG	CDS	243968	244081	.	-	2	ID=fig|6666666.507028.peg.244;Name=Long-chain-fatty-acid--CoA ligase (EC 6.2.1.3);Ontology_term=KEGG_ENZYME:6.2.1.3
1	FIG	CDS	244103	244756	.	-	2	ID=fig|6666666.507028.peg.245;Name=Endo-type membrane-bound lytic murein transglycosylase A (EC 4.2.2.n2)
1	FIG	CDS	244974	245894	.	+	0	ID=fig|6666666.507028.peg.246;Name=Manganese ABC transporter%2C periplasmic-binding protein SitA
1	FIG	CDS	245891	246787	.	+	2	ID=fig|6666666.507028.peg.247;Name=Manganese ABC transporter%2C ATP-binding protein SitB
1	FIG	CDS	246784	247662	.	+	1	ID=fig|6666666.507028.peg.248;Name=Manganese ABC transporter%2C inner membrane permease protein SitC
1	FIG	CDS	247659	248546	.	+	0	ID=fig|6666666.507028.peg.249;Name=Manganese ABC transporter%2C inner membrane permease protein SitD
1	FIG	CDS	248665	249534	.	+	1	ID=fig|6666666.507028.peg.250;Name=Ribulosamine/erythrulosamine 3-kinase potentially involved in protein deglycation
1	FIG	CDS	249590	250132	.	-	2	ID=fig|6666666.507028.peg.251;Name=putative membrane protein
1	FIG	CDS	250319	250984	.	+	2	ID=fig|6666666.507028.peg.252;Name=2-deoxyglucose-6-phosphate hydrolase (EC 3.1.3.68) @ Mannitol-1-phosphatase (EC 3.1.3.22) @ Sorbitol-6-phosphatase (EC 3.1.3.50);Ontology_term=KEGG_ENZYME:3.1.3.68,KEGG_ENZYME:3.1.3.22,KEGG_ENZYME:3.1.3.50
1	FIG	CDS	251208	251756	.	+	0	ID=fig|6666666.507028.peg.253;Name=Membrane-bound metal-dependent hydrolase YdjM%2C induced during SOS response
1	FIG	CDS	251944	253335	.	+	1	ID=fig|6666666.507028.peg.254;Name=L-cystine uptake protein TcyP%2C sodium:anion symporter family
1	FIG	CDS	253401	254288	.	-	0	ID=fig|6666666.507028.peg.255;Name=Protease HtpX
1	FIG	CDS	254631	256682	.	-	0	ID=fig|6666666.507028.peg.256;Name=Tail-specific protease precursor (EC 3.4.21.102);Ontology_term=KEGG_ENZYME:3.4.21.102
1	FIG	CDS	256702	257406	.	-	1	ID=fig|6666666.507028.peg.257;Name=RNA chaperone ProQ
1	FIG	CDS	257385	257498	.	-	0	ID=fig|6666666.507028.peg.258;Name=hypothetical protein
1	FIG	CDS	257502	257999	.	-	0	ID=fig|6666666.507028.peg.259;Name=Free methionine-(R)-sulfoxide reductase%2C contains GAF domain
1	FIG	CDS	258250	258372	.	-	1	ID=fig|6666666.507028.peg.260;Name=hypothetical protein
1	FIG	CDS	258667	258909	.	+	1	ID=fig|6666666.507028.peg.261;Name=hypothetical protein
1	FIG	CDS	259136	259477	.	-	2	ID=fig|6666666.507028.peg.262;Name=FIG00923183: possible exported protein YebY
1	FIG	CDS	259571	259744	.	+	2	ID=fig|6666666.507028.peg.263;Name=hypothetical protein
1	FIG	CDS	259754	260647	.	-	2	ID=fig|6666666.507028.peg.264;Name=Copper resistance protein CopD
1	FIG	CDS	260650	261036	.	-	1	ID=fig|6666666.507028.peg.265;Name=Copper resistance protein CopC
1	FIG	CDS	261356	261859	.	-	2	ID=fig|6666666.507028.peg.266;Name=Bacterial non-heme ferritin (EC 1.16.3.2);Ontology_term=KEGG_ENZYME:1.16.3.2
1	FIG	CDS	262173	262403	.	+	0	ID=fig|6666666.507028.peg.267;Name=DNA polymerase III theta subunit (EC 2.7.7.7);Ontology_term=KEGG_ENZYME:2.7.7.7
1	FIG	CDS	262578	263531	.	-	0	ID=fig|6666666.507028.peg.268;Name=Proline iminopeptidase (EC 3.4.11.5);Ontology_term=KEGG_ENZYME:3.4.11.5
1	FIG	CDS	263605	263979	.	-	1	ID=fig|6666666.507028.peg.269;Name=Small secreted protein YebF
1	FIG	CDS	264081	264266	.	-	0	ID=fig|6666666.507028.peg.270;Name=UPF0181 protein YoaH
1	FIG	CDS	264531	264791	.	+	0	ID=fig|6666666.507028.peg.271;Name=Para-aminobenzoate synthase%2C aminase component (EC 2.6.1.85);Ontology_term=KEGG_ENZYME:2.6.1.85
1	FIG	CDS	264827	265903	.	+	2	ID=fig|6666666.507028.peg.272;Name=Para-aminobenzoate synthase%2C aminase component (EC 2.6.1.85);Ontology_term=KEGG_ENZYME:2.6.1.85
1	FIG	CDS	265900	266463	.	+	1	ID=fig|6666666.507028.peg.273;Name=Uncharacterized Nudix hydrolase NudL
1	FIG	CDS	266635	267999	.	+	1	ID=fig|6666666.507028.peg.274;Name=L-serine dehydratase%2C beta subunit (EC 4.3.1.17) / L-serine dehydratase%2C alpha subunit (EC 4.3.1.17);Ontology_term=KEGG_ENZYME:4.3.1.17,KEGG_ENZYME:4.3.1.17
1	FIG	CDS	268512	269480	.	+	0	ID=fig|6666666.507028.peg.275;Name=PTS system%2C mannose-specific IIA component (EC 2.7.1.191) / PTS system%2C mannose-specific IIB component (EC 2.7.1.191);Ontology_term=KEGG_ENZYME:2.7.1.191,KEGG_ENZYME:2.7.1.191
1	FIG	CDS	269556	270356	.	+	0	ID=fig|6666666.507028.peg.276;Name=PTS system%2C mannose-specific IIC component
1	FIG	CDS	270370	271236	.	+	1	ID=fig|6666666.507028.peg.277;Name=PTS system%2C mannose-specific IID component
1	FIG	CDS	271303	271761	.	+	1	ID=fig|6666666.507028.peg.278;Name=UPF0266 membrane protein YobD
1	FIG	CDS	271930	272082	.	+	1	ID=fig|6666666.507028.peg.279;Name=hypothetical protein
1	FIG	CDS	272186	272767	.	+	2	ID=fig|6666666.507028.peg.280;Name=Putative manganese efflux pump MntP
1	FIG	CDS	272825	273643	.	-	2	ID=fig|6666666.507028.peg.281;Name=23S rRNA (guanine(745)-N(1))-methyltransferase (EC 2.1.1.187);Ontology_term=KEGG_ENZYME:2.1.1.187
1	FIG	CDS	273923	274174	.	+	2	ID=fig|6666666.507028.peg.282;Name=hypothetical protein
1	FIG	CDS	274134	274307	.	+	0	ID=fig|6666666.507028.peg.283;Name=hypothetical protein
1	FIG	CDS	274754	275044	.	-	2	ID=fig|6666666.507028.peg.284;Name=Antitoxin to RelE-like translational repressor toxin
1	FIG	CDS	275047	275403	.	-	1	ID=fig|6666666.507028.peg.285;Name=RelE-like translational repressor toxin
1	FIG	CDS	275590	275733	.	+	1	ID=fig|6666666.507028.peg.286;Name=hypothetical protein
1	FIG	CDS	276109	276243	.	-	1	ID=fig|6666666.507028.peg.287;Name=hypothetical protein%3B Some similarities with unknown protein
1	FIG	CDS	276592	277059	.	-	1	ID=fig|6666666.507028.peg.288;Name=hypothetical protein
1	FIG	CDS	277056	278234	.	-	0	ID=fig|6666666.507028.peg.289;Name=hypothetical protein
1	FIG	CDS	278244	278522	.	-	0	ID=fig|6666666.507028.peg.290;Name=Resolvase/Integrase TinR protein
1	FIG	CDS	278479	280056	.	-	1	ID=fig|6666666.507028.peg.291;Name=GMP synthase [glutamine-hydrolyzing]%2C amidotransferase subunit (EC 6.3.5.2) / GMP synthase [glutamine-hydrolyzing]%2C ATP pyrophosphatase subunit (EC 6.3.5.2);Ontology_term=KEGG_ENZYME:6.3.5.2,KEGG_ENZYME:6.3.5.2
1	FIG	CDS	280131	281684	.	-	0	ID=fig|6666666.507028.peg.292;Name=Inosine-5'-monophosphate dehydrogenase (EC 1.1.1.205) / CBS domain;Ontology_term=KEGG_ENZYME:1.1.1.205
1	FIG	CDS	281770	283143	.	+	1	ID=fig|6666666.507028.peg.293;Name=Exodeoxyribonuclease VII large subunit (EC 3.1.11.6);Ontology_term=KEGG_ENZYME:3.1.11.6
1	FIG	CDS	283177	285465	.	-	1	ID=fig|6666666.507028.peg.294;Name=Putative Ton-B dependent hemine receptor
1	FIG	CDS	285595	287754	.	-	1	ID=fig|6666666.507028.peg.295;Name=Protease II (EC 3.4.21.83);Ontology_term=KEGG_ENZYME:3.4.21.83
1	FIG	CDS	287783	288583	.	-	2	ID=fig|6666666.507028.peg.296;Name=putative TonB-dependent receptor
1	FIG	CDS	288737	289612	.	-	2	ID=fig|6666666.507028.peg.297;Name=Uncharacterized iron-regulated protein
1	FIG	CDS	289712	291991	.	-	2	ID=fig|6666666.507028.peg.298;Name=NADP-dependent malic enzyme (EC 1.1.1.40);Ontology_term=KEGG_ENZYME:1.1.1.40
1	FIG	CDS	292576	293211	.	+	1	ID=fig|6666666.507028.peg.299;Name=Nitrate/nitrite response regulator protein NarP
1	FIG	CDS	293420	293806	.	+	2	ID=fig|6666666.507028.peg.300;Name=FIG138056: a glutathione-dependent thiol reductase
1	FIG	CDS	293808	294935	.	+	0	ID=fig|6666666.507028.peg.301;Name=N-succinyl-L%2CL-diaminopimelate desuccinylase (EC 3.5.1.18);Ontology_term=KEGG_ENZYME:3.5.1.18
1	FIG	CDS	294932	295621	.	+	2	ID=fig|6666666.507028.peg.302;Name=FIG009095: D%2CD-carboxypeptidase family protein
1	FIG	CDS	295609	295797	.	+	1	ID=fig|6666666.507028.peg.303;Name=UPF0370 protein YpfN
1	FIG	CDS	295748	297811	.	-	2	ID=fig|6666666.507028.peg.304;Name=tRNA cytosine(34) acetyltransferase (EC 2.3.1.193);Ontology_term=KEGG_ENZYME:2.3.1.193
1	FIG	CDS	297817	298269	.	-	1	ID=fig|6666666.507028.peg.305;Name=UPF0756 membrane protein YeaL
1	FIG	CDS	298373	299143	.	-	2	ID=fig|6666666.507028.peg.306;Name=2%2C3-dihydro-2%2C3-dihydroxybenzoate dehydrogenase (EC 1.3.1.28) of siderophore biosynthesis;Ontology_term=KEGG_ENZYME:1.3.1.28
1	FIG	CDS	299190	299834	.	-	0	ID=fig|6666666.507028.peg.307;Name=Isochorismatase (EC 3.3.2.1) of siderophore biosynthesis;Ontology_term=KEGG_ENZYME:3.3.2.1
1	FIG	CDS	299857	301491	.	-	1	ID=fig|6666666.507028.peg.308;Name=2%2C3-dihydroxybenzoate-AMP ligase (EC 2.7.7.58) of siderophore biosynthesis;Ontology_term=KEGG_ENZYME:2.7.7.58
1	FIG	CDS	301745	302809	.	+	2	ID=fig|6666666.507028.peg.309;Name=Metallo cofactor biosynthesis protein%2C conjectural
1	FIG	CDS	302831	302995	.	-	2	ID=fig|6666666.507028.peg.310;Name=hypothetical protein
1	FIG	CDS	303588	304598	.	+	0	ID=fig|6666666.507028.peg.311;Name=hypothetical protein
1	FIG	CDS	304595	305089	.	+	2	ID=fig|6666666.507028.peg.312;Name=hypothetical protein
1	FIG	CDS	305107	309498	.	+	1	ID=fig|6666666.507028.peg.313;Name=Siderophore biosynthesis non-ribosomal peptide synthetase modules
1	FIG	CDS	309523	310680	.	+	1	ID=fig|6666666.507028.peg.314;Name=Macrolide-specific efflux protein MacA
1	FIG	CDS	310664	311329	.	+	2	ID=fig|6666666.507028.peg.315;Name=Macrolide export ATP-binding/permease protein MacB
1	FIG	CDS	311326	312555	.	+	1	ID=fig|6666666.507028.peg.316;Name=Macrolide export ATP-binding/permease protein MacB
1	FIG	CDS	312590	312820	.	+	2	ID=fig|6666666.507028.peg.317;Name=hypothetical protein%3B Some similarities with isochorismatase
1	FIG	CDS	312834	314009	.	-	0	ID=fig|6666666.507028.peg.318;Name=hypothetical protein%3B Some similarities with unknown protein
1	FIG	CDS	314081	314800	.	-	2	ID=fig|6666666.507028.peg.319;Name=hypothetical protein
1	FIG	CDS	314793	314993	.	-	0	ID=fig|6666666.507028.peg.320;Name=hypothetical protein
1	FIG	CDS	314977	315144	.	-	1	ID=fig|6666666.507028.peg.321;Name=hypothetical protein
1	FIG	CDS	315236	316888	.	-	2	ID=fig|6666666.507028.peg.322;Name=Heterodimeric efflux ABC transporter%2C permease/ATP-binding subunit 2
1	FIG	CDS	316885	318612	.	-	1	ID=fig|6666666.507028.peg.323;Name=Heterodimeric efflux ABC transporter%2C permease/ATP-binding subunit 1
1	FIG	CDS	318620	318742	.	-	2	ID=fig|6666666.507028.peg.324;Name=hypothetical protein
1	FIG	CDS	319353	320066	.	-	0	ID=fig|6666666.507028.peg.325;Name=Phosphoribosylaminoimidazole-succinocarboxamide synthase (EC 6.3.2.6);Ontology_term=KEGG_ENZYME:6.3.2.6
1	FIG	CDS	320089	320202	.	-	1	ID=fig|6666666.507028.peg.326;Name=hypothetical protein
1	FIG	CDS	320498	321664	.	-	2	ID=fig|6666666.507028.peg.327;Name=hypothetical protein
1	FIG	CDS	321651	322118	.	-	0	ID=fig|6666666.507028.peg.328;Name=hypothetical protein
1	FIG	CDS	322275	322409	.	-	0	ID=fig|6666666.507028.peg.329;Name=Riboflavin synthase eubacterial/eukaryotic (EC 2.5.1.9);Ontology_term=KEGG_ENZYME:2.5.1.9
1	FIG	CDS	322571	323620	.	-	2	ID=fig|6666666.507028.peg.330;Name=Outer membrane beta-barrel assembly protein BamC
1	FIG	CDS	323637	324536	.	-	0	ID=fig|6666666.507028.peg.331;Name=4-hydroxy-tetrahydrodipicolinate synthase (EC 4.3.3.7);Ontology_term=KEGG_ENZYME:4.3.3.7
1	FIG	CDS	324795	325337	.	+	0	ID=fig|6666666.507028.peg.332;Name=Glycine cleavage system transcriptional antiactivator GcvR
1	FIG	CDS	325364	325834	.	+	2	ID=fig|6666666.507028.peg.333;Name=Thiol peroxidase%2C Bcp-type (EC 1.11.1.15);Ontology_term=KEGG_ENZYME:1.11.1.15
1	FIG	CDS	325961	327040	.	-	2	ID=fig|6666666.507028.peg.334;Name=Putative permease PerM ( YfgO)
1	FIG	CDS	327169	328632	.	+	1	ID=fig|6666666.507028.peg.335;Name=Exported zinc metalloprotease YfgC precursor
1	FIG	CDS	328642	328998	.	+	1	ID=fig|6666666.507028.peg.336;Name=Uncharacterized protein YfgD%2C not an arsenate reductase
1	FIG	CDS	329038	329745	.	-	1	ID=fig|6666666.507028.peg.337;Name=DnaA inactivator Hda (shorter homolog of DnaA)
1	FIG	CDS	329980	330570	.	-	1	ID=fig|6666666.507028.peg.338;Name=hypothetical protein
1	FIG	CDS	330637	331314	.	-	1	ID=fig|6666666.507028.peg.339;Name=hypothetical protein
1	FIG	CDS	331686	331991	.	+	0	ID=fig|6666666.507028.peg.340;Name=PTS system%2C cellobiose-specific IIB component (EC 2.7.1.205);Ontology_term=KEGG_ENZYME:2.7.1.205
1	FIG	CDS	332021	333349	.	+	2	ID=fig|6666666.507028.peg.341;Name=PTS system%2C cellobiose-specific IIC component
1	FIG	CDS	333368	333691	.	+	2	ID=fig|6666666.507028.peg.342;Name=PTS system%2C IIA component
1	FIG	CDS	333688	334995	.	+	1	ID=fig|6666666.507028.peg.343;Name=6-phospho-beta-glucosidase (EC 3.2.1.86);Ontology_term=KEGG_ENZYME:3.2.1.86
1	FIG	CDS	335239	335547	.	+	1	ID=fig|6666666.507028.peg.344;Name=hypothetical protein
1	FIG	CDS	335544	335948	.	+	0	ID=fig|6666666.507028.peg.345;Name=hypothetical protein
1	FIG	CDS	336109	336357	.	+	1	ID=fig|6666666.507028.peg.346;Name=Programmed cell death antitoxin MazE
1	FIG	CDS	336357	336716	.	+	0	ID=fig|6666666.507028.peg.347;Name=Programmed cell death toxin MazF
1	FIG	CDS	336794	338086	.	-	2	ID=fig|6666666.507028.peg.348;Name=Uracil permease @ Uracil:proton symporter UraA
1	FIG	CDS	338154	338780	.	-	0	ID=fig|6666666.507028.peg.349;Name=Uracil phosphoribosyltransferase (EC 2.4.2.9);Ontology_term=KEGG_ENZYME:2.4.2.9
1	FIG	CDS	339007	340047	.	+	1	ID=fig|6666666.507028.peg.350;Name=Phosphoribosylformylglycinamidine cyclo-ligase (EC 6.3.3.1);Ontology_term=KEGG_ENZYME:6.3.3.1
1	FIG	CDS	340044	340682	.	+	0	ID=fig|6666666.507028.peg.351;Name=Phosphoribosylglycinamide formyltransferase (EC 2.1.2.2);Ontology_term=KEGG_ENZYME:2.1.2.2
1	FIG	CDS	340908	341477	.	+	0	ID=fig|6666666.507028.peg.352;Name=Spermidine N1-acetyltransferase (EC 2.3.1.57);Ontology_term=KEGG_ENZYME:2.3.1.57
1	FIG	CDS	341541	343610	.	+	0	ID=fig|6666666.507028.peg.353;Name=Polyphosphate kinase (EC 2.7.4.1);Ontology_term=KEGG_ENZYME:2.7.4.1
1	FIG	CDS	343614	345146	.	+	0	ID=fig|6666666.507028.peg.354;Name=Exopolyphosphatase (EC 3.6.1.11);Ontology_term=KEGG_ENZYME:3.6.1.11
1	FIG	CDS	345159	345320	.	+	0	ID=fig|6666666.507028.peg.355;Name=hypothetical protein
1	FIG	CDS	345405	346250	.	-	0	ID=fig|6666666.507028.peg.356;Name=Permease of the drug/metabolite transporter (DMT) superfamily
1	FIG	CDS	346266	347504	.	-	0	ID=fig|6666666.507028.peg.357;Name=Argininosuccinate lyase (EC 4.3.2.1);Ontology_term=KEGG_ENZYME:4.3.2.1
1	FIG	CDS	347956	348354	.	+	1	ID=fig|6666666.507028.peg.358;Name=RidA/YER057c/UK114 superfamily%2C group 6
1	FIG	CDS	348405	349709	.	+	0	ID=fig|6666666.507028.peg.359;Name=3-phosphoshikimate 1-carboxyvinyltransferase (EC 2.5.1.19);Ontology_term=KEGG_ENZYME:2.5.1.19
1	FIG	CDS	349737	351092	.	+	0	ID=fig|6666666.507028.peg.360;Name=3-phosphoshikimate 1-carboxyvinyltransferase (EC 2.5.1.19);Ontology_term=KEGG_ENZYME:2.5.1.19
1	FIG	CDS	351128	352660	.	+	2	ID=fig|6666666.507028.peg.361;Name=Asparagine synthetase [glutamine-hydrolyzing] (EC 6.3.5.4);Ontology_term=KEGG_ENZYME:6.3.5.4
1	FIG	CDS	352746	353498	.	-	0	ID=fig|6666666.507028.peg.362;Name=Predicted N-ribosylNicotinamide CRP-like regulator
1	FIG	CDS	353498	354487	.	-	2	ID=fig|6666666.507028.peg.363;Name=Adenosine deaminase (EC 3.5.4.4);Ontology_term=KEGG_ENZYME:3.5.4.4
1	FIG	CDS	354513	355442	.	-	0	ID=fig|6666666.507028.peg.364;Name=Inosine-uridine preferring nucleoside hydrolase (EC 3.2.2.1);Ontology_term=KEGG_ENZYME:3.2.2.1
1	FIG	CDS	355490	355798	.	-	2	ID=fig|6666666.507028.peg.365;Name=hypothetical protein
1	FIG	CDS	355920	357125	.	+	0	ID=fig|6666666.507028.peg.366;Name=Multidrug efflux system MdtABC-TolC%2C membrane fusion component MdtA
1	FIG	CDS	357125	360271	.	+	2	ID=fig|6666666.507028.peg.367;Name=Multidrug efflux system MdtABC-TolC%2C inner-membrane proton/drug antiporter MdtB (RND type)
1	FIG	CDS	360268	363354	.	+	1	ID=fig|6666666.507028.peg.368;Name=Multidrug efflux system MdtABC-TolC%2C inner-membrane proton/drug antiporter MdtC (RND type)
1	FIG	CDS	363351	364739	.	+	0	ID=fig|6666666.507028.peg.369;Name=Sensory histidine kinase BaeS
1	FIG	CDS	364736	365440	.	+	2	ID=fig|6666666.507028.peg.370;Name=Response regulator BaeR
1	FIG	CDS	365538	365882	.	+	0	ID=fig|6666666.507028.peg.371;Name=UPF0339 protein YegP.N / UPF0339 protein YegP.C
1	FIG	CDS	366081	367457	.	+	0	ID=fig|6666666.507028.peg.372;Name=Uncharacterized protease YegQ
1	FIG	CDS	369160	369276	.	+	1	ID=fig|6666666.507028.peg.373;Name=hypothetical protein
1	FIG	CDS	369475	370524	.	+	1	ID=fig|6666666.507028.peg.374;Name=Fructose-bisphosphate aldolase class I (EC 4.1.2.13);Ontology_term=KEGG_ENZYME:4.1.2.13
1	FIG	CDS	370547	370663	.	+	2	ID=fig|6666666.507028.peg.375;Name=hypothetical protein
1	FIG	CDS	370783	371583	.	-	1	ID=fig|6666666.507028.peg.376;Name=Hydroxymethylpyrimidine phosphate kinase ThiD (EC 2.7.4.7);Ontology_term=KEGG_ENZYME:2.7.4.7
1	FIG	CDS	371955	372164	.	-	0	ID=fig|6666666.507028.peg.377;Name=Cold shock protein of CSP family
1	FIG	CDS	372765	373388	.	+	0	ID=fig|6666666.507028.peg.378;Name=Lipid A palmitoyltransferase PagP (EC 2.3.1.251);Ontology_term=KEGG_ENZYME:2.3.1.251
1	FIG	CDS	373536	374915	.	-	0	ID=fig|6666666.507028.peg.379;Name=Phenylalanine-specific permease
1	FIG	CDS	375085	375228	.	-	1	ID=fig|6666666.507028.peg.380;Name=hypothetical protein
1	FIG	CDS	375545	375928	.	+	2	ID=fig|6666666.507028.peg.381;Name=Transcriptional regulator%2C AraC family
1	FIG	CDS	376044	376937	.	-	0	ID=fig|6666666.507028.peg.382;Name=Permease of the drug/metabolite transporter (DMT) superfamily
1	FIG	CDS	376958	377452	.	-	2	ID=fig|6666666.507028.peg.383;Name=putative membrane protein
1	FIG	CDS	377524	377673	.	-	1	ID=fig|6666666.507028.peg.384;Name=hypothetical protein
1	FIG	CDS	377810	378238	.	+	2	ID=fig|6666666.507028.peg.385;Name=hypothetical protein
1	FIG	CDS	378709	379530	.	-	1	ID=fig|6666666.507028.peg.386;Name=N-acetylmuramoyl-L-alanine amidase (EC 3.5.1.28) @ 1%2C6-anhydro-N-acetylmuramyl-L-alanine amidase;Ontology_term=KEGG_ENZYME:3.5.1.28
1	FIG	CDS	379904	381367	.	-	2	ID=fig|6666666.507028.peg.387;Name=Sodium:alanine symporter family protein
1	FIG	CDS	382654	382770	.	-	1	ID=fig|6666666.507028.peg.388;Name=hypothetical protein
1	FIG	CDS	383115	383300	.	+	0	ID=fig|6666666.507028.peg.389;Name=hypothetical protein
1	FIG	CDS	383911	384306	.	-	1	ID=fig|6666666.507028.peg.390;Name=Phage protein
1	FIG	CDS	384390	384560	.	-	0	ID=fig|6666666.507028.peg.391;Name=hypothetical protein
1	FIG	CDS	384774	386027	.	-	0	ID=fig|6666666.507028.peg.392;Name=Isocitrate dehydrogenase [NADP] (EC 1.1.1.42);Ontology_term=KEGG_ENZYME:1.1.1.42
1	FIG	CDS	386164	386796	.	+	1	ID=fig|6666666.507028.peg.393;Name=LSU rRNA pseudouridine(2457) synthase (EC 5.4.99.20);Ontology_term=KEGG_ENZYME:5.4.99.20
1	FIG	CDS	386789	387238	.	+	2	ID=fig|6666666.507028.peg.394;Name=Nudix-like NDP and NTP phosphohydrolase NudJ
1	FIG	CDS	387323	388426	.	+	2	ID=fig|6666666.507028.peg.395;Name=tRNA-specific 2-thiouridylase MnmA (EC 2.8.1.13);Ontology_term=KEGG_ENZYME:2.8.1.13
1	FIG	CDS	388429	389055	.	+	1	ID=fig|6666666.507028.peg.396;Name=High frequency lysogenization protein HflD
1	FIG	CDS	389079	390449	.	+	0	ID=fig|6666666.507028.peg.397;Name=Adenylosuccinate lyase (EC 4.3.2.2) @ SAICAR lyase (EC 4.3.2.2);Ontology_term=KEGG_ENZYME:4.3.2.2,KEGG_ENZYME:4.3.2.2
1	FIG	CDS	390693	391361	.	+	0	ID=fig|6666666.507028.peg.398;Name=Transcriptional regulatory protein PhoP
1	FIG	CDS	391354	392844	.	+	1	ID=fig|6666666.507028.peg.399;Name=Sensor histidine kinase PhoQ (EC 2.7.13.3);Ontology_term=KEGG_ENZYME:2.7.13.3
1	FIG	CDS	392928	394049	.	+	0	ID=fig|6666666.507028.peg.400;Name=LSU ribosomal protein L16p arginine hydroxylase
1	FIG	CDS	394315	395580	.	-	1	ID=fig|6666666.507028.peg.401;Name=Tripeptide aminopeptidase (EC 3.4.11.4);Ontology_term=KEGG_ENZYME:3.4.11.4
1	FIG	CDS	395636	396487	.	-	2	ID=fig|6666666.507028.peg.402;Name=NAD-dependent protein deacetylase of SIR2 family
1	FIG	CDS	396579	397826	.	-	0	ID=fig|6666666.507028.peg.403;Name=Lipoprotein releasing system transmembrane protein LolE
1	FIG	CDS	397826	398530	.	-	2	ID=fig|6666666.507028.peg.404;Name=Lipoprotein-releasing system ATP-binding protein LolD
1	FIG	CDS	398523	399686	.	-	0	ID=fig|6666666.507028.peg.405;Name=Lipoprotein releasing system transmembrane protein LolC
1	FIG	CDS	399717	399905	.	+	0	ID=fig|6666666.507028.peg.406;Name=hypothetical protein
1	FIG	CDS	399923	403369	.	+	2	ID=fig|6666666.507028.peg.407;Name=Transcription-repair coupling factor
1	FIG	CDS	403470	403598	.	-	0	ID=fig|6666666.507028.peg.408;Name=hypothetical protein
1	FIG	CDS	404035	405015	.	+	1	ID=fig|6666666.507028.peg.409;Name=PvcA protein%2C related to known isonitrile synthases
1	FIG	CDS	405028	405873	.	+	1	ID=fig|6666666.507028.peg.410;Name=PvcB protein%2C related to amino acid oxidizing enzymes
1	FIG	CDS	405967	406356	.	-	1	ID=fig|6666666.507028.peg.411;Name=hypothetical protein
1	FIG	CDS	406359	406556	.	-	0	ID=fig|6666666.507028.peg.412;Name=hypothetical protein
1	FIG	CDS	406614	406853	.	-	0	ID=fig|6666666.507028.peg.413;Name=hypothetical protein
1	FIG	CDS	406843	408105	.	-	1	ID=fig|6666666.507028.peg.414;Name=Putative large exoprotein involved in heme utilization or adhesion of ShlA/HecA/FhaA family
10	FIG	CDS	275	550	.	-	2	ID=fig|6666666.507028.peg.415;Name=Death on curing protein%2C Doc toxin
10	FIG	CDS	550	831	.	-	1	ID=fig|6666666.507028.peg.416;Name=hypothetical protein
10	FIG	CDS	875	1012	.	+	2	ID=fig|6666666.507028.peg.417;Name=glycosyl transferase%2C family 2
10	FIG	CDS	1014	1838	.	+	0	ID=fig|6666666.507028.peg.418;Name=Inositol-1-phosphate synthase (EC 5.5.1.4);Ontology_term=KEGG_ENZYME:5.5.1.4
10	FIG	CDS	1989	2246	.	-	0	ID=fig|6666666.507028.peg.419;Name=Mobile element protein
10	FIG	CDS	2255	2503	.	-	2	ID=fig|6666666.507028.peg.420;Name=Mobile element protein
10	FIG	CDS	2506	2898	.	-	1	ID=fig|6666666.507028.peg.421;Name=Mobile element protein
10	FIG	CDS	3077	3904	.	-	2	ID=fig|6666666.507028.peg.422;Name=5-deoxy-glucuronate isomerase (EC 5.3.1.30);Ontology_term=KEGG_ENZYME:5.3.1.30
10	FIG	CDS	3950	4840	.	-	2	ID=fig|6666666.507028.peg.423;Name=Inosose dehydratase (EC 4.2.1.44);Ontology_term=KEGG_ENZYME:4.2.1.44
10	FIG	CDS	4881	6785	.	-	0	ID=fig|6666666.507028.peg.424;Name=5-keto-2-deoxygluconokinase (EC 2.7.1.92) / uncharacterized domain;Ontology_term=KEGG_ENZYME:2.7.1.92
10	FIG	CDS	6861	7994	.	-	0	ID=fig|6666666.507028.peg.425;Name=Myo-inositol 2-dehydrogenase 2 (EC 1.1.1.18);Ontology_term=KEGG_ENZYME:1.1.1.18
10	FIG	CDS	8210	8341	.	+	2	ID=fig|6666666.507028.peg.426;Name=hypothetical protein
10	FIG	CDS	8539	10242	.	-	1	ID=fig|6666666.507028.peg.427;Name=Sodium/myo-inositol cotransporter
10	FIG	CDS	10362	11348	.	-	0	ID=fig|6666666.507028.peg.428;Name=Myo-inositol 2-dehydrogenase 1 (EC 1.1.1.18);Ontology_term=KEGG_ENZYME:1.1.1.18
10	FIG	CDS	11714	13648	.	-	2	ID=fig|6666666.507028.peg.429;Name=3D-(3%2C5/4)-trihydroxycyclohexane-1%2C2-dione hydrolase (EC 3.7.1.22);Ontology_term=KEGG_ENZYME:3.7.1.22
10	FIG	CDS	13665	15176	.	-	0	ID=fig|6666666.507028.peg.430;Name=Malonate-semialdehyde dehydrogenase [inositol] (EC 1.2.1.18);Ontology_term=KEGG_ENZYME:1.2.1.18
10	FIG	CDS	15480	16313	.	+	0	ID=fig|6666666.507028.peg.431;Name=Predicted transcriptional regulator of the myo-inositol catabolic operon
10	FIG	CDS	16659	17018	.	+	0	ID=fig|6666666.507028.peg.432;Name=putative secreted protein
10	FIG	CDS	17163	17498	.	+	0	ID=fig|6666666.507028.peg.433;Name=Protein secretion chaperonin CsaA
10	FIG	CDS	17555	18262	.	+	2	ID=fig|6666666.507028.peg.434;Name=Transcriptional regulator%2C AraC family
10	FIG	CDS	18330	18617	.	+	0	ID=fig|6666666.507028.peg.435;Name=Toxin HigB
10	FIG	CDS	18632	18958	.	+	2	ID=fig|6666666.507028.peg.436;Name=Antitoxin HigA
10	FIG	CDS	19041	20579	.	-	0	ID=fig|6666666.507028.peg.437;Name=Di-tripeptide/cation symporter
10	FIG	CDS	21179	22120	.	-	2	ID=fig|6666666.507028.peg.438;Name=Lipid A biosynthesis lauroyl acyltransferase (EC 2.3.1.241);Ontology_term=KEGG_ENZYME:2.3.1.241
10	FIG	CDS	22383	22619	.	+	0	ID=fig|6666666.507028.peg.439;Name=DNA-damage-inducible protein I
10	FIG	CDS	22875	23933	.	+	0	ID=fig|6666666.507028.peg.440;Name=Rhodanese domain protein%2C Enterobacterial subgroup%2C YceA homolog
10	FIG	CDS	24122	24724	.	-	2	ID=fig|6666666.507028.peg.441;Name=Transcriptional regulator%2C LuxA family
10	FIG	CDS	24928	25182	.	-	1	ID=fig|6666666.507028.peg.442;Name=Biofilm regulator BssS
10	FIG	CDS	25383	26435	.	-	0	ID=fig|6666666.507028.peg.443;Name=Dihydroorotase (EC 3.5.2.3);Ontology_term=KEGG_ENZYME:3.5.2.3
10	FIG	CDS	27566	27691	.	-	2	ID=fig|6666666.507028.peg.444;Name=hypothetical protein
10	FIG	CDS	27960	28100	.	-	0	ID=fig|6666666.507028.peg.445;Name=hypothetical protein
10	FIG	CDS	28099	29175	.	+	1	ID=fig|6666666.507028.peg.446;Name=hypothetical protein
10	FIG	CDS	29544	30050	.	-	0	ID=fig|6666666.507028.peg.447;Name=Inner membrane protein YlaC
10	FIG	CDS	30078	30254	.	+	0	ID=fig|6666666.507028.peg.448;Name=hypothetical protein
10	FIG	CDS	30660	30872	.	+	0	ID=fig|6666666.507028.peg.449;Name=Cold shock protein of CSP family > CspC (naming convention as in E.coli)
10	FIG	CDS	31014	31130	.	-	0	ID=fig|6666666.507028.peg.450;Name=hypothetical protein
10	FIG	CDS	31288	32022	.	+	1	ID=fig|6666666.507028.peg.451;Name=Mg(2+)-transport-ATPase-associated protein MgtC
10	FIG	CDS	32501	32641	.	+	2	ID=fig|6666666.507028.peg.452;Name=hypothetical protein
10	FIG	CDS	33036	33173	.	-	0	ID=fig|6666666.507028.peg.453;Name=hypothetical protein
10	FIG	CDS	33335	33520	.	+	2	ID=fig|6666666.507028.peg.454;Name=hypothetical protein
10	FIG	CDS	33585	33746	.	-	0	ID=fig|6666666.507028.peg.455;Name=hypothetical protein
10	FIG	CDS	33856	34035	.	-	1	ID=fig|6666666.507028.peg.456;Name=hypothetical protein
10	FIG	CDS	35596	35946	.	+	1	ID=fig|6666666.507028.peg.457;Name=Flagellar transcriptional activator FlhD
10	FIG	CDS	35950	36531	.	+	1	ID=fig|6666666.507028.peg.458;Name=Flagellar transcriptional activator FlhC
10	FIG	CDS	36538	37554	.	+	1	ID=fig|6666666.507028.peg.459;Name=Flagellar motor rotation protein MotA
10	FIG	CDS	37551	38552	.	+	0	ID=fig|6666666.507028.peg.460;Name=Flagellar motor rotation protein MotB
10	FIG	CDS	38555	40600	.	+	2	ID=fig|6666666.507028.peg.461;Name=Signal transduction histidine kinase CheA
10	FIG	CDS	40652	41149	.	+	2	ID=fig|6666666.507028.peg.462;Name=Positive regulator of CheA protein activity (CheW)
10	FIG	CDS	41320	43014	.	+	1	ID=fig|6666666.507028.peg.463;Name=Methyl-accepting chemotaxis sensor/transducer protein
10	FIG	CDS	43068	44702	.	+	0	ID=fig|6666666.507028.peg.464;Name=Methyl-accepting chemotaxis protein IV (dipeptide chemoreceptor protein)
10	FIG	CDS	44709	45596	.	+	0	ID=fig|6666666.507028.peg.465;Name=Chemotaxis protein methyltransferase CheR (EC 2.1.1.80);Ontology_term=KEGG_ENZYME:2.1.1.80
10	FIG	CDS	45589	46641	.	+	1	ID=fig|6666666.507028.peg.466;Name=Chemotaxis response regulator protein-glutamate methylesterase CheB (EC 3.1.1.61);Ontology_term=KEGG_ENZYME:3.1.1.61
10	FIG	CDS	46836	47225	.	+	0	ID=fig|6666666.507028.peg.467;Name=Chemotaxis regulator - transmits chemoreceptor signals to flagellar motor components CheY
10	FIG	CDS	47235	47885	.	+	0	ID=fig|6666666.507028.peg.468;Name=Chemotaxis response - phosphatase CheZ
10	FIG	CDS	48200	48559	.	-	2	ID=fig|6666666.507028.peg.469;Name=hypothetical protein
10	FIG	CDS	48611	51808	.	-	2	ID=fig|6666666.507028.peg.470;Name=Polyketide synthase modules and related proteins
10	FIG	CDS	51837	53102	.	-	0	ID=fig|6666666.507028.peg.471;Name=Uncharacterized MFS-type transporter
10	FIG	CDS	53099	65569	.	-	2	ID=fig|6666666.507028.peg.472;Name=Polyketide synthase modules and related proteins
10	FIG	CDS	65663	66481	.	-	2	ID=fig|6666666.507028.peg.473;Name=hypothetical protein
10	FIG	CDS	66768	66956	.	-	0	ID=fig|6666666.507028.peg.474;Name=Cytotoxic necrotizing factor 1
10	FIG	CDS	68059	68358	.	-	1	ID=fig|6666666.507028.peg.475;Name=Putative transcriptional regulator
10	FIG	CDS	68458	69864	.	-	1	ID=fig|6666666.507028.peg.476;Name=Putative glycoporin
10	FIG	CDS	69973	70098	.	-	1	ID=fig|6666666.507028.peg.477;Name=hypothetical protein
10	FIG	CDS	71031	71180	.	+	0	ID=fig|6666666.507028.peg.478;Name=hypothetical protein
10	FIG	CDS	71158	71355	.	+	1	ID=fig|6666666.507028.peg.479;Name=hypothetical protein
10	FIG	CDS	71367	73364	.	+	0	ID=fig|6666666.507028.peg.480;Name=Branched-chain alpha-keto acid dehydrogenase%2C E1 component%2C alpha subunit (EC 1.2.4.4) / Branched-chain alpha-keto acid dehydrogenase%2C E1 component%2C beta subunit (EC 1.2.4.4);Ontology_term=KEGG_ENZYME:1.2.4.4,KEGG_ENZYME:1.2.4.4
10	FIG	CDS	73374	74921	.	+	0	ID=fig|6666666.507028.peg.481;Name=TTP-dependent protein%2C related to E1 component of pyruvate/2-oxoglutarate/acetoin dehydrogenase
10	FIG	CDS	74914	76764	.	+	1	ID=fig|6666666.507028.peg.482;Name=Polyketide synthase modules and related proteins
10	FIG	CDS	76972	77115	.	-	1	ID=fig|6666666.507028.peg.483;Name=hypothetical protein
10	FIG	CDS	77570	77992	.	+	2	ID=fig|6666666.507028.peg.484;Name=Putative transmembrane protein
10	FIG	CDS	78364	78663	.	-	1	ID=fig|6666666.507028.peg.485;Name=Mobile element protein
10	FIG	CDS	78684	78866	.	+	0	ID=fig|6666666.507028.peg.486;Name=putative ORF-2
10	FIG	CDS	78844	78945	.	+	1	ID=fig|6666666.507028.peg.487;Name=putative ORF-2
10	FIG	CDS	78951	79202	.	+	0	ID=fig|6666666.507028.peg.488;Name=hypothetical protein%3B Some similarities with unknown protein
10	FIG	CDS	79464	79931	.	-	0	ID=fig|6666666.507028.peg.489;Name=hypothetical protein%3B Some similarities with immunity protein of pyocin S3
10	FIG	CDS	80039	80506	.	-	2	ID=fig|6666666.507028.peg.490;Name=hypothetical protein%3B Some similarities with immunity protein of pyocin S3
10	FIG	CDS	80613	81080	.	-	0	ID=fig|6666666.507028.peg.491;Name=hypothetical protein
10	FIG	CDS	81437	81625	.	-	2	ID=fig|6666666.507028.peg.492;Name=Hydrolase%2C HAD superfamily
10	FIG	CDS	81622	82266	.	-	1	ID=fig|6666666.507028.peg.493;Name=T6SS PAAR-repeat protein / RhaS protein
10	FIG	CDS	82401	82529	.	+	0	ID=fig|6666666.507028.peg.494;Name=hypothetical protein
10	FIG	CDS	82578	83729	.	+	0	ID=fig|6666666.507028.peg.495;Name=Flagellar biosynthesis protein FlhB
10	FIG	CDS	83722	85803	.	+	1	ID=fig|6666666.507028.peg.496;Name=Flagellar biosynthesis protein FlhA
10	FIG	CDS	86312	86731	.	+	2	ID=fig|6666666.507028.peg.497;Name=hypothetical protein
10	FIG	CDS	87322	87444	.	+	1	ID=fig|6666666.507028.peg.498;Name=hypothetical protein
10	FIG	CDS	87595	88038	.	+	1	ID=fig|6666666.507028.peg.499;Name=hypothetical protein%3B Some similarities with unknown protein
10	FIG	CDS	88218	89789	.	+	0	ID=fig|6666666.507028.peg.500;Name=probable outer membrane secretion protein - Rhodobacter capsulatus
10	FIG	CDS	89808	90230	.	+	0	ID=fig|6666666.507028.peg.501;Name=hypothetical protein
10	FIG	CDS	90266	91780	.	+	2	ID=fig|6666666.507028.peg.502;Name=probable outer membrane secretion protein - Rhodobacter capsulatus
10	FIG	CDS	91875	93389	.	+	0	ID=fig|6666666.507028.peg.503;Name=probable outer membrane secretion protein - Rhodobacter capsulatus
10	FIG	CDS	93458	94159	.	+	2	ID=fig|6666666.507028.peg.504;Name=probable outer membrane secretion protein - Rhodobacter capsulatus
10	FIG	CDS	94132	94794	.	+	1	ID=fig|6666666.507028.peg.505;Name=probable outer membrane secretion protein - Rhodobacter capsulatus
10	FIG	CDS	94944	96074	.	-	0	ID=fig|6666666.507028.peg.506;Name=DnaJ domain protein
10	FIG	CDS	96220	96357	.	+	1	ID=fig|6666666.507028.peg.507;Name=hypothetical protein
10	FIG	CDS	96415	96855	.	-	1	ID=fig|6666666.507028.peg.508;Name=Flagellar biosynthesis protein FlgN
10	FIG	CDS	96867	97169	.	-	0	ID=fig|6666666.507028.peg.509;Name=Negative regulator of flagellin synthesis FlgM (anti-sigma28)
10	FIG	CDS	97294	97953	.	-	1	ID=fig|6666666.507028.peg.510;Name=Flagellar basal-body P-ring formation protein FlgA
10	FIG	CDS	98191	98604	.	+	1	ID=fig|6666666.507028.peg.511;Name=Flagellar basal-body rod protein FlgB
10	FIG	CDS	98610	99014	.	+	0	ID=fig|6666666.507028.peg.512;Name=Flagellar basal-body rod protein FlgC
10	FIG	CDS	99027	99722	.	+	0	ID=fig|6666666.507028.peg.513;Name=Flagellar basal-body rod modification protein FlgD
10	FIG	CDS	99750	100964	.	+	0	ID=fig|6666666.507028.peg.514;Name=Flagellar hook protein FlgE
10	FIG	CDS	100983	101738	.	+	0	ID=fig|6666666.507028.peg.515;Name=Flagellar basal-body rod protein FlgF
10	FIG	CDS	101762	102544	.	+	2	ID=fig|6666666.507028.peg.516;Name=Flagellar basal-body rod protein FlgG
10	FIG	CDS	102621	103373	.	+	0	ID=fig|6666666.507028.peg.517;Name=Flagellar L-ring protein FlgH
10	FIG	CDS	103386	104495	.	+	0	ID=fig|6666666.507028.peg.518;Name=Flagellar P-ring protein FlgI
10	FIG	CDS	104495	105436	.	+	2	ID=fig|6666666.507028.peg.519;Name=Flagellar protein FlgJ [peptidoglycan hydrolase]
10	FIG	CDS	105571	107214	.	+	1	ID=fig|6666666.507028.peg.520;Name=Flagellar hook-associated protein FlgK
10	FIG	CDS	107251	107349	.	+	1	ID=fig|6666666.507028.peg.521;Name=hypothetical protein
10	FIG	CDS	107509	108474	.	+	1	ID=fig|6666666.507028.peg.522;Name=Flagellar hook-associated protein FlgL
10	FIG	CDS	108682	109005	.	-	1	ID=fig|6666666.507028.peg.523;Name=hypothetical protein
10	FIG	CDS	109139	109276	.	+	2	ID=fig|6666666.507028.peg.524;Name=hypothetical protein
10	FIG	CDS	109467	111437	.	+	0	ID=fig|6666666.507028.peg.525;Name=VgrG protein
10	FIG	CDS	111437	112363	.	+	2	ID=fig|6666666.507028.peg.526;Name=hypothetical protein
10	FIG	CDS	112384	113985	.	+	1	ID=fig|6666666.507028.peg.527;Name=Putative transmembrane protein
10	FIG	CDS	113993	114916	.	+	2	ID=fig|6666666.507028.peg.528;Name=putative secreted protein
100	FIG	CDS	205	1749	.	+	1	ID=fig|6666666.507028.peg.529;Name=Transposase / Integrase
100	FIG	CDS	1765	2253	.	+	1	ID=fig|6666666.507028.peg.530;Name=Mobile element protein
101	FIG	CDS	1	216	.	+	1	ID=fig|6666666.507028.peg.531;Name=Phage protein Mup46%2C V
101	FIG	CDS	206	1345	.	+	2	ID=fig|6666666.507028.peg.532;Name=Phage protein Mup47%2C W
101	FIG	CDS	1342	1938	.	+	1	ID=fig|6666666.507028.peg.533;Name=FIG121501: Prophage tail protein
101	FIG	CDS	1988	2047	.	+	2	ID=fig|6666666.507028.peg.534;Name=hypothetical protein
102	FIG	CDS	99	389	.	+	0	ID=fig|6666666.507028.peg.535;Name=Mobile element protein
102	FIG	CDS	453	1958	.	+	0	ID=fig|6666666.507028.peg.536;Name=Mobile element protein
103	FIG	CDS	2	1897	.	+	2	ID=fig|6666666.507028.peg.537;Name=Putative large exoprotein involved in heme utilization or adhesion of ShlA/HecA/FhaA family
104	FIG	CDS	2	964	.	+	2	ID=fig|6666666.507028.peg.538;Name=hypothetical protein
104	FIG	CDS	961	1896	.	+	1	ID=fig|6666666.507028.peg.539;Name=hypothetical protein
105	FIG	CDS	1	1845	.	+	1	ID=fig|6666666.507028.peg.540;Name=Polyketide synthase modules and related proteins
106	FIG	CDS	20	1636	.	-	2	ID=fig|6666666.507028.peg.541;Name=Uncharacterized DUF4277-domain-containing protein%2C perhaps a transposase
107	FIG	CDS	3	1277	.	-	0	ID=fig|6666666.507028.peg.542;Name=Retron-type RNA-directed DNA polymerase (EC 2.7.7.49);Ontology_term=KEGG_ENZYME:2.7.7.49
107	FIG	CDS	1660	1725	.	-	1	ID=fig|6666666.507028.peg.543;Name=hypothetical protein
109	FIG	CDS	2	1036	.	-	2	ID=fig|6666666.507028.peg.544;Name=Transposase
109	FIG	CDS	1210	1518	.	+	1	ID=fig|6666666.507028.peg.545;Name=Transposase
11	FIG	CDS	685	1437	.	+	1	ID=fig|6666666.507028.peg.546;Name=Outer-membrane-phospholipid-binding lipoprotein MlaA
11	FIG	CDS	1515	2828	.	-	0	ID=fig|6666666.507028.peg.547;Name=Long-chain fatty acid transport protein
11	FIG	CDS	3412	4722	.	+	1	ID=fig|6666666.507028.peg.548;Name=3-ketoacyl-CoA thiolase (EC 2.3.1.16);Ontology_term=KEGG_ENZYME:2.3.1.16
11	FIG	CDS	4722	6905	.	+	0	ID=fig|6666666.507028.peg.549;Name=Enoyl-CoA hydratase (EC 4.2.1.17) / Delta(3)-cis-delta(2)-trans-enoyl-CoA isomerase (EC 5.3.3.8) / 3-hydroxyacyl-CoA dehydrogenase (EC 1.1.1.35) / 3-hydroxybutyryl-CoA epimerase (EC 5.1.2.3);Ontology_term=KEGG_ENZYME:4.2.1.17,KEGG_ENZYME:5.3.3.8,KEGG_ENZYME:1.1.1.35,KEGG_ENZYME:5.1.2.3
11	FIG	CDS	7163	7645	.	+	2	ID=fig|6666666.507028.peg.550;Name=Phosphohistidine phosphatase SixA
11	FIG	CDS	7666	8199	.	-	1	ID=fig|6666666.507028.peg.551;Name=UPF0115 protein YfcN
11	FIG	CDS	8436	9683	.	+	0	ID=fig|6666666.507028.peg.552;Name=Imidazolonepropionase (EC 3.5.2.7);Ontology_term=KEGG_ENZYME:3.5.2.7
11	FIG	CDS	9694	10650	.	+	1	ID=fig|6666666.507028.peg.553;Name=Formiminoglutamase (EC 3.5.3.8);Ontology_term=KEGG_ENZYME:3.5.3.8
11	FIG	CDS	10756	11487	.	+	1	ID=fig|6666666.507028.peg.554;Name=Histidine utilization repressor
11	FIG	CDS	11477	12133	.	-	2	ID=fig|6666666.507028.peg.555;Name=hypothetical protein%3B Some weak similarities with phosphoserine phosphatase
11	FIG	CDS	12247	13521	.	-	1	ID=fig|6666666.507028.peg.556;Name=hypothetical protein
11	FIG	CDS	13771	14370	.	+	1	ID=fig|6666666.507028.peg.557;Name=hypothetical protein
11	FIG	CDS	14484	14597	.	+	0	ID=fig|6666666.507028.peg.558;Name=hypothetical protein
11	FIG	CDS	14792	16471	.	+	2	ID=fig|6666666.507028.peg.559;Name=Urocanate hydratase (EC 4.2.1.49);Ontology_term=KEGG_ENZYME:4.2.1.49
11	FIG	CDS	16480	18024	.	+	1	ID=fig|6666666.507028.peg.560;Name=Histidine ammonia-lyase (EC 4.3.1.3);Ontology_term=KEGG_ENZYME:4.3.1.3
11	FIG	CDS	18112	19506	.	+	1	ID=fig|6666666.507028.peg.561;Name=Histidine transport protein (permease)
11	FIG	CDS	19862	20794	.	+	2	ID=fig|6666666.507028.peg.562;Name=Ribosomal protein L3 N(5)-glutamine methyltransferase (EC 2.1.1.298);Ontology_term=KEGG_ENZYME:2.1.1.298
11	FIG	CDS	20881	21966	.	+	1	ID=fig|6666666.507028.peg.563;Name=Chorismate synthase (EC 4.2.3.5);Ontology_term=KEGG_ENZYME:4.2.3.5
11	FIG	CDS	22055	22858	.	+	2	ID=fig|6666666.507028.peg.564;Name=Transmembrane protein YfcA
11	FIG	CDS	22881	23432	.	+	0	ID=fig|6666666.507028.peg.565;Name=Translation elongation factor P Lys34 hydroxylase
11	FIG	CDS	23454	23732	.	+	0	ID=fig|6666666.507028.peg.566;Name=Uncharacterized protein YfcL
11	FIG	CDS	23939	24151	.	-	2	ID=fig|6666666.507028.peg.567;Name=Death on curing protein%2C Doc toxin
11	FIG	CDS	24138	24437	.	-	0	ID=fig|6666666.507028.peg.568;Name=DNA-damage-inducible protein J
11	FIG	CDS	24541	26607	.	-	1	ID=fig|6666666.507028.peg.569;Name=tRNA (5-methylaminomethyl-2-thiouridylate)-methyltransferase (EC 2.1.1.61) / FAD-dependent cmnm(5)s(2)U34 oxidoreductase;Ontology_term=KEGG_ENZYME:2.1.1.61
11	FIG	CDS	26662	26790	.	+	1	ID=fig|6666666.507028.peg.570;Name=hypothetical protein
11	FIG	CDS	26854	27111	.	-	1	ID=fig|6666666.507028.peg.571;Name=hypothetical protein
11	FIG	CDS	27168	27713	.	-	0	ID=fig|6666666.507028.peg.572;Name=hypothetical protein
11	FIG	CDS	28388	29602	.	+	2	ID=fig|6666666.507028.peg.573;Name=3-oxoacyl-[acyl-carrier-protein] synthase%2C KASI (EC 2.3.1.41);Ontology_term=KEGG_ENZYME:2.3.1.41
11	FIG	CDS	30075	31595	.	-	0	ID=fig|6666666.507028.peg.574;Name=Tripartite tricarboxylate transporter TctA family
11	FIG	CDS	31606	32037	.	-	1	ID=fig|6666666.507028.peg.575;Name=Tripartite tricarboxylate transporter TctB family
11	FIG	CDS	32051	33031	.	-	2	ID=fig|6666666.507028.peg.576;Name=Tripartite tricarboxylate transporter TctC family
11	FIG	CDS	33411	34064	.	+	0	ID=fig|6666666.507028.peg.577;Name=hypothetical protein
11	FIG	CDS	34387	35064	.	+	1	ID=fig|6666666.507028.peg.578;Name=Tricarboxylate transport transcriptional regulator TctD
11	FIG	CDS	35051	36472	.	+	2	ID=fig|6666666.507028.peg.579;Name=Tricarboxylate transport sensor protein TctE
11	FIG	CDS	36469	37356	.	-	1	ID=fig|6666666.507028.peg.580;Name=Permease of the drug/metabolite transporter (DMT) superfamily
11	FIG	CDS	37459	38232	.	+	1	ID=fig|6666666.507028.peg.581;Name=Transcriptional regulator%2C AraC family
11	FIG	CDS	38322	39449	.	+	0	ID=fig|6666666.507028.peg.582;Name=Erythronate-4-phosphate dehydrogenase (EC 1.1.1.290);Ontology_term=KEGG_ENZYME:1.1.1.290
11	FIG	CDS	39501	40511	.	+	0	ID=fig|6666666.507028.peg.583;Name=Semialdehyde dehydrogenase%2C USG-1 protein
11	FIG	CDS	40511	41347	.	+	2	ID=fig|6666666.507028.peg.584;Name=tRNA pseudouridine(38-40) synthase (EC 5.4.99.12);Ontology_term=KEGG_ENZYME:5.4.99.12
11	FIG	CDS	41394	42083	.	+	0	ID=fig|6666666.507028.peg.585;Name=DedA protein
11	FIG	CDS	42186	43130	.	+	0	ID=fig|6666666.507028.peg.586;Name=Acetyl-coenzyme A carboxyl transferase beta chain (EC 6.4.1.2);Ontology_term=KEGG_ENZYME:6.4.1.2
11	FIG	CDS	43123	44421	.	+	1	ID=fig|6666666.507028.peg.587;Name=Dihydrofolate synthase (EC 6.3.2.12) @ Folylpolyglutamate synthase (EC 6.3.2.17);Ontology_term=KEGG_ENZYME:6.3.2.12,KEGG_ENZYME:6.3.2.17
11	FIG	CDS	44411	45094	.	+	2	ID=fig|6666666.507028.peg.588;Name=Septum-associated cell division protein DedD
11	FIG	CDS	45296	45802	.	+	2	ID=fig|6666666.507028.peg.589;Name=Colicin V production protein
11	FIG	CDS	45817	47334	.	+	1	ID=fig|6666666.507028.peg.590;Name=Amidophosphoribosyltransferase (EC 2.4.2.14);Ontology_term=KEGG_ENZYME:2.4.2.14
11	FIG	CDS	47381	47965	.	+	2	ID=fig|6666666.507028.peg.591;Name=Flavin prenyltransferase UbiX
11	FIG	CDS	48126	48353	.	+	0	ID=fig|6666666.507028.peg.592;Name=Transposase
11	FIG	CDS	48377	49291	.	-	2	ID=fig|6666666.507028.peg.593;Name=Cell division inhibitor Slr1223 (YfcH in EC)%2C contains epimerase/dehydratase and DUF1731 domains
11	FIG	CDS	49553	50173	.	-	2	ID=fig|6666666.507028.peg.594;Name=Probable glutathione S-transferase (EC 2.5.1.18)%2C YfcG homolog;Ontology_term=KEGG_ENZYME:2.5.1.18
11	FIG	CDS	50470	51999	.	-	1	ID=fig|6666666.507028.peg.595;Name=hypothetical protein
11	FIG	CDS	52068	52478	.	-	0	ID=fig|6666666.507028.peg.596;Name=hypothetical protein
11	FIG	CDS	52527	52664	.	+	0	ID=fig|6666666.507028.peg.597;Name=hypothetical protein
11	FIG	CDS	52900	53061	.	-	1	ID=fig|6666666.507028.peg.598;Name=hypothetical protein
11	FIG	CDS	53187	55064	.	+	0	ID=fig|6666666.507028.peg.599;Name=Lipase TseL
11	FIG	CDS	55422	55997	.	+	0	ID=fig|6666666.507028.peg.600;Name=Uncharacterized Nudix hydrolase YfcD
11	FIG	CDS	56085	56393	.	-	0	ID=fig|6666666.507028.peg.601;Name=Transcriptional regulator%2C AraC family
11	FIG	CDS	56724	56861	.	+	0	ID=fig|6666666.507028.peg.602;Name=hypothetical protein
11	FIG	CDS	57163	57525	.	+	1	ID=fig|6666666.507028.peg.603;Name=probable membrane protein YPO4049
11	FIG	CDS	57558	57788	.	+	0	ID=fig|6666666.507028.peg.604;Name=hypothetical protein%3B Some weak similarities with hypothetical protein
11	FIG	CDS	57951	58250	.	-	0	ID=fig|6666666.507028.peg.605;Name=(4S)-4-hydroxy-5-phosphonooxypentane-2%2C3-dione isomerase (EC 5.3.1.32);Ontology_term=KEGG_ENZYME:5.3.1.32
11	FIG	CDS	58263	59138	.	-	0	ID=fig|6666666.507028.peg.606;Name=3-hydroxy-5-phosphonooxypentane-2%2C4-dione thiolase (EC 2.3.1.245);Ontology_term=KEGG_ENZYME:2.3.1.245
11	FIG	CDS	59207	60226	.	-	2	ID=fig|6666666.507028.peg.607;Name=Autoinducer 2 (AI-2) ABC transporter%2C substrate-binding protein
11	FIG	CDS	60289	61290	.	-	1	ID=fig|6666666.507028.peg.608;Name=Autoinducer 2 (AI-2) ABC transporter%2C permease protein LsrD
11	FIG	CDS	61290	62291	.	-	0	ID=fig|6666666.507028.peg.609;Name=Autoinducer 2 (AI-2) ABC transporter%2C permease protein LsrC
11	FIG	CDS	62285	63820	.	-	2	ID=fig|6666666.507028.peg.610;Name=Autoinducer 2 (AI-2) ABC transporter%2C dimeric ATP-binding protein
11	FIG	CDS	64052	65053	.	+	2	ID=fig|6666666.507028.peg.611;Name=LsrR%2C transcriptional repressor of lsr operon
11	FIG	CDS	65144	66736	.	+	2	ID=fig|6666666.507028.peg.612;Name=Autoinducer 2 (AI-2) kinase LsrK (EC 2.7.1.-);Ontology_term=KEGG_ENZYME:2.7.1.-
11	FIG	CDS	66740	66895	.	-	2	ID=fig|6666666.507028.peg.613;Name=hypothetical protein
11	FIG	CDS	67348	68814	.	+	1	ID=fig|6666666.507028.peg.614;Name=hypothetical protein%3B Some similarities with unknown protein
11	FIG	CDS	69271	70221	.	-	1	ID=fig|6666666.507028.peg.615;Name=Transposase
11	FIG	CDS	70422	70601	.	-	0	ID=fig|6666666.507028.peg.616;Name=Oligopeptide ABC transporter%2C periplasmic oligopeptide-binding protein OppA (TC 3.A.1.5.1)
11	FIG	CDS	70729	70926	.	+	1	ID=fig|6666666.507028.peg.617;Name=Mobile element protein
11	FIG	CDS	70910	71143	.	+	2	ID=fig|6666666.507028.peg.618;Name=Gamma-aminobutyrate:alpha-ketoglutarate aminotransferase (EC 2.6.1.19);Ontology_term=KEGG_ENZYME:2.6.1.19
11	FIG	CDS	71196	71309	.	+	0	ID=fig|6666666.507028.peg.619;Name=hypothetical protein
11	FIG	CDS	71360	72688	.	+	2	ID=fig|6666666.507028.peg.620;Name=Uncharacterized MFS-type transporter
11	FIG	CDS	73316	73447	.	+	2	ID=fig|6666666.507028.peg.621;Name=hypothetical protein
11	FIG	CDS	73820	83740	.	+	2	ID=fig|6666666.507028.peg.622;Name=Polyketide synthase modules and related proteins
11	FIG	CDS	84051	84362	.	-	0	ID=fig|6666666.507028.peg.623;Name=Complete genome%3B segment 11/17
11	FIG	CDS	84564	84713	.	-	0	ID=fig|6666666.507028.peg.624;Name=hypothetical protein
11	FIG	CDS	85053	92198	.	-	0	ID=fig|6666666.507028.peg.625;Name=hypothetical protein
11	FIG	CDS	92294	94453	.	-	2	ID=fig|6666666.507028.peg.626;Name=Bacteriocin/lantibiotic efflux ABC transporter%2C permease/ATP-binding protein
11	FIG	CDS	94453	95841	.	-	1	ID=fig|6666666.507028.peg.627;Name=Putative transporter
11	FIG	CDS	95820	97961	.	-	0	ID=fig|6666666.507028.peg.628;Name=Bacteriocin/lantibiotic efflux ABC transporter%2C permease/ATP-binding protein
11	FIG	CDS	98168	98299	.	+	2	ID=fig|6666666.507028.peg.629;Name=hypothetical protein
11	FIG	CDS	98305	98580	.	+	1	ID=fig|6666666.507028.peg.630;Name=Long-chain-fatty-acid--CoA ligase (EC 6.2.1.3);Ontology_term=KEGG_ENZYME:6.2.1.3
11	FIG	CDS	98910	99296	.	-	0	ID=fig|6666666.507028.peg.631;Name=Transposase
11	FIG	CDS	99939	101372	.	+	0	ID=fig|6666666.507028.peg.632;Name=Retron-type RNA-directed DNA polymerase (EC 2.7.7.49);Ontology_term=KEGG_ENZYME:2.7.7.49
11	FIG	CDS	101339	101914	.	+	2	ID=fig|6666666.507028.peg.633;Name=Mobile element protein
11	FIG	CDS	101881	102531	.	+	1	ID=fig|6666666.507028.peg.634;Name=Mobile element protein
11	FIG	CDS	102764	103195	.	-	2	ID=fig|6666666.507028.peg.635;Name=Transposase
11	FIG	CDS	103503	103637	.	+	0	ID=fig|6666666.507028.peg.636;Name=hypothetical protein
11	FIG	CDS	103787	103909	.	+	2	ID=fig|6666666.507028.peg.637;Name=hypothetical protein
11	FIG	CDS	104239	108408	.	+	1	ID=fig|6666666.507028.peg.638;Name=Polyketide synthase modules and related proteins
110	FIG	CDS	1	1551	.	-	1	ID=fig|6666666.507028.peg.639;Name=Putative large exoprotein involved in heme utilization or adhesion of ShlA/HecA/FhaA family
111	FIG	CDS	1	585	.	-	1	ID=fig|6666666.507028.peg.640;Name=Phage tail fiber assembly protein
111	FIG	CDS	585	1535	.	-	0	ID=fig|6666666.507028.peg.641;Name=hypothetical protein%3B Some similarities with tail fiber protein
112	FIG	CDS	78	1532	.	+	0	ID=fig|6666666.507028.peg.642;Name=VgrG protein
113	FIG	CDS	279	575	.	+	0	ID=fig|6666666.507028.peg.643;Name=FIG022160: hypothetical toxin
113	FIG	CDS	577	861	.	+	1	ID=fig|6666666.507028.peg.644;Name=Addiction module antidote protein
113	FIG	CDS	1233	1334	.	+	0	ID=fig|6666666.507028.peg.645;Name=hypothetical protein
114	FIG	CDS	19	1395	.	-	1	ID=fig|6666666.507028.peg.646;Name=Transposase%2C VIBHAR_02188 family
115	FIG	CDS	126	569	.	-	0	ID=fig|6666666.507028.peg.647;Name=hypothetical protein
115	FIG	CDS	572	1489	.	-	2	ID=fig|6666666.507028.peg.648;Name=T6SS PAAR-repeat protein / RhaS protein
116	FIG	CDS	3	866	.	+	0	ID=fig|6666666.507028.peg.649;Name=hypothetical protein%3B Some similarities with tail fiber protein
116	FIG	CDS	866	1450	.	+	2	ID=fig|6666666.507028.peg.650;Name=Phage tail fiber assembly protein
117	FIG	CDS	2	355	.	+	2	ID=fig|6666666.507028.peg.651;Name=hypothetical protein%3B Some similarities with gp31 protein of Bacteriophage
117	FIG	CDS	393	1427	.	+	0	ID=fig|6666666.507028.peg.652;Name=hypothetical protein%3B Some similarities with gp31 protein of Bacteriophage
118	FIG	CDS	83	1390	.	+	2	ID=fig|6666666.507028.peg.653;Name=Transposase InsG for insertion sequence element IS4
119	FIG	CDS	2	193	.	+	2	ID=fig|6666666.507028.peg.654;Name=Phage lysozyme R (EC 3.2.1.17);Ontology_term=KEGG_ENZYME:3.2.1.17
119	FIG	CDS	190	639	.	+	1	ID=fig|6666666.507028.peg.655;Name=Phage endopeptidase Rz
119	FIG	CDS	781	936	.	+	1	ID=fig|6666666.507028.peg.656;Name=hypothetical protein
119	FIG	CDS	933	1109	.	-	0	ID=fig|6666666.507028.peg.657;Name=hypothetical protein
119	FIG	CDS	1164	1295	.	-	0	ID=fig|6666666.507028.peg.658;Name=hypothetical protein
12	FIG	CDS	2	418	.	+	2	ID=fig|6666666.507028.peg.659;Name=hypothetical protein
12	FIG	CDS	436	1236	.	-	1	ID=fig|6666666.507028.peg.660;Name=HAD phosphatase YigL
12	FIG	CDS	1264	2262	.	-	1	ID=fig|6666666.507028.peg.661;Name=Lysophospholipase (EC 3.1.1.5)%3B Monoglyceride lipase (EC 3.1.1.23);Ontology_term=KEGG_ENZYME:3.1.1.5,KEGG_ENZYME:3.1.1.23
12	FIG	CDS	2277	4103	.	-	0	ID=fig|6666666.507028.peg.662;Name=ATP-dependent DNA helicase RecQ
12	FIG	CDS	4552	6375	.	+	1	ID=fig|6666666.507028.peg.663;Name=Siderophore [Alcaligin-like] biosynthesis complex%2C medium chain @ Siderophore synthetase large component%2C acetyltransferase
12	FIG	CDS	6472	8664	.	+	1	ID=fig|6666666.507028.peg.664;Name=Iron-siderophore [Alcaligin-like] receptor @ TonB-dependent siderophore receptor
12	FIG	CDS	8732	9745	.	+	2	ID=fig|6666666.507028.peg.665;Name=Iron-siderophore [Alcaligin-like] transport system%2C substrate-binding component @ Iron-siderophore transport system%2C substrate-binding component
12	FIG	CDS	9742	10755	.	+	1	ID=fig|6666666.507028.peg.666;Name=Iron-siderophore [Alcaligin-like] transport system%2C transmembran component @ Iron-siderophore transport system%2C transmembran component
12	FIG	CDS	10742	11803	.	+	2	ID=fig|6666666.507028.peg.667;Name=Iron-siderophore [Alcaligin-like] transport system%2C permease component @ Iron-siderophore transport system%2C permease component
12	FIG	CDS	11788	12600	.	+	1	ID=fig|6666666.507028.peg.668;Name=Iron-siderophore [Alcaligin-like] transport system%2C ATP-binding component @ Iron-siderophore transport system%2C ATP-binding component
12	FIG	CDS	12683	12859	.	-	2	ID=fig|6666666.507028.peg.669;Name=hypothetical protein
12	FIG	CDS	12911	13687	.	+	2	ID=fig|6666666.507028.peg.670;Name=Iron-siderophore [Alcaligin-like] ferric reductase (1.6.99.14)
12	FIG	CDS	13857	15404	.	+	0	ID=fig|6666666.507028.peg.671;Name=Siderophore [Alcaligin-like] decarboxylase (EC 4.1.1.-) @ Siderophore biosynthesis L-2%2C4-diaminobutyrate decarboxylase;Ontology_term=KEGG_ENZYME:4.1.1.-
12	FIG	CDS	15435	16736	.	+	0	ID=fig|6666666.507028.peg.672;Name=Siderophore [Alcaligin-like] biosynthetic enzyme (EC 1.14.13.59) @ Siderophore biosynthesis protein%2C monooxygenase;Ontology_term=KEGG_ENZYME:1.14.13.59
12	FIG	CDS	16736	19138	.	+	2	ID=fig|6666666.507028.peg.673;Name=Siderophore [Alcaligin-like] biosynthesis complex%2C short chain / Siderophore [Alcaligin-like] biosynthesis complex%2C long chain @ Siderophore synthetase component%2C ligase / Siderophore synthetase small component%2C acetyltransferase
12	FIG	CDS	19403	19558	.	-	2	ID=fig|6666666.507028.peg.674;Name=hypothetical protein
12	FIG	CDS	19583	20053	.	+	2	ID=fig|6666666.507028.peg.675;Name=Uncharacterized protein YigI
12	FIG	CDS	20165	21055	.	+	2	ID=fig|6666666.507028.peg.676;Name=Uncharacterized inner membrane protein RarD
12	FIG	CDS	21063	21515	.	+	0	ID=fig|6666666.507028.peg.677;Name=hypothetical protein%3B Some similarities with unknown protein of Photorhabdus
12	FIG	CDS	22239	22394	.	+	0	ID=fig|6666666.507028.peg.678;Name=hypothetical protein
12	FIG	CDS	22679	23566	.	+	2	ID=fig|6666666.507028.peg.679;Name=hypothetical protein
12	FIG	CDS	23578	24045	.	+	1	ID=fig|6666666.507028.peg.680;Name=hypothetical protein
12	FIG	CDS	24045	24350	.	+	0	ID=fig|6666666.507028.peg.681;Name=hypothetical protein
12	FIG	CDS	24352	24927	.	+	1	ID=fig|6666666.507028.peg.682;Name=hypothetical protein
12	FIG	CDS	25016	25642	.	+	2	ID=fig|6666666.507028.peg.683;Name=ABC transporter involved in cytochrome c biogenesis%2C ATPase component CcmA
12	FIG	CDS	25642	26301	.	+	1	ID=fig|6666666.507028.peg.684;Name=ABC transporter involved in cytochrome c biogenesis%2C CcmB subunit
12	FIG	CDS	26421	27152	.	+	0	ID=fig|6666666.507028.peg.685;Name=Cytochrome c-type biogenesis protein CcmC%2C putative heme lyase for CcmE
12	FIG	CDS	27155	27418	.	+	2	ID=fig|6666666.507028.peg.686;Name=hypothetical protein
12	FIG	CDS	27402	27896	.	+	0	ID=fig|6666666.507028.peg.687;Name=Cytochrome c-type biogenesis protein CcmE%2C heme chaperone
12	FIG	CDS	27893	29863	.	+	2	ID=fig|6666666.507028.peg.688;Name=Cytochrome c heme lyase subunit CcmF
12	FIG	CDS	29860	30414	.	+	1	ID=fig|6666666.507028.peg.689;Name=Cytochrome c-type biogenesis protein CcmG/DsbE%2C thiol:disulfide oxidoreductase
12	FIG	CDS	30411	30872	.	+	0	ID=fig|6666666.507028.peg.690;Name=Cytochrome c heme lyase subunit CcmL
12	FIG	CDS	30872	31306	.	+	2	ID=fig|6666666.507028.peg.691;Name=Cytochrome c heme lyase subunit CcmH
12	FIG	CDS	31351	31497	.	+	1	ID=fig|6666666.507028.peg.692;Name=hypothetical protein
12	FIG	CDS	31574	32524	.	-	2	ID=fig|6666666.507028.peg.693;Name=Magnesium and cobalt transport protein CorA
12	FIG	CDS	32620	34791	.	-	1	ID=fig|6666666.507028.peg.694;Name=ATP-dependent DNA helicase UvrD/PcrA (EC 3.6.4.12);Ontology_term=KEGG_ENZYME:3.6.4.12
12	FIG	CDS	34849	35565	.	-	1	ID=fig|6666666.507028.peg.695;Name=Uncharacterized putative hydrolase YigB
12	FIG	CDS	35568	36476	.	-	0	ID=fig|6666666.507028.peg.696;Name=Site-specific tyrosine recombinase XerC
12	FIG	CDS	36473	37177	.	-	2	ID=fig|6666666.507028.peg.697;Name=Uncharacterized DUF484 protein YigA
12	FIG	CDS	37210	38034	.	-	1	ID=fig|6666666.507028.peg.698;Name=Diaminopimelate epimerase (EC 5.1.1.7);Ontology_term=KEGG_ENZYME:5.1.1.7
12	FIG	CDS	38083	38268	.	-	1	ID=fig|6666666.507028.peg.699;Name=Diaminopimelate decarboxylase and/or diaminopimelate epimerase leader peptide
12	FIG	CDS	38347	38667	.	+	1	ID=fig|6666666.507028.peg.700;Name=Frataxin homolog CyaY%2C facilitates Fe-S cluster assembly%2C interacts with IscS
12	FIG	CDS	38696	41266	.	-	2	ID=fig|6666666.507028.peg.701;Name=Adenylate cyclase (EC 4.6.1.1);Ontology_term=KEGG_ENZYME:4.6.1.1
12	FIG	CDS	41551	41682	.	+	1	ID=fig|6666666.507028.peg.702;Name=hypothetical protein
12	FIG	CDS	41864	42805	.	+	2	ID=fig|6666666.507028.peg.703;Name=Porphobilinogen deaminase (EC 2.5.1.61);Ontology_term=KEGG_ENZYME:2.5.1.61
12	FIG	CDS	42802	43542	.	+	1	ID=fig|6666666.507028.peg.704;Name=Uroporphyrinogen-III synthase (EC 4.2.1.75);Ontology_term=KEGG_ENZYME:4.2.1.75
12	FIG	CDS	43563	44687	.	+	0	ID=fig|6666666.507028.peg.705;Name=Uncharacterized protein EC-HemX
12	FIG	CDS	44691	45929	.	+	0	ID=fig|6666666.507028.peg.706;Name=Uncharacterized protein EC-HemY in Proteobacteria (unrelated to HemY-type PPO in GramPositives)
12	FIG	CDS	46041	46301	.	-	0	ID=fig|6666666.507028.peg.707;Name=Transposase InsG for insertion sequence element IS4
12	FIG	CDS	46270	46404	.	-	1	ID=fig|6666666.507028.peg.708;Name=Transposase InsG for insertion sequence element IS4
12	FIG	CDS	46673	46846	.	+	2	ID=fig|6666666.507028.peg.709;Name=hypothetical protein
12	FIG	CDS	47488	47790	.	-	1	ID=fig|6666666.507028.peg.710;Name=Uncharacterized protein Bsu1883a
12	FIG	CDS	49144	50520	.	-	1	ID=fig|6666666.507028.peg.711;Name=Probable transport protein YifK
12	FIG	CDS	50779	51516	.	-	1	ID=fig|6666666.507028.peg.712;Name=Lipopolysaccharide N-acetylmannosaminouronosyltransferase (EC 2.4.1.180);Ontology_term=KEGG_ENZYME:2.4.1.180
12	FIG	CDS	51526	52875	.	-	1	ID=fig|6666666.507028.peg.713;Name=Putative ECA polymerase WzyE
12	FIG	CDS	52875	53960	.	-	0	ID=fig|6666666.507028.peg.714;Name=TDP-N-acetylfucosamine:lipid II N-acetylfucosaminyltransferase (EC 2.4.1.325);Ontology_term=KEGG_ENZYME:2.4.1.325
12	FIG	CDS	53957	55207	.	-	2	ID=fig|6666666.507028.peg.715;Name=Lipid III flippase
12	FIG	CDS	55209	56339	.	-	0	ID=fig|6666666.507028.peg.716;Name=dTDP-4-amino-4%2C6-dideoxygalactose transaminase (EC 2.6.1.59);Ontology_term=KEGG_ENZYME:2.6.1.59
12	FIG	CDS	56341	57054	.	-	1	ID=fig|6666666.507028.peg.717;Name=dTDP-fucosamine acetyltransferase (EC 2.3.1.210);Ontology_term=KEGG_ENZYME:2.3.1.210
12	FIG	CDS	57032	57934	.	-	2	ID=fig|6666666.507028.peg.718;Name=Glucose-1-phosphate thymidylyltransferase (EC 2.7.7.24);Ontology_term=KEGG_ENZYME:2.7.7.24
12	FIG	CDS	57935	59005	.	-	2	ID=fig|6666666.507028.peg.719;Name=dTDP-glucose 4%2C6-dehydratase (EC 4.2.1.46);Ontology_term=KEGG_ENZYME:4.2.1.46
12	FIG	CDS	59002	60264	.	-	1	ID=fig|6666666.507028.peg.720;Name=UDP-N-acetyl-D-mannosamine dehydrogenase (EC 1.1.1.336);Ontology_term=KEGG_ENZYME:1.1.1.336
12	FIG	CDS	60269	61345	.	-	2	ID=fig|6666666.507028.peg.721;Name=UDP-N-acetylglucosamine 2-epimerase (EC 5.1.3.14);Ontology_term=KEGG_ENZYME:5.1.3.14
12	FIG	CDS	61514	62569	.	-	2	ID=fig|6666666.507028.peg.722;Name=Lipopolysaccharide biosynthesis protein WzzE
12	FIG	CDS	62599	63684	.	-	1	ID=fig|6666666.507028.peg.723;Name=Undecaprenyl-phosphate alpha-N-acetylglucosaminyl 1-phosphate transferase (EC 2.7.8.33);Ontology_term=KEGG_ENZYME:2.7.8.33
12	FIG	CDS	63979	65238	.	-	1	ID=fig|6666666.507028.peg.724;Name=Transcription termination factor Rho
12	FIG	CDS	65715	66041	.	-	0	ID=fig|6666666.507028.peg.725;Name=Thioredoxin
12	FIG	CDS	66160	67446	.	+	1	ID=fig|6666666.507028.peg.726;Name=ATP-dependent RNA helicase RhlB (EC 3.6.4.13);Ontology_term=KEGG_ENZYME:3.6.4.13
12	FIG	CDS	67449	68954	.	+	0	ID=fig|6666666.507028.peg.727;Name=Guanosine-5'-triphosphate%2C3'-diphosphate pyrophosphatase (EC 3.6.1.40) @ Exopolyphosphatase (EC 3.6.1.11);Ontology_term=KEGG_ENZYME:3.6.1.40,KEGG_ENZYME:3.6.1.11
12	FIG	CDS	69005	71032	.	-	2	ID=fig|6666666.507028.peg.728;Name=ATP-dependent DNA helicase Rep
12	FIG	CDS	71194	72672	.	-	1	ID=fig|6666666.507028.peg.729;Name=Ketol-acid reductoisomerase (NADP(+)) (EC 1.1.1.86);Ontology_term=KEGG_ENZYME:1.1.1.86
12	FIG	CDS	72870	73751	.	+	0	ID=fig|6666666.507028.peg.730;Name=Transcriptional regulator IlvY%2C LysR family
12	FIG	CDS	74013	74132	.	-	0	ID=fig|6666666.507028.peg.731;Name=hypothetical protein
12	FIG	CDS	74331	75185	.	+	0	ID=fig|6666666.507028.peg.732;Name=hypothetical protein%3B Some similarities with probable transcriptional regulator LumQ
12	FIG	CDS	75419	76501	.	-	2	ID=fig|6666666.507028.peg.733;Name=Putative monooxygenase
12	FIG	CDS	76685	76843	.	+	2	ID=fig|6666666.507028.peg.734;Name=hypothetical protein
12	FIG	CDS	76899	78077	.	+	0	ID=fig|6666666.507028.peg.735;Name=Acyl-protein synthetase
12	FIG	CDS	78094	78450	.	+	1	ID=fig|6666666.507028.peg.736;Name=Iron-sulfur cluster assembly scaffold protein IscU/NifU-like
12	FIG	CDS	78447	79637	.	+	0	ID=fig|6666666.507028.peg.737;Name=Cysteine desulfurase (EC 2.8.1.7);Ontology_term=KEGG_ENZYME:2.8.1.7
12	FIG	CDS	79712	79834	.	-	2	ID=fig|6666666.507028.peg.738;Name=hypothetical protein
12	FIG	CDS	79878	80114	.	+	0	ID=fig|6666666.507028.peg.739;Name=hypothetical protein
12	FIG	CDS	80269	81534	.	+	1	ID=fig|6666666.507028.peg.740;Name=3-oxoacyl-[acyl-carrier-protein] synthase%2C KASII (EC 2.3.1.179);Ontology_term=KEGG_ENZYME:2.3.1.179
12	FIG	CDS	81531	82346	.	+	0	ID=fig|6666666.507028.peg.741;Name=hypothetical protein%3B Some similarities with unknown protein
12	FIG	CDS	82403	83146	.	+	2	ID=fig|6666666.507028.peg.742;Name=Oxidoreductase%2C short-chain dehydrogenase/reductase family
12	FIG	CDS	83469	84641	.	+	0	ID=fig|6666666.507028.peg.743;Name=Multidrug efflux system EmrAB-OMF%2C membrane fusion component EmrA
12	FIG	CDS	84649	86166	.	+	1	ID=fig|6666666.507028.peg.744;Name=Multidrug efflux system EmrAB-OMF%2C inner-membrane proton/drug antiporter EmrB (MFS type)
12	FIG	CDS	86304	87878	.	-	0	ID=fig|6666666.507028.peg.745;Name=Threonine dehydratase biosynthetic (EC 4.3.1.19);Ontology_term=KEGG_ENZYME:4.3.1.19
12	FIG	CDS	87883	89733	.	-	1	ID=fig|6666666.507028.peg.746;Name=Dihydroxy-acid dehydratase (EC 4.2.1.9);Ontology_term=KEGG_ENZYME:4.2.1.9
12	FIG	CDS	89801	90727	.	-	2	ID=fig|6666666.507028.peg.747;Name=Branched-chain amino acid aminotransferase (EC 2.6.1.42);Ontology_term=KEGG_ENZYME:2.6.1.42
12	FIG	CDS	90751	91008	.	-	1	ID=fig|6666666.507028.peg.748;Name=Acetolactate synthase small subunit (EC 2.2.1.6);Ontology_term=KEGG_ENZYME:2.2.1.6
12	FIG	CDS	91005	92651	.	-	0	ID=fig|6666666.507028.peg.749;Name=Acetolactate synthase large subunit (EC 2.2.1.6);Ontology_term=KEGG_ENZYME:2.2.1.6
12	FIG	CDS	93297	93422	.	-	0	ID=fig|6666666.507028.peg.750;Name=hypothetical protein
12	FIG	CDS	93546	95069	.	+	0	ID=fig|6666666.507028.peg.751;Name=AAA+ ATPase superfamily protein YifB/ComM%2C associated with DNA recombination
12	FIG	CDS	95117	95455	.	-	2	ID=fig|6666666.507028.peg.752;Name=UPF0438 protein YifE
12	FIG	CDS	95581	96417	.	+	1	ID=fig|6666666.507028.peg.753;Name=LysR family transcriptional regulator HdfR
12	FIG	CDS	96855	97601	.	+	0	ID=fig|6666666.507028.peg.754;Name=Mobile element protein
12	FIG	CDS	98059	98529	.	+	1	ID=fig|6666666.507028.peg.755;Name=Retron-type RNA-directed DNA polymerase (EC 2.7.7.49);Ontology_term=KEGG_ENZYME:2.7.7.49
120	FIG	CDS	21	671	.	-	0	ID=fig|6666666.507028.peg.756;Name=Mobile element protein
120	FIG	CDS	784	1143	.	+	1	ID=fig|6666666.507028.peg.757;Name=Putative phosphoethanolamine transferase YhbX
120	FIG	CDS	1225	1335	.	+	1	ID=fig|6666666.507028.peg.758;Name=hypothetical protein
121	FIG	CDS	1	138	.	+	1	ID=fig|6666666.507028.peg.759;Name=Complete genome%3B segment 3/17
121	FIG	CDS	153	1304	.	+	0	ID=fig|6666666.507028.peg.760;Name=hypothetical protein%3B Some similarities with gp31 protein of Bacteriophage
122	FIG	CDS	277	396	.	+	1	ID=fig|6666666.507028.peg.761;Name=hypothetical protein
122	FIG	CDS	564	929	.	-	0	ID=fig|6666666.507028.peg.762;Name=hypothetical protein
122	FIG	CDS	934	1050	.	+	1	ID=fig|6666666.507028.peg.763;Name=FIG071147: hypothetical protein
122	FIG	CDS	1096	1278	.	-	1	ID=fig|6666666.507028.peg.764;Name=hypothetical protein
123	FIG	CDS	3	386	.	+	0	ID=fig|6666666.507028.peg.765;Name=Channel-forming transporter/cytolysins activator of TpsB family
123	FIG	CDS	435	1268	.	+	0	ID=fig|6666666.507028.peg.766;Name=Putative large exoprotein involved in heme utilization or adhesion of ShlA/HecA/FhaA family
124	FIG	CDS	2	937	.	-	2	ID=fig|6666666.507028.peg.767;Name=hypothetical protein
124	FIG	CDS	934	1263	.	-	1	ID=fig|6666666.507028.peg.768;Name=hypothetical protein
125	FIG	CDS	29	1126	.	-	2	ID=fig|6666666.507028.peg.769;Name=Mobile element protein
126	FIG	CDS	2	1207	.	-	2	ID=fig|6666666.507028.peg.770;Name=Retron-type RNA-directed DNA polymerase (EC 2.7.7.49);Ontology_term=KEGG_ENZYME:2.7.7.49
127	FIG	CDS	3	413	.	+	0	ID=fig|6666666.507028.peg.771;Name=hypothetical protein
127	FIG	CDS	418	852	.	+	1	ID=fig|6666666.507028.peg.772;Name=Phage tail protein GpU
128	FIG	CDS	57	1109	.	-	0	ID=fig|6666666.507028.peg.773;Name=alternative bacteriophage tail fiber C-terminus
129	FIG	CDS	2	184	.	+	2	ID=fig|6666666.507028.peg.774;Name=Site-specific tyrosine recombinase RSp0090
129	FIG	CDS	301	576	.	+	1	ID=fig|6666666.507028.peg.775;Name=FIG00924786: hypothetical protein
129	FIG	CDS	570	818	.	+	0	ID=fig|6666666.507028.peg.776;Name=hypothetical protein
129	FIG	CDS	825	950	.	-	0	ID=fig|6666666.507028.peg.777;Name=hypothetical protein
13	FIG	CDS	3	1169	.	-	0	ID=fig|6666666.507028.peg.778;Name=hypothetical protein
13	FIG	CDS	1220	1402	.	-	2	ID=fig|6666666.507028.peg.779;Name=hypothetical protein
13	FIG	CDS	1756	2532	.	+	1	ID=fig|6666666.507028.peg.780;Name=UPF0246 protein YaaA
13	FIG	CDS	2582	3880	.	-	2	ID=fig|6666666.507028.peg.781;Name=Threonine synthase (EC 4.2.3.1);Ontology_term=KEGG_ENZYME:4.2.3.1
13	FIG	CDS	3884	4813	.	-	2	ID=fig|6666666.507028.peg.782;Name=Homoserine kinase (EC 2.7.1.39);Ontology_term=KEGG_ENZYME:2.7.1.39
13	FIG	CDS	4816	7275	.	-	1	ID=fig|6666666.507028.peg.783;Name=Aspartokinase (EC 2.7.2.4) / Homoserine dehydrogenase (EC 1.1.1.3);Ontology_term=KEGG_ENZYME:2.7.2.4,KEGG_ENZYME:1.1.1.3
13	FIG	CDS	7327	7476	.	+	1	ID=fig|6666666.507028.peg.784;Name=hypothetical protein
13	FIG	CDS	8087	8803	.	+	2	ID=fig|6666666.507028.peg.785;Name=Aerobic respiration control response regulator ArcA
13	FIG	CDS	8996	9481	.	-	2	ID=fig|6666666.507028.peg.786;Name=Conserved uncharacterized protein CreA
13	FIG	CDS	9989	10864	.	+	2	ID=fig|6666666.507028.peg.787;Name=DNA-binding transcriptional dual regulator Rob
13	FIG	CDS	10861	11508	.	-	1	ID=fig|6666666.507028.peg.788;Name=Phosphoglycerate mutase (EC 5.4.2.11);Ontology_term=KEGG_ENZYME:5.4.2.11
13	FIG	CDS	11563	12093	.	+	1	ID=fig|6666666.507028.peg.789;Name=Inosine/xanthosine triphosphatase
13	FIG	CDS	12129	12449	.	-	0	ID=fig|6666666.507028.peg.790;Name=Transcriptional repressor protein TrpR
13	FIG	CDS	12509	14425	.	-	2	ID=fig|6666666.507028.peg.791;Name=Soluble lytic murein transglycosylase (EC 4.2.2.n1)
13	FIG	CDS	14797	16464	.	+	1	ID=fig|6666666.507028.peg.792;Name=Energy-dependent translational throttle protein EttA
13	FIG	CDS	16503	17249	.	-	0	ID=fig|6666666.507028.peg.793;Name=Putative transporter
13	FIG	CDS	17586	17729	.	+	0	ID=fig|6666666.507028.peg.794;Name=hypothetical protein
13	FIG	CDS	17839	17952	.	+	1	ID=fig|6666666.507028.peg.795;Name=Riboflavin synthase eubacterial/eukaryotic (EC 2.5.1.9);Ontology_term=KEGG_ENZYME:2.5.1.9
13	FIG	CDS	18049	19284	.	-	1	ID=fig|6666666.507028.peg.796;Name=NadR transcriptional regulator / Nicotinamide-nucleotide adenylyltransferase%2C NadR family (EC 2.7.7.1) / Ribosylnicotinamide kinase (EC 2.7.1.22);Ontology_term=KEGG_ENZYME:2.7.7.1,KEGG_ENZYME:2.7.1.22
13	FIG	CDS	19298	20680	.	-	2	ID=fig|6666666.507028.peg.797;Name=DNA repair protein RadA
13	FIG	CDS	20827	21804	.	-	1	ID=fig|6666666.507028.peg.798;Name=Phosphoserine phosphatase (EC 3.1.3.3);Ontology_term=KEGG_ENZYME:3.1.3.3
13	FIG	CDS	21920	22564	.	+	2	ID=fig|6666666.507028.peg.799;Name=Protein Smp
13	FIG	CDS	23114	24778	.	+	2	ID=fig|6666666.507028.peg.800;Name=Channel-forming transporter/cytolysins activator of TpsB family
13	FIG	CDS	24838	39942	.	+	1	ID=fig|6666666.507028.peg.801;Name=Unknown%2C probable hemolysin/adhesin
13	FIG	CDS	39939	40169	.	+	0	ID=fig|6666666.507028.peg.802;Name=hypothetical protein
13	FIG	CDS	40396	42684	.	+	1	ID=fig|6666666.507028.peg.803;Name=hypothetical protein
13	FIG	CDS	42686	43057	.	+	2	ID=fig|6666666.507028.peg.804;Name=hypothetical protein
13	FIG	CDS	43211	45460	.	+	2	ID=fig|6666666.507028.peg.805;Name=hypothetical protein%3B Some similarities with unknown protein
13	FIG	CDS	45457	45945	.	+	1	ID=fig|6666666.507028.peg.806;Name=hypothetical protein
13	FIG	CDS	46279	46491	.	+	1	ID=fig|6666666.507028.peg.807;Name=hypothetical protein
13	FIG	CDS	46671	46919	.	+	0	ID=fig|6666666.507028.peg.808;Name=hypothetical protein
13	FIG	CDS	47482	47739	.	+	1	ID=fig|6666666.507028.peg.809;Name=hypothetical protein
13	FIG	CDS	47747	49057	.	-	2	ID=fig|6666666.507028.peg.810;Name=hypothetical protein
13	FIG	CDS	49150	49299	.	-	1	ID=fig|6666666.507028.peg.811;Name=hypothetical protein
13	FIG	CDS	49735	49887	.	-	1	ID=fig|6666666.507028.peg.812;Name=hypothetical protein
13	FIG	CDS	49922	50080	.	+	2	ID=fig|6666666.507028.peg.813;Name=hypothetical protein
13	FIG	CDS	50320	50493	.	+	1	ID=fig|6666666.507028.peg.814;Name=hypothetical protein
13	FIG	CDS	50745	51296	.	+	0	ID=fig|6666666.507028.peg.815;Name=hypothetical protein%3B Some similarities with unknown protein
13	FIG	CDS	51344	51946	.	+	2	ID=fig|6666666.507028.peg.816;Name=hypothetical protein%3B Some similarities with unknown protein
13	FIG	CDS	51950	52729	.	+	2	ID=fig|6666666.507028.peg.817;Name=hypothetical protein%3B Some similarities with unknown protein
13	FIG	CDS	53179	54408	.	+	1	ID=fig|6666666.507028.peg.818;Name=hypothetical protein
13	FIG	CDS	54369	54911	.	+	0	ID=fig|6666666.507028.peg.819;Name=Acetyltransferase%2C GNAT family
13	FIG	CDS	55424	56791	.	+	2	ID=fig|6666666.507028.peg.820;Name=Cystathionine beta-synthase (EC 4.2.1.22);Ontology_term=KEGG_ENZYME:4.2.1.22
13	FIG	CDS	56809	57963	.	+	1	ID=fig|6666666.507028.peg.821;Name=Cystathionine gamma-lyase (EC 4.4.1.1);Ontology_term=KEGG_ENZYME:4.4.1.1
13	FIG	CDS	58055	58771	.	-	2	ID=fig|6666666.507028.peg.822;Name=Purine nucleoside phosphorylase (EC 2.4.2.1);Ontology_term=KEGG_ENZYME:2.4.2.1
13	FIG	CDS	58848	60071	.	-	0	ID=fig|6666666.507028.peg.823;Name=Phosphopentomutase (EC 5.4.2.7);Ontology_term=KEGG_ENZYME:5.4.2.7
13	FIG	CDS	60268	61590	.	-	1	ID=fig|6666666.507028.peg.824;Name=Thymidine phosphorylase (EC 2.4.2.4);Ontology_term=KEGG_ENZYME:2.4.2.4
13	FIG	CDS	61664	62443	.	-	2	ID=fig|6666666.507028.peg.825;Name=Deoxyribose-phosphate aldolase (EC 4.1.2.4);Ontology_term=KEGG_ENZYME:4.1.2.4
13	FIG	CDS	62948	64225	.	-	2	ID=fig|6666666.507028.peg.826;Name=Na+ dependent nucleoside transporter NupC
13	FIG	CDS	64265	64489	.	-	2	ID=fig|6666666.507028.peg.827;Name=hypothetical protein
13	FIG	CDS	64853	65548	.	+	2	ID=fig|6666666.507028.peg.828;Name=Uncharacterized protein YedJ
13	FIG	CDS	65654	66427	.	-	2	ID=fig|6666666.507028.peg.829;Name=Putative deoxyribonuclease YjjV
13	FIG	CDS	66439	66576	.	-	1	ID=fig|6666666.507028.peg.830;Name=hypothetical protein
13	FIG	CDS	67010	67141	.	+	2	ID=fig|6666666.507028.peg.831;Name=hypothetical protein
13	FIG	CDS	67204	71661	.	+	1	ID=fig|6666666.507028.peg.832;Name=Unknown%2C probable insecticidal toxin
13	FIG	CDS	71743	73341	.	-	1	ID=fig|6666666.507028.peg.833;Name=Unknown%2C probable insecticidal toxin
13	FIG	CDS	73927	74052	.	-	1	ID=fig|6666666.507028.peg.834;Name=hypothetical protein
13	FIG	CDS	74161	74352	.	-	1	ID=fig|6666666.507028.peg.835;Name=hypothetical protein
13	FIG	CDS	74354	74467	.	+	2	ID=fig|6666666.507028.peg.836;Name=hypothetical protein
13	FIG	CDS	74582	75250	.	-	2	ID=fig|6666666.507028.peg.837;Name=Epoxyqueuosine reductase (EC 1.17.99.6) QueH;Ontology_term=KEGG_ENZYME:1.17.99.6
13	FIG	CDS	75549	76742	.	+	0	ID=fig|6666666.507028.peg.838;Name=Benzoate transport protein
13	FIG	CDS	76775	77905	.	+	2	ID=fig|6666666.507028.peg.839;Name=corresponds to STY3948 from Accession AL513382: Salmonella typhi CT18
13	FIG	CDS	77905	79050	.	+	1	ID=fig|6666666.507028.peg.840;Name=Outer membrane protein/protective antigen OMA87
13	FIG	CDS	79047	80168	.	+	0	ID=fig|6666666.507028.peg.841;Name=corresponds to STY3950 from Accession AL513382: Salmonella typhi CT18
13	FIG	CDS	80368	80490	.	-	1	ID=fig|6666666.507028.peg.842;Name=hypothetical protein
13	FIG	CDS	80996	81577	.	+	2	ID=fig|6666666.507028.peg.843;Name=Fimbrial protein
13	FIG	CDS	81645	82343	.	+	0	ID=fig|6666666.507028.peg.844;Name=hypothetical protein
13	FIG	CDS	82369	84843	.	+	1	ID=fig|6666666.507028.peg.845;Name=Outer membrane usher protein YehB
13	FIG	CDS	84855	85961	.	+	0	ID=fig|6666666.507028.peg.846;Name=hypothetical protein%3B Some similarities with putative fimbrial protein
13	FIG	CDS	86124	86273	.	-	0	ID=fig|6666666.507028.peg.847;Name=hypothetical protein
13	FIG	CDS	87230	88018	.	+	2	ID=fig|6666666.507028.peg.848;Name=BAX protein
13	FIG	CDS	88458	89879	.	+	0	ID=fig|6666666.507028.peg.849;Name=Probable poly(beta-D-mannuronate) O-acetylase (EC 2.3.1.-);Ontology_term=KEGG_ENZYME:2.3.1.-
13	FIG	CDS	89866	91002	.	+	1	ID=fig|6666666.507028.peg.850;Name=Putative periplasmic protein
13	FIG	CDS	90989	92209	.	+	2	ID=fig|6666666.507028.peg.851;Name=Putative periplasmic protein
13	FIG	CDS	92420	93340	.	+	2	ID=fig|6666666.507028.peg.852;Name=Probable transcription regulator Mig-14
13	FIG	CDS	93430	94767	.	-	1	ID=fig|6666666.507028.peg.853;Name=Low-affinity gluconate/H+ symporter GntU
13	FIG	CDS	94767	95306	.	-	0	ID=fig|6666666.507028.peg.854;Name=Gluconokinase (EC 2.7.1.12);Ontology_term=KEGG_ENZYME:2.7.1.12
13	FIG	CDS	95341	95478	.	+	1	ID=fig|6666666.507028.peg.855;Name=hypothetical protein
13	FIG	CDS	95475	96470	.	-	0	ID=fig|6666666.507028.peg.856;Name=Gluconate utilization system Gnt-I transcriptional repressor
13	FIG	CDS	97115	97423	.	+	2	ID=fig|6666666.507028.peg.857;Name=Mobile element protein
13	FIG	CDS	97423	97611	.	+	1	ID=fig|6666666.507028.peg.858;Name=Mobile element protein
13	FIG	CDS	97714	97890	.	+	1	ID=fig|6666666.507028.peg.859;Name=Mobile element protein
130	FIG	CDS	3	872	.	-	0	ID=fig|6666666.507028.peg.860;Name=hypothetical protein
130	FIG	CDS	910	1083	.	-	1	ID=fig|6666666.507028.peg.861;Name=hypothetical protein
131	FIG	CDS	1	1014	.	+	1	ID=fig|6666666.507028.peg.862;Name=Translation elongation factor Tu
132	FIG	CDS	94	978	.	+	1	ID=fig|6666666.507028.peg.863;Name=Mobile element protein
133	FIG	CDS	1	642	.	-	1	ID=fig|6666666.507028.peg.864;Name=hypothetical protein
133	FIG	CDS	639	968	.	-	0	ID=fig|6666666.507028.peg.865;Name=hypothetical protein
134	FIG	CDS	2	937	.	+	2	ID=fig|6666666.507028.peg.866;Name=Putative large exoprotein involved in heme utilization or adhesion of ShlA/HecA/FhaA family
135	FIG	CDS	1	933	.	-	1	ID=fig|6666666.507028.peg.867;Name=Putative large exoprotein involved in heme utilization or adhesion of ShlA/HecA/FhaA family
136	FIG	CDS	69	923	.	+	0	ID=fig|6666666.507028.peg.868;Name=putative secreted protein
137	FIG	CDS	1	108	.	-	1	ID=fig|6666666.507028.peg.869;Name=hypothetical protein
137	FIG	CDS	105	899	.	-	0	ID=fig|6666666.507028.peg.870;Name=hypothetical protein
138	FIG	CDS	2	658	.	+	2	ID=fig|6666666.507028.peg.871;Name=VgrG protein
138	FIG	CDS	661	867	.	+	1	ID=fig|6666666.507028.peg.872;Name=Complete genome%3B segment 3/17
139	FIG	CDS	184	702	.	-	1	ID=fig|6666666.507028.peg.873;Name=hypothetical protein
139	FIG	CDS	714	857	.	-	0	ID=fig|6666666.507028.peg.874;Name=hypothetical protein
14	FIG	CDS	224	703	.	-	2	ID=fig|6666666.507028.peg.875;Name=T6SS component Hcp
14	FIG	CDS	815	1975	.	-	2	ID=fig|6666666.507028.peg.876;Name=Putative acid--amine ligase YgiC
14	FIG	CDS	1982	2686	.	-	2	ID=fig|6666666.507028.peg.877;Name=UPF0441 protein YgiB
14	FIG	CDS	3120	3368	.	+	0	ID=fig|6666666.507028.peg.878;Name=putative membrane protein
14	FIG	CDS	3346	3519	.	+	1	ID=fig|6666666.507028.peg.879;Name=putative membrane protein
14	FIG	CDS	3644	5017	.	-	2	ID=fig|6666666.507028.peg.880;Name=Outer membrane channel TolC (OpmH)
14	FIG	CDS	5377	6018	.	+	1	ID=fig|6666666.507028.peg.881;Name=ADP-ribose pyrophosphatase (EC 3.6.1.13);Ontology_term=KEGG_ENZYME:3.6.1.13
14	FIG	CDS	6118	6957	.	+	1	ID=fig|6666666.507028.peg.882;Name=3'%2C5'-cyclic-nucleotide phosphodiesterase (EC 3.1.4.17);Ontology_term=KEGG_ENZYME:3.1.4.17
14	FIG	CDS	7089	7697	.	+	0	ID=fig|6666666.507028.peg.883;Name=Esterase YqiA
14	FIG	CDS	7770	9665	.	+	0	ID=fig|6666666.507028.peg.884;Name=DNA topoisomerase IV subunit B (EC 5.99.1.3);Ontology_term=KEGG_ENZYME:5.99.1.3
14	FIG	CDS	9709	11970	.	+	1	ID=fig|6666666.507028.peg.885;Name=DNA topoisomerase IV subunit A (EC 5.99.1.3);Ontology_term=KEGG_ENZYME:5.99.1.3
14	FIG	CDS	11991	12719	.	+	0	ID=fig|6666666.507028.peg.886;Name=Acyl-CoA:1-acyl-sn-glycerol-3-phosphate acyltransferase (EC 2.3.1.51) @ Acyl-ACP:1-acyl-sn-glycerol-3-phosphate acyltransferase (EC 2.3.1.n4);Ontology_term=KEGG_ENZYME:2.3.1.51
14	FIG	CDS	13136	14557	.	+	2	ID=fig|6666666.507028.peg.887;Name=Cell division protein FtsP
14	FIG	CDS	14692	15570	.	-	1	ID=fig|6666666.507028.peg.888;Name=Methylglyoxal reductase%2C dihydroxyacetone producing @ 2%2C5-didehydrogluconate reductase (2-dehydro-D-gluconate-forming) (EC 1.1.1.274);Ontology_term=KEGG_ENZYME:1.1.1.274
14	FIG	CDS	15844	16515	.	-	1	ID=fig|6666666.507028.peg.889;Name=DedA family inner membrane protein YghB
14	FIG	CDS	16877	17437	.	-	2	ID=fig|6666666.507028.peg.890;Name=Toxin YhaV
14	FIG	CDS	17444	17794	.	-	2	ID=fig|6666666.507028.peg.891;Name=Antitoxin PrlF
14	FIG	CDS	17938	19131	.	-	1	ID=fig|6666666.507028.peg.892;Name=Cystathionine beta-lyase (EC 4.4.1.8);Ontology_term=KEGG_ENZYME:4.4.1.8
14	FIG	CDS	19368	20459	.	+	0	ID=fig|6666666.507028.peg.893;Name=TonB-ExbBD energy transducing system%2C ExbB subunit
14	FIG	CDS	20463	20888	.	+	0	ID=fig|6666666.507028.peg.894;Name=TonB-ExbBD energy transducing system%2C ExbD subunit
14	FIG	CDS	21057	21347	.	-	0	ID=fig|6666666.507028.peg.895;Name=Phage DNA-binding protein
14	FIG	CDS	21337	21657	.	-	1	ID=fig|6666666.507028.peg.896;Name=Toxin HigB
14	FIG	CDS	21766	22131	.	-	1	ID=fig|6666666.507028.peg.897;Name=Uncharacterized MFS-type transporter
14	FIG	CDS	22147	22947	.	-	1	ID=fig|6666666.507028.peg.898;Name=Uncharacterized MFS-type transporter
14	FIG	CDS	23251	24144	.	+	1	ID=fig|6666666.507028.peg.899;Name=Transcriptional regulator%2C LysR family
14	FIG	CDS	24178	24297	.	+	1	ID=fig|6666666.507028.peg.900;Name=hypothetical protein
14	FIG	CDS	24529	26277	.	+	1	ID=fig|6666666.507028.peg.901;Name=Complete genome%3B segment 14/17
14	FIG	CDS	26792	28546	.	+	2	ID=fig|6666666.507028.peg.902;Name=Complete genome%3B segment 14/17
14	FIG	CDS	28724	29179	.	-	2	ID=fig|6666666.507028.peg.903;Name=Transposase%2C IS200 family
14	FIG	CDS	29518	29631	.	+	1	ID=fig|6666666.507028.peg.904;Name=hypothetical protein
14	FIG	CDS	29714	30745	.	-	2	ID=fig|6666666.507028.peg.905;Name=Fic domain protein%2C KPN_03553 type
14	FIG	CDS	30969	31880	.	-	0	ID=fig|6666666.507028.peg.906;Name=DNA recombination-dependent growth factor RdgC
14	FIG	CDS	32020	32148	.	-	1	ID=fig|6666666.507028.peg.907;Name=hypothetical protein
14	FIG	CDS	32217	35099	.	-	0	ID=fig|6666666.507028.peg.908;Name=hypothetical protein
14	FIG	CDS	36746	38722	.	+	2	ID=fig|6666666.507028.peg.909;Name=2'%2C3'-cyclic-nucleotide 2'-phosphodiesterase (EC 3.1.4.16) / 3'-nucleotidase (EC 3.1.3.6);Ontology_term=KEGG_ENZYME:3.1.4.16,KEGG_ENZYME:3.1.3.6
14	FIG	CDS	38785	39558	.	+	1	ID=fig|6666666.507028.peg.910;Name=Probable ribonuclease HI0526 precursor
14	FIG	CDS	39826	39942	.	-	1	ID=fig|6666666.507028.peg.911;Name=Uncharacterized protein ImpJ/VasE
14	FIG	CDS	39971	41380	.	-	2	ID=fig|6666666.507028.peg.912;Name=Type VI secretion-related protein VasL
14	FIG	CDS	41485	41925	.	-	1	ID=fig|6666666.507028.peg.913;Name=T6SS lysozyme-like component TssE
14	FIG	CDS	41930	42469	.	-	2	ID=fig|6666666.507028.peg.914;Name=T6SS secretion lipoprotein TssJ (VasD)
14	FIG	CDS	42447	43538	.	-	0	ID=fig|6666666.507028.peg.915;Name=T6SS component TssG (ImpH/VasB)
14	FIG	CDS	43502	45277	.	-	2	ID=fig|6666666.507028.peg.916;Name=T6SS component TssF (ImpG/VasA)
14	FIG	CDS	45374	46948	.	-	2	ID=fig|6666666.507028.peg.917;Name=T6SS component TssA (ImpA)
14	FIG	CDS	46933	50058	.	-	1	ID=fig|6666666.507028.peg.918;Name=T6SS component TssM (IcmF/VasK)
14	FIG	CDS	50240	50608	.	-	2	ID=fig|6666666.507028.peg.919;Name=Phage protein Mup21%2C positive regulator of late transcription protein C
14	FIG	CDS	50601	51029	.	-	0	ID=fig|6666666.507028.peg.920;Name=Phage protein Mup16%2C GemA
14	FIG	CDS	51128	51319	.	-	2	ID=fig|6666666.507028.peg.921;Name=hypothetical protein
14	FIG	CDS	51781	52953	.	-	1	ID=fig|6666666.507028.peg.922;Name=Eha protein
14	FIG	CDS	53192	54976	.	-	2	ID=fig|6666666.507028.peg.923;Name=Phage transposase
14	FIG	CDS	55029	55985	.	-	0	ID=fig|6666666.507028.peg.924;Name=Phage protein
14	FIG	CDS	56005	56313	.	-	1	ID=fig|6666666.507028.peg.925;Name=Transcriptional regulator%2C IclR family
14	FIG	CDS	56380	56568	.	-	1	ID=fig|6666666.507028.peg.926;Name=hypothetical protein
14	FIG	CDS	56659	57075	.	+	1	ID=fig|6666666.507028.peg.927;Name=Phage repressor protein cI
14	FIG	CDS	57093	57629	.	+	0	ID=fig|6666666.507028.peg.928;Name=hypothetical protein
14	FIG	CDS	57669	58088	.	+	0	ID=fig|6666666.507028.peg.929;Name=hypothetical protein
14	FIG	CDS	58106	58543	.	+	2	ID=fig|6666666.507028.peg.930;Name=hypothetical protein
14	FIG	CDS	58591	59361	.	-	1	ID=fig|6666666.507028.peg.931;Name=Phage DNA adenine methylase (EC 2.1.1.72);Ontology_term=KEGG_ENZYME:2.1.1.72
14	FIG	CDS	59612	59962	.	+	2	ID=fig|6666666.507028.peg.932;Name=Phage protein
14	FIG	CDS	59959	60582	.	+	1	ID=fig|6666666.507028.peg.933;Name=Phage lytic murein transglycosylase
14	FIG	CDS	60572	61195	.	+	2	ID=fig|6666666.507028.peg.934;Name=putative phage-related lipoprotein
14	FIG	CDS	61192	61524	.	+	1	ID=fig|6666666.507028.peg.935;Name=putative membrane protein
14	FIG	CDS	61517	61828	.	+	2	ID=fig|6666666.507028.peg.936;Name=Phage protein Mup26
14	FIG	CDS	61828	62373	.	+	1	ID=fig|6666666.507028.peg.937;Name=Phage terminase%2C small subunit Mup27%2C D
14	FIG	CDS	62370	63893	.	+	0	ID=fig|6666666.507028.peg.938;Name=Phage terminase%2C large subunit Mup28%2C E
14	FIG	CDS	63893	65386	.	+	2	ID=fig|6666666.507028.peg.939;Name=Phage protein Mup29%2C H
14	FIG	CDS	65367	66197	.	+	0	ID=fig|6666666.507028.peg.940;Name=Phage virion morphogenesis protein Mup30%2C F
14	FIG	CDS	66190	66639	.	+	1	ID=fig|6666666.507028.peg.941;Name=Phage virion morphogenesis protein Mup31%2C G
14	FIG	CDS	66841	67935	.	+	1	ID=fig|6666666.507028.peg.942;Name=Phage protein
14	FIG	CDS	67967	68902	.	+	2	ID=fig|6666666.507028.peg.943;Name=Phage protein
14	FIG	CDS	68914	69264	.	+	1	ID=fig|6666666.507028.peg.944;Name=putative membrane protein
14	FIG	CDS	69266	69703	.	+	2	ID=fig|6666666.507028.peg.945;Name=Phage protein Mup36%2C J
14	FIG	CDS	69703	70170	.	+	1	ID=fig|6666666.507028.peg.946;Name=hypothetical protein
14	FIG	CDS	70167	70379	.	+	0	ID=fig|6666666.507028.peg.947;Name=hypothetical protein
14	FIG	CDS	70369	71796	.	+	1	ID=fig|6666666.507028.peg.948;Name=Phage tail sheath monomer GpFI
14	FIG	CDS	71796	72320	.	+	0	ID=fig|6666666.507028.peg.949;Name=Phage tail tube protein FII
14	FIG	CDS	72329	72610	.	+	2	ID=fig|6666666.507028.peg.950;Name=FIG00640186: hypothetical protein
14	FIG	CDS	72708	73034	.	+	0	ID=fig|6666666.507028.peg.951;Name=Phage tail protein E
14	FIG	CDS	72994	73113	.	+	1	ID=fig|6666666.507028.peg.952;Name=hypothetical protein
14	FIG	CDS	73191	75752	.	+	0	ID=fig|6666666.507028.peg.953;Name=Phage tape measure protein Mup42
14	FIG	CDS	75752	76636	.	+	2	ID=fig|6666666.507028.peg.954;Name=Phage tail protein U
14	FIG	CDS	76639	76854	.	+	1	ID=fig|6666666.507028.peg.955;Name=Phage tail protein GpX
14	FIG	CDS	76842	78020	.	+	0	ID=fig|6666666.507028.peg.956;Name=Phage tail formation protein GpD
14	FIG	CDS	78017	78613	.	+	2	ID=fig|6666666.507028.peg.957;Name=Phage baseplate assembly protein Mup45%2C Q
14	FIG	CDS	78669	79022	.	+	0	ID=fig|6666666.507028.peg.958;Name=Phage baseplate assembly protein
14	FIG	CDS	79013	80116	.	+	2	ID=fig|6666666.507028.peg.959;Name=Phage protein Mup47%2C W
14	FIG	CDS	80109	80684	.	+	0	ID=fig|6666666.507028.peg.960;Name=Phage tail formation protein GpI
14	FIG	CDS	80686	81663	.	+	1	ID=fig|6666666.507028.peg.961;Name=Phage tail fiber Mup49%2C S
14	FIG	CDS	81664	82116	.	+	1	ID=fig|6666666.507028.peg.962;Name=Phage tail fiber assembly protein G
14	FIG	CDS	82217	82504	.	-	2	ID=fig|6666666.507028.peg.963;Name=Ner-like regulatory protein
14	FIG	CDS	82578	82850	.	+	0	ID=fig|6666666.507028.peg.964;Name=DNA-binding protein
14	FIG	CDS	82921	83169	.	+	1	ID=fig|6666666.507028.peg.965;Name=DNA-binding protein
14	FIG	CDS	83973	84086	.	+	0	ID=fig|6666666.507028.peg.966;Name=hypothetical protein
14	FIG	CDS	84124	84393	.	+	1	ID=fig|6666666.507028.peg.967;Name=hypothetical protein
14	FIG	CDS	84422	84622	.	+	2	ID=fig|6666666.507028.peg.968;Name=Transposase
14	FIG	CDS	84787	84945	.	+	1	ID=fig|6666666.507028.peg.969;Name=hypothetical protein
14	FIG	CDS	85478	85819	.	+	2	ID=fig|6666666.507028.peg.970;Name=hypothetical protein
14	FIG	CDS	85928	86542	.	+	2	ID=fig|6666666.507028.peg.971;Name=hypothetical protein
14	FIG	CDS	86951	87529	.	+	2	ID=fig|6666666.507028.peg.972;Name=putative membrane protein
14	FIG	CDS	87529	87747	.	+	1	ID=fig|6666666.507028.peg.973;Name=putative membrane protein
14	FIG	CDS	87750	87959	.	+	0	ID=fig|6666666.507028.peg.974;Name=probable exported protein STY4558
14	FIG	CDS	88043	88477	.	+	2	ID=fig|6666666.507028.peg.975;Name=putative membrane protein
14	FIG	CDS	88530	88913	.	-	0	ID=fig|6666666.507028.peg.976;Name=putative membrane protein
14	FIG	CDS	89183	89467	.	+	2	ID=fig|6666666.507028.peg.977;Name=hypothetical protein
14	FIG	CDS	89467	89577	.	+	1	ID=fig|6666666.507028.peg.978;Name=hypothetical protein
14	FIG	CDS	89646	89789	.	-	0	ID=fig|6666666.507028.peg.979;Name=hypothetical protein
14	FIG	CDS	89836	90420	.	-	1	ID=fig|6666666.507028.peg.980;Name=Putative regulatory protein
14	FIG	CDS	90657	90881	.	+	0	ID=fig|6666666.507028.peg.981;Name=Ner-like regulatory protein
14	FIG	CDS	90991	91146	.	+	1	ID=fig|6666666.507028.peg.982;Name=hypothetical protein%3B Some high similarities with unknown protein of Photorhabdus. Hypothetical membrane protein
14	FIG	CDS	91136	91498	.	+	2	ID=fig|6666666.507028.peg.983;Name=hypothetical protein%3B Some high similarities with unknown protein of Photorhabdus. Hypothetical membrane protein
14	FIG	CDS	91525	91917	.	+	1	ID=fig|6666666.507028.peg.984;Name=hypothetical protein
14	FIG	CDS	91942	92058	.	-	1	ID=fig|6666666.507028.peg.985;Name=hypothetical protein
14	FIG	CDS	92266	93096	.	-	1	ID=fig|6666666.507028.peg.986;Name=TIM-barrel signal transduction protein
14	FIG	CDS	93080	94333	.	-	2	ID=fig|6666666.507028.peg.987;Name=Transcriptional regulator
14	FIG	CDS	94473	95093	.	+	0	ID=fig|6666666.507028.peg.988;Name=Transcriptional regulator%2C AcrR family
14	FIG	CDS	95339	95476	.	+	2	ID=fig|6666666.507028.peg.989;Name=Mobile element protein
140	FIG	CDS	3	836	.	-	0	ID=fig|6666666.507028.peg.990;Name=RTX toxins determinant A and related Ca2+-binding proteins
141	FIG	CDS	23	817	.	+	2	ID=fig|6666666.507028.peg.991;Name=hypothetical protein%3B Some similarities with gp31 protein of Bacteriophage
142	FIG	CDS	2	775	.	-	2	ID=fig|6666666.507028.peg.992;Name=Mobile element protein
143	FIG	CDS	57	812	.	-	0	ID=fig|6666666.507028.peg.993;Name=alternative bacteriophage tail fiber C-terminus
144	FIG	CDS	2	349	.	+	2	ID=fig|6666666.507028.peg.994;Name=Complete genome%3B segment 3/17
144	FIG	CDS	392	802	.	+	2	ID=fig|6666666.507028.peg.995;Name=Complete genome%3B segment 3/17
145	FIG	CDS	1	798	.	-	1	ID=fig|6666666.507028.peg.996;Name=Complete genome%3B segment 3/17
146	FIG	CDS	2	775	.	+	2	ID=fig|6666666.507028.peg.997;Name=Transposase
147	FIG	CDS	2	109	.	-	2	ID=fig|6666666.507028.peg.998;Name=hypothetical protein
147	FIG	CDS	139	780	.	-	1	ID=fig|6666666.507028.peg.999;Name=hypothetical protein
148	FIG	CDS	1	741	.	-	1	ID=fig|6666666.507028.peg.1000;Name=Channel-forming transporter/cytolysins activator of TpsB family
149	FIG	CDS	261	389	.	-	0	ID=fig|6666666.507028.peg.1001;Name=hypothetical protein
149	FIG	CDS	392	517	.	+	2	ID=fig|6666666.507028.peg.1002;Name=hypothetical protein
15	FIG	CDS	1	708	.	-	1	ID=fig|6666666.507028.peg.1003;Name=Mobile element protein
15	FIG	CDS	783	1610	.	-	0	ID=fig|6666666.507028.peg.1004;Name=Mobile element protein
15	FIG	CDS	1643	1897	.	-	2	ID=fig|6666666.507028.peg.1005;Name=hypothetical protein
15	FIG	CDS	2128	2277	.	+	1	ID=fig|6666666.507028.peg.1006;Name=hypothetical protein
15	FIG	CDS	2445	2639	.	-	0	ID=fig|6666666.507028.peg.1007;Name=ABC transporter permease protein
15	FIG	CDS	3070	3192	.	+	1	ID=fig|6666666.507028.peg.1008;Name=hypothetical protein%3B Some similarities with C-terminal region of dermonecrotic toxin
15	FIG	CDS	3277	4251	.	+	1	ID=fig|6666666.507028.peg.1009;Name=Mobile element protein
15	FIG	CDS	4640	4774	.	-	2	ID=fig|6666666.507028.peg.1010;Name=hypothetical protein
15	FIG	CDS	5158	5607	.	+	1	ID=fig|6666666.507028.peg.1011;Name=hypothetical protein
15	FIG	CDS	5661	6740	.	+	0	ID=fig|6666666.507028.peg.1012;Name=Phage tail sheath protein FI
15	FIG	CDS	6752	8233	.	+	2	ID=fig|6666666.507028.peg.1013;Name=Phage tail sheath protein FI
15	FIG	CDS	8282	9475	.	+	2	ID=fig|6666666.507028.peg.1014;Name=Phage tail sheath protein FI
15	FIG	CDS	9489	9947	.	+	0	ID=fig|6666666.507028.peg.1015;Name=hypothetical protein
15	FIG	CDS	9944	10123	.	+	2	ID=fig|6666666.507028.peg.1016;Name=hypothetical protein
15	FIG	CDS	10110	10793	.	+	0	ID=fig|6666666.507028.peg.1017;Name=hypothetical protein
15	FIG	CDS	10790	12391	.	+	2	ID=fig|6666666.507028.peg.1018;Name=VgrG protein
15	FIG	CDS	12405	12866	.	+	0	ID=fig|6666666.507028.peg.1019;Name=Phage baseplate assembly protein GpW
15	FIG	CDS	12863	13279	.	+	2	ID=fig|6666666.507028.peg.1020;Name=hypothetical protein
15	FIG	CDS	13486	15321	.	+	1	ID=fig|6666666.507028.peg.1021;Name=Complete genome%3B segment 6/17
15	FIG	CDS	15318	18278	.	+	0	ID=fig|6666666.507028.peg.1022;Name=Complete genome%3B segment 6/17
15	FIG	CDS	18546	19766	.	+	0	ID=fig|6666666.507028.peg.1023;Name=Complete genome%3B segment 6/17
15	FIG	CDS	19830	21464	.	+	0	ID=fig|6666666.507028.peg.1024;Name=Complete genome%3B segment 6/17
15	FIG	CDS	21474	23552	.	+	0	ID=fig|6666666.507028.peg.1025;Name=Complete genome%3B segment 6/17
15	FIG	CDS	23577	24479	.	+	0	ID=fig|6666666.507028.peg.1026;Name=hypothetical protein
15	FIG	CDS	24536	24676	.	-	2	ID=fig|6666666.507028.peg.1027;Name=hypothetical protein
15	FIG	CDS	24759	25667	.	+	0	ID=fig|6666666.507028.peg.1028;Name=hypothetical protein%3B Some similarities with Photorhabdus cytotoxin
15	FIG	CDS	26092	26955	.	+	1	ID=fig|6666666.507028.peg.1029;Name=hypothetical protein
15	FIG	CDS	27134	27412	.	+	2	ID=fig|6666666.507028.peg.1030;Name=Uncharacterized protein STM2904
15	FIG	CDS	27537	27743	.	+	0	ID=fig|6666666.507028.peg.1031;Name=Acetyltransferase%2C GNAT family%3B Histone acetyltransferase HPA2 and related acetyltransferases
15	FIG	CDS	27845	28000	.	-	2	ID=fig|6666666.507028.peg.1032;Name=hypothetical protein
15	FIG	CDS	28406	28855	.	+	2	ID=fig|6666666.507028.peg.1033;Name=hypothetical protein
15	FIG	CDS	29030	30112	.	+	2	ID=fig|6666666.507028.peg.1034;Name=Phage tail sheath protein FI
15	FIG	CDS	30124	31518	.	+	1	ID=fig|6666666.507028.peg.1035;Name=Phage tail sheath protein FI
15	FIG	CDS	31573	32763	.	+	1	ID=fig|6666666.507028.peg.1036;Name=Phage tail sheath protein FI
15	FIG	CDS	32782	33240	.	+	1	ID=fig|6666666.507028.peg.1037;Name=hypothetical protein
15	FIG	CDS	33237	33431	.	+	0	ID=fig|6666666.507028.peg.1038;Name=hypothetical protein
15	FIG	CDS	33418	34101	.	+	1	ID=fig|6666666.507028.peg.1039;Name=hypothetical protein
15	FIG	CDS	34098	35699	.	+	0	ID=fig|6666666.507028.peg.1040;Name=VgrG protein
15	FIG	CDS	35712	36158	.	+	0	ID=fig|6666666.507028.peg.1041;Name=Phage baseplate assembly protein GpW
15	FIG	CDS	36155	36571	.	+	2	ID=fig|6666666.507028.peg.1042;Name=hypothetical protein
15	FIG	CDS	36615	39320	.	+	0	ID=fig|6666666.507028.peg.1043;Name=Complete genome%3B segment 6/17
15	FIG	CDS	39313	42213	.	+	1	ID=fig|6666666.507028.peg.1044;Name=Complete genome%3B segment 6/17
15	FIG	CDS	42364	43644	.	+	1	ID=fig|6666666.507028.peg.1045;Name=Complete genome%3B segment 6/17
15	FIG	CDS	43726	45585	.	+	1	ID=fig|6666666.507028.peg.1046;Name=FIG00613892: hypothetical protein
15	FIG	CDS	45595	47679	.	+	1	ID=fig|6666666.507028.peg.1047;Name=Complete genome%3B segment 6/17
15	FIG	CDS	47704	48606	.	+	1	ID=fig|6666666.507028.peg.1048;Name=hypothetical protein
15	FIG	CDS	48760	49617	.	+	1	ID=fig|6666666.507028.peg.1049;Name=Cell Inhibiting Factor (Cif)
15	FIG	CDS	49645	50652	.	+	1	ID=fig|6666666.507028.peg.1050;Name=hypothetical protein
15	FIG	CDS	50742	50888	.	+	0	ID=fig|6666666.507028.peg.1051;Name=hypothetical protein
15	FIG	CDS	50893	51804	.	+	1	ID=fig|6666666.507028.peg.1052;Name=hypothetical protein
15	FIG	CDS	52013	52954	.	+	2	ID=fig|6666666.507028.peg.1053;Name=Unknown%2C probable insecticidal toxin
15	FIG	CDS	53152	53304	.	-	1	ID=fig|6666666.507028.peg.1054;Name=hypothetical protein
15	FIG	CDS	53588	54334	.	+	2	ID=fig|6666666.507028.peg.1055;Name=hypothetical protein%3B Some high similarities with unknown protein of Photorhabdus and some similarities with unknown protein
15	FIG	CDS	54397	55440	.	+	1	ID=fig|6666666.507028.peg.1056;Name=Photopexin A
15	FIG	CDS	55509	55799	.	-	0	ID=fig|6666666.507028.peg.1057;Name=YefM protein (antitoxin to YoeB)
15	FIG	CDS	56033	60481	.	-	2	ID=fig|6666666.507028.peg.1058;Name=Chromosome partition protein MukB
15	FIG	CDS	60478	61200	.	-	1	ID=fig|6666666.507028.peg.1059;Name=Chromosome partition protein MukE
15	FIG	CDS	61181	62503	.	-	2	ID=fig|6666666.507028.peg.1060;Name=Chromosome partition protein MukF
15	FIG	CDS	62514	63293	.	-	0	ID=fig|6666666.507028.peg.1061;Name=tRNA uridine 5-oxyacetic acid(34) methyltransferase (EC 2.1.1.-);Ontology_term=KEGG_ENZYME:2.1.1.-
15	FIG	CDS	63447	64283	.	+	0	ID=fig|6666666.507028.peg.1062;Name=Membrane Protein Functionally coupled to the MukBEF Chromosome Partitioning Mechanism
15	FIG	CDS	64387	65136	.	-	1	ID=fig|6666666.507028.peg.1063;Name=3-deoxy-manno-octulosonate cytidylyltransferase (EC 2.7.7.38);Ontology_term=KEGG_ENZYME:2.7.7.38
15	FIG	CDS	65140	65319	.	-	1	ID=fig|6666666.507028.peg.1064;Name=FIG002473: Protein YcaR in KDO2-Lipid A biosynthesis cluster
15	FIG	CDS	65523	66518	.	-	0	ID=fig|6666666.507028.peg.1065;Name=Tetraacyldisaccharide 4'-kinase (EC 2.7.1.130);Ontology_term=KEGG_ENZYME:2.7.1.130
15	FIG	CDS	66515	68260	.	-	2	ID=fig|6666666.507028.peg.1066;Name=Lipid A export permease/ATP-binding protein MsbA
15	FIG	CDS	68299	70626	.	-	1	ID=fig|6666666.507028.peg.1067;Name=DNA internalization-related competence protein ComEC/Rec2
15	FIG	CDS	70814	70939	.	-	2	ID=fig|6666666.507028.peg.1068;Name=hypothetical protein
15	FIG	CDS	71147	71320	.	+	2	ID=fig|6666666.507028.peg.1069;Name=hypothetical protein
15	FIG	CDS	71479	72291	.	+	1	ID=fig|6666666.507028.peg.1070;Name=Hydrogenase maturation factor
15	FIG	CDS	72296	72931	.	+	2	ID=fig|6666666.507028.peg.1071;Name=putative membrane protein
15	FIG	CDS	73010	73342	.	-	2	ID=fig|6666666.507028.peg.1072;Name=Nucleotidyltransferase domain protein%2C BT0168 group
15	FIG	CDS	73380	73517	.	+	0	ID=fig|6666666.507028.peg.1073;Name=hypothetical protein
15	FIG	CDS	73701	73820	.	+	0	ID=fig|6666666.507028.peg.1074;Name=hypothetical protein
15	FIG	CDS	74022	74180	.	+	0	ID=fig|6666666.507028.peg.1075;Name=hypothetical protein
15	FIG	CDS	74243	75142	.	+	2	ID=fig|6666666.507028.peg.1076;Name=hypothetical protein
15	FIG	CDS	75182	75325	.	-	2	ID=fig|6666666.507028.peg.1077;Name=Colicin immunity protein
15	FIG	CDS	75820	76074	.	-	1	ID=fig|6666666.507028.peg.1078;Name=Colicin immunity protein
15	FIG	CDS	76218	76361	.	-	0	ID=fig|6666666.507028.peg.1079;Name=T6SS PAAR-repeat protein / RhaS protein
15	FIG	CDS	76370	77461	.	-	2	ID=fig|6666666.507028.peg.1080;Name=T6SS PAAR-repeat protein / RhaS protein
15	FIG	CDS	77493	77585	.	-	0	ID=fig|6666666.507028.peg.1081;Name=T6SS PAAR-repeat protein / RhaS protein
15	FIG	CDS	78042	78326	.	-	0	ID=fig|6666666.507028.peg.1082;Name=Integration host factor beta subunit
15	FIG	CDS	78392	80065	.	-	2	ID=fig|6666666.507028.peg.1083;Name=SSU ribosomal protein S1p
15	FIG	CDS	80246	80929	.	-	2	ID=fig|6666666.507028.peg.1084;Name=Cytidylate kinase (EC 2.7.4.25);Ontology_term=KEGG_ENZYME:2.7.4.25
15	FIG	CDS	80929	81054	.	-	1	ID=fig|6666666.507028.peg.1085;Name=hypothetical protein
15	FIG	CDS	81109	82395	.	-	1	ID=fig|6666666.507028.peg.1086;Name=3-phosphoshikimate 1-carboxyvinyltransferase (EC 2.5.1.19);Ontology_term=KEGG_ENZYME:2.5.1.19
15	FIG	CDS	82525	83613	.	-	1	ID=fig|6666666.507028.peg.1087;Name=Phosphoserine aminotransferase (EC 2.6.1.52);Ontology_term=KEGG_ENZYME:2.6.1.52
15	FIG	CDS	83614	83760	.	-	1	ID=fig|6666666.507028.peg.1088;Name=hypothetical protein
15	FIG	CDS	83801	84199	.	-	2	ID=fig|6666666.507028.peg.1089;Name=FIG001353: Acetyltransferase
15	FIG	CDS	84196	85239	.	-	1	ID=fig|6666666.507028.peg.1090;Name=L-asparaginase (EC 3.5.1.1);Ontology_term=KEGG_ENZYME:3.5.1.1
15	FIG	CDS	85369	87141	.	+	1	ID=fig|6666666.507028.peg.1091;Name=Ribosomal protein S12p methylthiotransferase accessory factor YcaO
15	FIG	CDS	87461	88318	.	+	2	ID=fig|6666666.507028.peg.1092;Name=Formate efflux transporter FocA
15	FIG	CDS	88374	90656	.	+	0	ID=fig|6666666.507028.peg.1093;Name=Pyruvate formate-lyase (EC 2.3.1.54);Ontology_term=KEGG_ENZYME:2.3.1.54
15	FIG	CDS	90742	91482	.	+	1	ID=fig|6666666.507028.peg.1094;Name=Pyruvate formate-lyase activating enzyme (EC 1.97.1.4);Ontology_term=KEGG_ENZYME:1.97.1.4
15	FIG	CDS	91768	91977	.	-	1	ID=fig|6666666.507028.peg.1095;Name=hypothetical protein
15	FIG	CDS	92106	92234	.	-	0	ID=fig|6666666.507028.peg.1096;Name=hypothetical protein
15	FIG	CDS	92689	93018	.	-	1	ID=fig|6666666.507028.peg.1097;Name=Mobile element protein
15	FIG	CDS	93043	93981	.	-	1	ID=fig|6666666.507028.peg.1098;Name=Mobile element protein
15	FIG	CDS	93975	94304	.	+	0	ID=fig|6666666.507028.peg.1099;Name=hypothetical protein
15	FIG	CDS	94564	95283	.	+	1	ID=fig|6666666.507028.peg.1100;Name=hypothetical protein
150	FIG	CDS	2	283	.	+	2	ID=fig|6666666.507028.peg.1101;Name=putative secreted protein
150	FIG	CDS	326	457	.	+	2	ID=fig|6666666.507028.peg.1102;Name=hypothetical protein
150	FIG	CDS	465	707	.	+	0	ID=fig|6666666.507028.peg.1103;Name=putative secreted protein
151	FIG	CDS	1	666	.	+	1	ID=fig|6666666.507028.peg.1104;Name=Transposase
152	FIG	CDS	3	263	.	+	0	ID=fig|6666666.507028.peg.1105;Name=ATP-binding transposition helper protein
152	FIG	CDS	517	636	.	-	1	ID=fig|6666666.507028.peg.1106;Name=hypothetical protein
153	FIG	CDS	3	629	.	-	0	ID=fig|6666666.507028.peg.1107;Name=hypothetical protein
154	FIG	CDS	1	267	.	-	1	ID=fig|6666666.507028.peg.1108;Name=hypothetical protein
154	FIG	CDS	334	636	.	-	1	ID=fig|6666666.507028.peg.1109;Name=hypothetical protein
155	FIG	CDS	73	579	.	-	1	ID=fig|6666666.507028.peg.1110;Name=hypothetical protein
156	FIG	CDS	2	634	.	+	2	ID=fig|6666666.507028.peg.1111;Name=Putative large exoprotein involved in heme utilization or adhesion of ShlA/HecA/FhaA family
157	FIG	CDS	1	621	.	-	1	ID=fig|6666666.507028.peg.1112;Name=Putative large exoprotein involved in heme utilization or adhesion of ShlA/HecA/FhaA family
159	FIG	CDS	2	613	.	-	2	ID=fig|6666666.507028.peg.1113;Name=hypothetical protein
16	FIG	CDS	16	129	.	-	1	ID=fig|6666666.507028.peg.1114;Name=ParE toxin protein
16	FIG	CDS	141	902	.	-	0	ID=fig|6666666.507028.peg.1115;Name=tRNA-(ms[2]io[6]A)-hydroxylase
16	FIG	CDS	907	3462	.	-	1	ID=fig|6666666.507028.peg.1116;Name=DNA mismatch repair protein MutS
16	FIG	CDS	3660	3797	.	+	0	ID=fig|6666666.507028.peg.1117;Name=hypothetical protein
16	FIG	CDS	4008	4463	.	-	0	ID=fig|6666666.507028.peg.1118;Name=hypothetical protein
16	FIG	CDS	4696	4815	.	+	1	ID=fig|6666666.507028.peg.1119;Name=hypothetical protein
16	FIG	CDS	4880	4999	.	-	2	ID=fig|6666666.507028.peg.1120;Name=hypothetical protein
16	FIG	CDS	5265	6395	.	-	0	ID=fig|6666666.507028.peg.1121;Name=putative membrane protein
16	FIG	CDS	6866	6985	.	+	2	ID=fig|6666666.507028.peg.1122;Name=hypothetical protein
16	FIG	CDS	7040	8155	.	-	2	ID=fig|6666666.507028.peg.1123;Name=putative membrane protein
16	FIG	CDS	8625	9743	.	-	0	ID=fig|6666666.507028.peg.1124;Name=putative membrane protein
16	FIG	CDS	9778	9900	.	-	1	ID=fig|6666666.507028.peg.1125;Name=hypothetical protein
16	FIG	CDS	10201	11328	.	-	1	ID=fig|6666666.507028.peg.1126;Name=putative membrane protein
16	FIG	CDS	11842	14445	.	-	1	ID=fig|6666666.507028.peg.1127;Name=Iron siderophore receptor protein
16	FIG	CDS	14510	15517	.	-	2	ID=fig|6666666.507028.peg.1128;Name=Iron siderophore sensor protein
16	FIG	CDS	15529	16038	.	-	1	ID=fig|6666666.507028.peg.1129;Name=FIG006045: Sigma factor%2C ECF subfamily
16	FIG	CDS	16758	17789	.	+	0	ID=fig|6666666.507028.peg.1130;Name=hypothetical protein
16	FIG	CDS	18193	18309	.	+	1	ID=fig|6666666.507028.peg.1131;Name=Unknown%2C probable transcriptional regulator
16	FIG	CDS	18264	18398	.	-	0	ID=fig|6666666.507028.peg.1132;Name=Putative transmembrane protein
16	FIG	CDS	18421	18975	.	+	1	ID=fig|6666666.507028.peg.1133;Name=Dihydrofolate reductase homolog
16	FIG	CDS	19358	19630	.	+	2	ID=fig|6666666.507028.peg.1134;Name=hypothetical protein%3B Some similarities with unknown protein
16	FIG	CDS	20151	22868	.	+	0	ID=fig|6666666.507028.peg.1135;Name=CRISPR-associated helicase Cas3
16	FIG	CDS	22883	24487	.	+	2	ID=fig|6666666.507028.peg.1136;Name=CRISPR-associated protein%2C Cse1 family
16	FIG	CDS	24487	25068	.	+	1	ID=fig|6666666.507028.peg.1137;Name=CRISPR-associated protein%2C Cse2 family
16	FIG	CDS	25089	26123	.	+	0	ID=fig|6666666.507028.peg.1138;Name=CRISPR-associated protein%2C Cse4 family
16	FIG	CDS	26134	26880	.	+	1	ID=fig|6666666.507028.peg.1139;Name=CRISPR-associated protein%2C Cas5e family
16	FIG	CDS	26867	27541	.	+	2	ID=fig|6666666.507028.peg.1140;Name=CRISPR-associated protein%2C Cse3 family
16	FIG	CDS	28616	28741	.	+	2	ID=fig|6666666.507028.peg.1141;Name=Mobile element protein
16	FIG	CDS	28751	29188	.	+	2	ID=fig|6666666.507028.peg.1142;Name=Mobile element protein
16	FIG	CDS	29435	29563	.	+	2	ID=fig|6666666.507028.peg.1143;Name=hypothetical protein
16	FIG	CDS	29877	30008	.	+	0	ID=fig|6666666.507028.peg.1144;Name=hypothetical protein
16	FIG	CDS	30268	30882	.	-	1	ID=fig|6666666.507028.peg.1145;Name=TnpR protein
16	FIG	CDS	31555	33132	.	+	1	ID=fig|6666666.507028.peg.1146;Name=hypothetical protein
16	FIG	CDS	34089	34610	.	+	0	ID=fig|6666666.507028.peg.1147;Name=hypothetical protein
16	FIG	CDS	34647	35237	.	+	0	ID=fig|6666666.507028.peg.1148;Name=AidA
16	FIG	CDS	35562	35720	.	+	0	ID=fig|6666666.507028.peg.1149;Name=hypothetical protein
16	FIG	CDS	35774	36355	.	+	2	ID=fig|6666666.507028.peg.1150;Name=hypothetical protein
16	FIG	CDS	36395	36991	.	+	2	ID=fig|6666666.507028.peg.1151;Name=AidA
16	FIG	CDS	37462	38043	.	+	1	ID=fig|6666666.507028.peg.1152;Name=AidA
16	FIG	CDS	38083	38679	.	+	1	ID=fig|6666666.507028.peg.1153;Name=AidA
16	FIG	CDS	39076	39648	.	-	1	ID=fig|6666666.507028.peg.1154;Name=Type 1 fimbriae regulatory protein%2C FimB/FimE family
16	FIG	CDS	40332	40871	.	+	0	ID=fig|6666666.507028.peg.1155;Name=PapA
16	FIG	CDS	40955	41503	.	+	2	ID=fig|6666666.507028.peg.1156;Name=MrfB
16	FIG	CDS	41523	44078	.	+	0	ID=fig|6666666.507028.peg.1157;Name=Fimbriae usher protein StfC
16	FIG	CDS	44174	44923	.	+	2	ID=fig|6666666.507028.peg.1158;Name=Periplasmic fimbrial chaperone StfD
16	FIG	CDS	44948	45541	.	+	2	ID=fig|6666666.507028.peg.1159;Name=MrfE
16	FIG	CDS	45534	46124	.	+	0	ID=fig|6666666.507028.peg.1160;Name=MrfF
16	FIG	CDS	46139	46630	.	+	2	ID=fig|6666666.507028.peg.1161;Name=hypothetical protein
16	FIG	CDS	46642	47187	.	+	1	ID=fig|6666666.507028.peg.1162;Name=Minor fimbrial subunit StfG
16	FIG	CDS	47215	48030	.	+	1	ID=fig|6666666.507028.peg.1163;Name=hypothetical protein
16	FIG	CDS	48066	48365	.	+	0	ID=fig|6666666.507028.peg.1164;Name=MrpJ protein
16	FIG	CDS	48405	48524	.	+	0	ID=fig|6666666.507028.peg.1165;Name=hypothetical protein
16	FIG	CDS	49002	49145	.	-	0	ID=fig|6666666.507028.peg.1166;Name=hypothetical protein
16	FIG	CDS	49279	49872	.	+	1	ID=fig|6666666.507028.peg.1167;Name=hypothetical protein
16	FIG	CDS	49962	50681	.	+	0	ID=fig|6666666.507028.peg.1168;Name=Unknown%2C putative fimbrial chaperone
16	FIG	CDS	50681	51253	.	+	2	ID=fig|6666666.507028.peg.1169;Name=hypothetical protein
16	FIG	CDS	51287	52021	.	+	2	ID=fig|6666666.507028.peg.1170;Name=Unknown%2C putative fimbrial chaperone
16	FIG	CDS	52068	52859	.	+	0	ID=fig|6666666.507028.peg.1171;Name=hypothetical protein
16	FIG	CDS	52941	55583	.	+	0	ID=fig|6666666.507028.peg.1172;Name=FIG036507: Fimbriae usher protein StdB
16	FIG	CDS	55731	56891	.	+	0	ID=fig|6666666.507028.peg.1173;Name=Complete genome%3B segment 3/17
16	FIG	CDS	57137	57565	.	-	2	ID=fig|6666666.507028.peg.1174;Name=hypothetical protein%3B Some similarities with MutT protein
16	FIG	CDS	57583	58842	.	-	1	ID=fig|6666666.507028.peg.1175;Name=Adenylosuccinate synthetase (EC 6.3.4.4);Ontology_term=KEGG_ENZYME:6.3.4.4
16	FIG	CDS	59033	59695	.	-	2	ID=fig|6666666.507028.peg.1176;Name=Putative phosphatase
16	FIG	CDS	59721	60902	.	-	0	ID=fig|6666666.507028.peg.1177;Name=hypothetical protein
16	FIG	CDS	60905	61681	.	-	2	ID=fig|6666666.507028.peg.1178;Name=Phosphoribosylformimino-5-aminoimidazole carboxamide ribotide isomerase (EC 5.3.1.16);Ontology_term=KEGG_ENZYME:5.3.1.16
16	FIG	CDS	62584	63924	.	-	1	ID=fig|6666666.507028.peg.1179;Name=Na+-driven multidrug efflux pump
16	FIG	CDS	64508	64738	.	+	2	ID=fig|6666666.507028.peg.1180;Name=hypothetical protein
16	FIG	CDS	65100	65252	.	+	0	ID=fig|6666666.507028.peg.1181;Name=Putative transmembrane protein
16	FIG	CDS	65355	65489	.	+	0	ID=fig|6666666.507028.peg.1182;Name=hypothetical protein
16	FIG	CDS	65667	67067	.	+	0	ID=fig|6666666.507028.peg.1183;Name=Tryptophanase (EC 4.1.99.1);Ontology_term=KEGG_ENZYME:4.1.99.1
16	FIG	CDS	67147	68391	.	+	1	ID=fig|6666666.507028.peg.1184;Name=Tryptophan-specific transport protein
16	FIG	CDS	68740	68997	.	-	1	ID=fig|6666666.507028.peg.1185;Name=Transcriptional regulator
16	FIG	CDS	69030	69179	.	+	0	ID=fig|6666666.507028.peg.1186;Name=hypothetical protein
16	FIG	CDS	69255	69506	.	-	0	ID=fig|6666666.507028.peg.1187;Name=Transcriptional regulator
16	FIG	CDS	69750	70376	.	+	0	ID=fig|6666666.507028.peg.1188;Name=Transcriptional regulator%2C AcrR family
16	FIG	CDS	70489	71463	.	+	1	ID=fig|6666666.507028.peg.1189;Name=L-threo-3-hydroxyaspartate ammonia-lyase (EC 4.3.1.16);Ontology_term=KEGG_ENZYME:4.3.1.16
16	FIG	CDS	71854	74175	.	+	1	ID=fig|6666666.507028.peg.1190;Name=hypothetical protein%3B Some similarities with unknown protein. Probable transmembrane protein
16	FIG	CDS	74310	77198	.	+	0	ID=fig|6666666.507028.peg.1191;Name=Unknown%2C probable insecticidal toxin
16	FIG	CDS	77247	81659	.	+	0	ID=fig|6666666.507028.peg.1192;Name=Unknown%2C probable insecticidal toxin
16	FIG	CDS	81765	81974	.	+	0	ID=fig|6666666.507028.peg.1193;Name=hypothetical protein
16	FIG	CDS	81986	82111	.	+	2	ID=fig|6666666.507028.peg.1194;Name=hypothetical protein
16	FIG	CDS	82226	82537	.	-	2	ID=fig|6666666.507028.peg.1195;Name=Helix-turn-helix motif
16	FIG	CDS	82534	82866	.	-	1	ID=fig|6666666.507028.peg.1196;Name=Phage protein
16	FIG	CDS	83048	84103	.	-	2	ID=fig|6666666.507028.peg.1197;Name=ABC transporter%2C ATP-binding protein (cluster 1%2C maltose/g3p/polyamine/iron)%3B ABC transporter%2C ATP-binding protein (cluster 10%2C nitrate/sulfonate/bicarbonate)
16	FIG	CDS	84119	86197	.	-	2	ID=fig|6666666.507028.peg.1198;Name=ABC transporter%2C permease protein 1 (cluster 1%2C maltose/g3p/polyamine/iron) / ABC transporter%2C permease protein 2 (cluster 1%2C maltose/g3p/polyamine/iron)
16	FIG	CDS	86269	87300	.	-	1	ID=fig|6666666.507028.peg.1199;Name=ABC transporter%2C substrate-binding protein (cluster 1%2C maltose/g3p/polyamine/iron)
16	FIG	CDS	87318	88649	.	-	0	ID=fig|6666666.507028.peg.1200;Name=Possible sugar-phosphate sensor or MFS family transporter KOX_12270
16	FIG	CDS	88863	90407	.	-	0	ID=fig|6666666.507028.peg.1201;Name=Two-component system sensor histidine kinase KOX_12275
16	FIG	CDS	90404	91036	.	-	2	ID=fig|6666666.507028.peg.1202;Name=Two-component transcriptional response regulator KOX_12280%2C LuxR family
16	FIG	CDS	91107	91238	.	-	0	ID=fig|6666666.507028.peg.1203;Name=hypothetical protein
16	FIG	CDS	92578	92679	.	+	1	ID=fig|6666666.507028.peg.1204;Name=hypothetical protein
160	FIG	CDS	270	446	.	+	0	ID=fig|6666666.507028.peg.1205;Name=hypothetical protein
161	FIG	CDS	68	607	.	-	2	ID=fig|6666666.507028.peg.1206;Name=hypothetical protein
162	FIG	CDS	1	186	.	-	1	ID=fig|6666666.507028.peg.1207;Name=hypothetical protein
162	FIG	CDS	183	596	.	-	0	ID=fig|6666666.507028.peg.1208;Name=hypothetical protein
163	FIG	CDS	2	586	.	-	2	ID=fig|6666666.507028.peg.1209;Name=Phage tail length tape-measure protein GpT
164	FIG	CDS	1	582	.	-	1	ID=fig|6666666.507028.peg.1210;Name=Channel-forming transporter/cytolysins activator of TpsB family
165	FIG	CDS	2	568	.	+	2	ID=fig|6666666.507028.peg.1211;Name=Putative large exoprotein involved in heme utilization or adhesion of ShlA/HecA/FhaA family
166	FIG	CDS	3	563	.	-	0	ID=fig|6666666.507028.peg.1212;Name=Putative large exoprotein involved in heme utilization or adhesion of ShlA/HecA/FhaA family
167	FIG	CDS	1	216	.	+	1	ID=fig|6666666.507028.peg.1213;Name=hypothetical protein
167	FIG	CDS	200	505	.	+	2	ID=fig|6666666.507028.peg.1214;Name=Phage protein
168	FIG	CDS	3	551	.	-	0	ID=fig|6666666.507028.peg.1215;Name=Putative large exoprotein involved in heme utilization or adhesion of ShlA/HecA/FhaA family
169	FIG	CDS	1	117	.	-	1	ID=fig|6666666.507028.peg.1216;Name=hypothetical protein
169	FIG	CDS	114	527	.	-	0	ID=fig|6666666.507028.peg.1217;Name=hypothetical protein
17	FIG	CDS	192	1184	.	+	0	ID=fig|6666666.507028.peg.1218;Name=Inner membrane protein YhjD
17	FIG	CDS	1240	1446	.	+	1	ID=fig|6666666.507028.peg.1219;Name=2-hydroxymuconate tautomerase-like protein
17	FIG	CDS	1489	2979	.	-	1	ID=fig|6666666.507028.peg.1220;Name=Protein YhjJ%2C putative peptidase
17	FIG	CDS	3158	3865	.	-	2	ID=fig|6666666.507028.peg.1221;Name=Protein yhjK
17	FIG	CDS	4090	5109	.	-	1	ID=fig|6666666.507028.peg.1222;Name=Dipeptide ABC transporter%2C ATP-binding protein DppF (TC 3.A.1.5.2)
17	FIG	CDS	5106	6086	.	-	0	ID=fig|6666666.507028.peg.1223;Name=Dipeptide ABC transporter%2C ATP-binding protein DppD (TC 3.A.1.5.2)
17	FIG	CDS	6099	6998	.	-	0	ID=fig|6666666.507028.peg.1224;Name=Dipeptide ABC transporter%2C permease protein DppC (TC 3.A.1.5.2)
17	FIG	CDS	7009	8028	.	-	1	ID=fig|6666666.507028.peg.1225;Name=Dipeptide ABC transporter%2C permease protein DppB (TC 3.A.1.5.2)
17	FIG	CDS	8146	9753	.	-	1	ID=fig|6666666.507028.peg.1226;Name=Dipeptide ABC transporter%2C substrate-binding protein DppA (TC 3.A.1.5.2) @ Dipeptide chemoreceptor
17	FIG	CDS	9857	9994	.	-	2	ID=fig|6666666.507028.peg.1227;Name=hypothetical protein
17	FIG	CDS	10233	10424	.	-	0	ID=fig|6666666.507028.peg.1228;Name=FIG01219795: hypothetical protein
17	FIG	CDS	10504	11424	.	-	1	ID=fig|6666666.507028.peg.1229;Name=putative membrane protein
17	FIG	CDS	11403	11660	.	-	0	ID=fig|6666666.507028.peg.1230;Name=Adenine phosphoribosyltransferase (EC 2.4.2.7);Ontology_term=KEGG_ENZYME:2.4.2.7
17	FIG	CDS	12465	13241	.	+	0	ID=fig|6666666.507028.peg.1231;Name=Cyclo(L-leucyl-L-leucyl) synthase (EC 2.3.2.22);Ontology_term=KEGG_ENZYME:2.3.2.22
17	FIG	CDS	13327	14550	.	+	1	ID=fig|6666666.507028.peg.1232;Name=Pulcherriminic acid synthase (EC 1.14.15.13);Ontology_term=KEGG_ENZYME:1.14.15.13
17	FIG	CDS	14844	15248	.	+	0	ID=fig|6666666.507028.peg.1233;Name=Transcriptional regulator%2C PadR family
17	FIG	CDS	15381	16457	.	+	0	ID=fig|6666666.507028.peg.1234;Name=SAM-dependent methyltransferase SCO3452 (UbiE paralog)
17	FIG	CDS	16953	19022	.	-	0	ID=fig|6666666.507028.peg.1235;Name=Glycyl-tRNA synthetase beta chain (EC 6.1.1.14);Ontology_term=KEGG_ENZYME:6.1.1.14
17	FIG	CDS	19032	19946	.	-	0	ID=fig|6666666.507028.peg.1236;Name=Glycyl-tRNA synthetase alpha chain (EC 6.1.1.14);Ontology_term=KEGG_ENZYME:6.1.1.14
17	FIG	CDS	20142	20699	.	+	0	ID=fig|6666666.507028.peg.1237;Name=DNA-3-methyladenine glycosylase (EC 3.2.2.20);Ontology_term=KEGG_ENZYME:3.2.2.20
17	FIG	CDS	20905	22158	.	+	1	ID=fig|6666666.507028.peg.1238;Name=Valine--pyruvate aminotransferase (EC 2.6.1.66);Ontology_term=KEGG_ENZYME:2.6.1.66
17	FIG	CDS	22495	24153	.	-	1	ID=fig|6666666.507028.peg.1239;Name=Putative transport protein YidE
17	FIG	CDS	24379	24501	.	+	1	ID=fig|6666666.507028.peg.1240;Name=hypothetical protein
17	FIG	CDS	24727	25047	.	+	1	ID=fig|6666666.507028.peg.1241;Name=Outer membrane lipoprotein YidQ
17	FIG	CDS	25110	26399	.	-	0	ID=fig|6666666.507028.peg.1242;Name=Uncharacterized protein YidR
17	FIG	CDS	26533	27150	.	+	1	ID=fig|6666666.507028.peg.1243;Name=UPF0126 inner membrane protein YicG
17	FIG	CDS	27144	28886	.	-	0	ID=fig|6666666.507028.peg.1244;Name=DNA ligase (NAD(+)) (EC 6.5.1.2);Ontology_term=KEGG_ENZYME:6.5.1.2
17	FIG	CDS	29133	29357	.	-	0	ID=fig|6666666.507028.peg.1245;Name=hypothetical protein
17	FIG	CDS	29351	29623	.	+	2	ID=fig|6666666.507028.peg.1246;Name=Antitoxin HigA
17	FIG	CDS	30395	31066	.	+	2	ID=fig|6666666.507028.peg.1247;Name=hypothetical protein
17	FIG	CDS	31377	31496	.	+	0	ID=fig|6666666.507028.peg.1248;Name=hypothetical protein
17	FIG	CDS	31527	31643	.	-	0	ID=fig|6666666.507028.peg.1249;Name=hypothetical protein
17	FIG	CDS	32043	32168	.	+	0	ID=fig|6666666.507028.peg.1250;Name=putative lipoprotein
17	FIG	CDS	32422	32592	.	+	1	ID=fig|6666666.507028.peg.1251;Name=hypothetical protein
17	FIG	CDS	32816	33700	.	+	2	ID=fig|6666666.507028.peg.1252;Name=hypothetical protein
17	FIG	CDS	34238	34924	.	+	2	ID=fig|6666666.507028.peg.1253;Name=hypothetical protein
17	FIG	CDS	35529	36710	.	+	0	ID=fig|6666666.507028.peg.1254;Name=putative lipoprotein
17	FIG	CDS	36946	38241	.	+	1	ID=fig|6666666.507028.peg.1255;Name=putative lipoprotein
17	FIG	CDS	38321	38491	.	-	2	ID=fig|6666666.507028.peg.1256;Name=Transposase
17	FIG	CDS	38623	39051	.	-	1	ID=fig|6666666.507028.peg.1257;Name=hypothetical protein
17	FIG	CDS	39069	39251	.	-	0	ID=fig|6666666.507028.peg.1258;Name=Probable mRNA interferase HicA
17	FIG	CDS	39530	40153	.	+	2	ID=fig|6666666.507028.peg.1259;Name=Guanylate kinase (EC 2.7.4.8);Ontology_term=KEGG_ENZYME:2.7.4.8
17	FIG	CDS	40208	40483	.	+	2	ID=fig|6666666.507028.peg.1260;Name=DNA-directed RNA polymerase omega subunit (EC 2.7.7.6);Ontology_term=KEGG_ENZYME:2.7.7.6
17	FIG	CDS	40501	42618	.	+	1	ID=fig|6666666.507028.peg.1261;Name=Guanosine-3'%2C5'-bis(diphosphate) 3'-pyrophosphohydrolase (EC 3.1.7.2) / GTP pyrophosphokinase (EC 2.7.6.5)%2C (p)ppGpp synthetase II;Ontology_term=KEGG_ENZYME:3.1.7.2,KEGG_ENZYME:2.7.6.5
17	FIG	CDS	42752	43066	.	-	2	ID=fig|6666666.507028.peg.1262;Name=hypothetical protein
17	FIG	CDS	43047	43538	.	-	0	ID=fig|6666666.507028.peg.1263;Name=hypothetical protein
17	FIG	CDS	43670	45022	.	-	2	ID=fig|6666666.507028.peg.1264;Name=putative secreted protein
17	FIG	CDS	45140	47905	.	-	2	ID=fig|6666666.507028.peg.1265;Name=type 1 fimbriae anchoring protein FimD
17	FIG	CDS	47954	48748	.	-	2	ID=fig|6666666.507028.peg.1266;Name=hypothetical protein
17	FIG	CDS	48785	49513	.	-	2	ID=fig|6666666.507028.peg.1267;Name=hypothetical protein
17	FIG	CDS	49585	50271	.	-	1	ID=fig|6666666.507028.peg.1268;Name=putative secreted protein
17	FIG	CDS	50322	51053	.	-	0	ID=fig|6666666.507028.peg.1269;Name=hypothetical protein
17	FIG	CDS	51121	51747	.	-	1	ID=fig|6666666.507028.peg.1270;Name=hypothetical protein%3B Some similarities with unknown protein of Photorhabdus. Hypothetical secreted protein
17	FIG	CDS	51731	52471	.	-	2	ID=fig|6666666.507028.peg.1271;Name=chaperone FimC
17	FIG	CDS	52600	53217	.	-	1	ID=fig|6666666.507028.peg.1272;Name=hypothetical protein%3B Some similarities with type 1 fimbrial protein precursor
17	FIG	CDS	53642	54208	.	-	2	ID=fig|6666666.507028.peg.1273;Name=Type 1 fimbriae regulatory protein%2C FimB/FimE family
17	FIG	CDS	54676	56757	.	+	1	ID=fig|6666666.507028.peg.1274;Name=ATP-dependent DNA helicase RecG (EC 3.6.4.12);Ontology_term=KEGG_ENZYME:3.6.4.12
17	FIG	CDS	57395	57673	.	+	2	ID=fig|6666666.507028.peg.1275;Name=hypothetical protein
17	FIG	CDS	57771	58031	.	+	0	ID=fig|6666666.507028.peg.1276;Name=hypothetical protein
17	FIG	CDS	58153	58287	.	+	1	ID=fig|6666666.507028.peg.1277;Name=hypothetical protein
17	FIG	CDS	58595	59020	.	-	2	ID=fig|6666666.507028.peg.1278;Name=putative lipoprotein
17	FIG	CDS	59114	59383	.	+	2	ID=fig|6666666.507028.peg.1279;Name=RelB/StbD replicon stabilization protein (antitoxin to RelE/StbE)
17	FIG	CDS	59386	59679	.	+	1	ID=fig|6666666.507028.peg.1280;Name=ParE toxin protein
17	FIG	CDS	60028	60765	.	-	1	ID=fig|6666666.507028.peg.1281;Name=Methylase
17	FIG	CDS	61277	62485	.	-	2	ID=fig|6666666.507028.peg.1282;Name=Sodium/glutamate symporter
17	FIG	CDS	62864	62995	.	+	2	ID=fig|6666666.507028.peg.1283;Name=Xanthine permease @ Xanthine:proton symporter XanP
17	FIG	CDS	63086	64639	.	-	2	ID=fig|6666666.507028.peg.1284;Name=4-hydroxyphenylacetate 3-monooxygenase (EC 1.14.14.9);Ontology_term=KEGG_ENZYME:1.14.14.9
17	FIG	CDS	65309	67015	.	+	2	ID=fig|6666666.507028.peg.1285;Name=AsmA family protein
17	FIG	CDS	67036	67164	.	+	1	ID=fig|6666666.507028.peg.1286;Name=hypothetical protein
17	FIG	CDS	67186	67401	.	+	1	ID=fig|6666666.507028.peg.1287;Name=hypothetical protein%3B Some similarities with mutator MutT protein homolog and NTP pyrophosphohydrolase
17	FIG	CDS	67457	67624	.	+	2	ID=fig|6666666.507028.peg.1288;Name=hypothetical protein%3B Some similarities with mutator MutT protein homolog and NTP pyrophosphohydrolase
17	FIG	CDS	67703	68620	.	-	2	ID=fig|6666666.507028.peg.1289;Name=Uncharacterized GNAT family acetyltransferase YiiD
17	FIG	CDS	68692	69129	.	-	1	ID=fig|6666666.507028.peg.1290;Name=D-aminoacyl-tRNA deacylase (EC 3.1.1.96);Ontology_term=KEGG_ENZYME:3.1.1.96
17	FIG	CDS	69174	69800	.	-	0	ID=fig|6666666.507028.peg.1291;Name=alpha-D-glucose 1-phosphate phosphatase YihX (EC 3.1.3.10);Ontology_term=KEGG_ENZYME:3.1.3.10
17	FIG	CDS	69957	71411	.	+	0	ID=fig|6666666.507028.peg.1292;Name=Carbon starvation protein A
17	FIG	CDS	72157	72315	.	+	1	ID=fig|6666666.507028.peg.1293;Name=hypothetical protein
17	FIG	CDS	72330	72899	.	+	0	ID=fig|6666666.507028.peg.1294;Name=putative membrane protein
17	FIG	CDS	72985	74805	.	-	1	ID=fig|6666666.507028.peg.1295;Name=GTP-binding protein TypA/BipA
17	FIG	CDS	75161	75280	.	-	2	ID=fig|6666666.507028.peg.1296;Name=hypothetical protein
17	FIG	CDS	75384	76793	.	+	0	ID=fig|6666666.507028.peg.1297;Name=Glutamine synthetase type I (EC 6.3.1.2);Ontology_term=KEGG_ENZYME:6.3.1.2
17	FIG	CDS	76947	77996	.	+	0	ID=fig|6666666.507028.peg.1298;Name=Nitrogen regulation protein NtrB (EC 2.7.13.3);Ontology_term=KEGG_ENZYME:2.7.13.3
17	FIG	CDS	78006	79460	.	+	0	ID=fig|6666666.507028.peg.1299;Name=Nitrogen regulation protein NR(I)%2C GlnG (NtrC)
17	FIG	CDS	79672	79929	.	-	1	ID=fig|6666666.507028.peg.1300;Name=hypothetical protein
17	FIG	CDS	80136	80456	.	+	0	ID=fig|6666666.507028.peg.1301;Name=hypothetical protein
17	FIG	CDS	80789	80968	.	+	2	ID=fig|6666666.507028.peg.1302;Name=hypothetical protein
17	FIG	CDS	80983	81735	.	+	1	ID=fig|6666666.507028.peg.1303;Name=diguanylate cyclase/phosphodiesterase (GGDEF & EAL domains) with PAS/PAC sensor(s)
17	FIG	CDS	81992	82252	.	-	2	ID=fig|6666666.507028.peg.1304;Name=T6SS component Hcp
17	FIG	CDS	82316	82471	.	-	2	ID=fig|6666666.507028.peg.1305;Name=T6SS component Hcp
17	FIG	CDS	82953	83984	.	+	0	ID=fig|6666666.507028.peg.1306;Name=Transposase
17	FIG	CDS	84091	85464	.	-	1	ID=fig|6666666.507028.peg.1307;Name=Coproporphyrinogen III oxidase%2C oxygen-independent (EC 1.3.99.22);Ontology_term=KEGG_ENZYME:1.3.99.22
17	FIG	CDS	85467	85598	.	-	0	ID=fig|6666666.507028.peg.1308;Name=hypothetical protein
17	FIG	CDS	85658	86167	.	-	2	ID=fig|6666666.507028.peg.1309;Name=Der GTPase-activating protein YihI
17	FIG	CDS	86361	87824	.	+	0	ID=fig|6666666.507028.peg.1310;Name=4-amino-4-deoxy-L-arabinose transferase and related glycosyltransferases of PMT family
17	FIG	CDS	87880	88116	.	-	1	ID=fig|6666666.507028.peg.1311;Name=Mobile element protein
17	FIG	CDS	88303	88539	.	-	1	ID=fig|6666666.507028.peg.1312;Name=Mobile element protein
17	FIG	CDS	88514	88645	.	-	2	ID=fig|6666666.507028.peg.1313;Name=Mobile element protein
17	FIG	CDS	88745	88885	.	-	2	ID=fig|6666666.507028.peg.1314;Name=hypothetical protein
17	FIG	CDS	89512	89790	.	+	1	ID=fig|6666666.507028.peg.1315;Name=hypothetical protein
17	FIG	CDS	89875	90090	.	+	1	ID=fig|6666666.507028.peg.1316;Name=hypothetical protein
17	FIG	CDS	90569	90925	.	+	2	ID=fig|6666666.507028.peg.1317;Name=Putative secretion permease
17	FIG	CDS	91078	91197	.	+	1	ID=fig|6666666.507028.peg.1318;Name=Putative secretion permease
17	FIG	CDS	91810	92184	.	+	1	ID=fig|6666666.507028.peg.1319;Name=Transposase
170	FIG	CDS	3	518	.	-	0	ID=fig|6666666.507028.peg.1320;Name=putative secreted protein
171	FIG	CDS	3	488	.	+	0	ID=fig|6666666.507028.peg.1321;Name=Mobile element protein
172	FIG	CDS	2	514	.	-	2	ID=fig|6666666.507028.peg.1322;Name=hypothetical protein
173	FIG	CDS	2	514	.	+	2	ID=fig|6666666.507028.peg.1323;Name=hypothetical protein
174	FIG	CDS	2	508	.	+	2	ID=fig|6666666.507028.peg.1324;Name=hypothetical protein%3B Some similarities with gp31 protein of Bacteriophage
175	FIG	CDS	2	508	.	+	2	ID=fig|6666666.507028.peg.1325;Name=hypothetical protein%3B Some similarities with gp31 protein of Bacteriophage
176	FIG	CDS	3	233	.	-	0	ID=fig|6666666.507028.peg.1326;Name=Phage lysozyme (EC 3.2.1.17);Ontology_term=KEGG_ENZYME:3.2.1.17
176	FIG	CDS	220	498	.	-	1	ID=fig|6666666.507028.peg.1327;Name=Phage holin/antiholin component S
177	FIG	CDS	3	497	.	+	0	ID=fig|6666666.507028.peg.1328;Name=Putative large exoprotein involved in heme utilization or adhesion of ShlA/HecA/FhaA family
179	FIG	CDS	1	492	.	+	1	ID=fig|6666666.507028.peg.1329;Name=Channel-forming transporter/cytolysins activator of TpsB family
18	FIG	CDS	307	519	.	-	1	ID=fig|6666666.507028.peg.1330;Name=Uncharacterized S4 RNA-binding-domain protein YbcJ
18	FIG	CDS	519	1421	.	-	0	ID=fig|6666666.507028.peg.1331;Name=Methenyltetrahydrofolate cyclohydrolase (EC 3.5.4.9) / Methylenetetrahydrofolate dehydrogenase (NADP+) (EC 1.5.1.5);Ontology_term=KEGG_ENZYME:3.5.4.9,KEGG_ENZYME:1.5.1.5
18	FIG	CDS	2571	5051	.	-	0	ID=fig|6666666.507028.peg.1332;Name=hypothetical protein
18	FIG	CDS	5056	8982	.	-	1	ID=fig|6666666.507028.peg.1333;Name=hypothetical protein
18	FIG	CDS	10205	10384	.	+	2	ID=fig|6666666.507028.peg.1334;Name=hypothetical protein
18	FIG	CDS	10551	11660	.	+	0	ID=fig|6666666.507028.peg.1335;Name=S-(hydroxymethyl)glutathione dehydrogenase (EC 1.1.1.284);Ontology_term=KEGG_ENZYME:1.1.1.284
18	FIG	CDS	11781	12629	.	+	0	ID=fig|6666666.507028.peg.1336;Name=S-formylglutathione hydrolase (EC 3.1.2.12);Ontology_term=KEGG_ENZYME:3.1.2.12
18	FIG	CDS	12717	12830	.	-	0	ID=fig|6666666.507028.peg.1337;Name=hypothetical protein
18	FIG	CDS	13531	13860	.	+	1	ID=fig|6666666.507028.peg.1338;Name=hypothetical protein
18	FIG	CDS	14223	14882	.	-	0	ID=fig|6666666.507028.peg.1339;Name=Transposase%2C IS4
18	FIG	CDS	15162	16595	.	+	0	ID=fig|6666666.507028.peg.1340;Name=hypothetical protein%3B Some similarities with dioxygenase
18	FIG	CDS	16696	17598	.	+	1	ID=fig|6666666.507028.peg.1341;Name=Geranylgeranyl diphosphate synthase (EC 2.5.1.29);Ontology_term=KEGG_ENZYME:2.5.1.29
18	FIG	CDS	17619	18650	.	+	0	ID=fig|6666666.507028.peg.1342;Name=Isopentenyl-diphosphate delta-isomerase%2C FMN-dependent (EC 5.3.3.2);Ontology_term=KEGG_ENZYME:5.3.3.2
18	FIG	CDS	18764	19939	.	+	2	ID=fig|6666666.507028.peg.1343;Name=Lycopene cyclase
18	FIG	CDS	19932	21413	.	+	0	ID=fig|6666666.507028.peg.1344;Name=Phytoene desaturase (lycopene-forming) (EC 1.3.99.31);Ontology_term=KEGG_ENZYME:1.3.99.31
18	FIG	CDS	21410	22336	.	+	2	ID=fig|6666666.507028.peg.1345;Name=Phytoene synthase (EC 2.5.1.32);Ontology_term=KEGG_ENZYME:2.5.1.32
18	FIG	CDS	23201	23329	.	+	2	ID=fig|6666666.507028.peg.1346;Name=hypothetical protein
18	FIG	CDS	23596	25323	.	-	1	ID=fig|6666666.507028.peg.1347;Name=Bipolar DNA helicase
18	FIG	CDS	25336	26589	.	-	1	ID=fig|6666666.507028.peg.1348;Name=FIG00775401: hypothetical protein
18	FIG	CDS	26769	27245	.	-	0	ID=fig|6666666.507028.peg.1349;Name=FIG00857064: hypothetical protein
18	FIG	CDS	27238	28818	.	-	1	ID=fig|6666666.507028.peg.1350;Name=Retron-type RNA-directed DNA polymerase (EC 2.7.7.49);Ontology_term=KEGG_ENZYME:2.7.7.49
18	FIG	CDS	29454	29987	.	-	0	ID=fig|6666666.507028.peg.1351;Name=Single-stranded DNA-binding protein
18	FIG	CDS	30222	33056	.	+	0	ID=fig|6666666.507028.peg.1352;Name=Excinuclease ABC subunit A
18	FIG	CDS	33175	34113	.	-	1	ID=fig|6666666.507028.peg.1353;Name=Pseudouridine 5'-phosphate glycosidase (EC 4.2.1.70);Ontology_term=KEGG_ENZYME:4.2.1.70
18	FIG	CDS	34088	35203	.	-	2	ID=fig|6666666.507028.peg.1354;Name=Uncharacterized sugar kinase YeiI
18	FIG	CDS	35910	36164	.	-	0	ID=fig|6666666.507028.peg.1355;Name=Colicin E6 immunity protein
18	FIG	CDS	36174	37946	.	-	0	ID=fig|6666666.507028.peg.1356;Name=hypothetical protein
18	FIG	CDS	38275	39471	.	-	1	ID=fig|6666666.507028.peg.1357;Name=Biosynthetic Aromatic amino acid aminotransferase alpha (EC 2.6.1.57);Ontology_term=KEGG_ENZYME:2.6.1.57
18	FIG	CDS	39525	40604	.	-	0	ID=fig|6666666.507028.peg.1358;Name=Alanine racemase (EC 5.1.1.1);Ontology_term=KEGG_ENZYME:5.1.1.1
18	FIG	CDS	40643	42052	.	-	2	ID=fig|6666666.507028.peg.1359;Name=Replicative DNA helicase (DnaB) (EC 3.6.4.12);Ontology_term=KEGG_ENZYME:3.6.4.12
18	FIG	CDS	42223	43206	.	+	1	ID=fig|6666666.507028.peg.1360;Name=Quinone oxidoreductase (EC 1.6.5.5);Ontology_term=KEGG_ENZYME:1.6.5.5
18	FIG	CDS	43471	45846	.	-	1	ID=fig|6666666.507028.peg.1361;Name=Multimodular transpeptidase-transglycosylase (EC 2.4.1.129) (EC 3.4.-.-);Ontology_term=KEGG_ENZYME:2.4.1.129,KEGG_ENZYME:3.4.-.-
18	FIG	CDS	46264	46392	.	-	1	ID=fig|6666666.507028.peg.1362;Name=hypothetical protein
18	FIG	CDS	46405	47316	.	-	1	ID=fig|6666666.507028.peg.1363;Name=Transcriptional regulator in custer with plant-induced nitrilase
18	FIG	CDS	47405	47731	.	+	2	ID=fig|6666666.507028.peg.1364;Name=hypothetical protein
18	FIG	CDS	47759	48157	.	+	2	ID=fig|6666666.507028.peg.1365;Name=hypothetical protein
18	FIG	CDS	48260	48457	.	+	2	ID=fig|6666666.507028.peg.1366;Name=hypothetical protein
18	FIG	CDS	48696	49913	.	+	0	ID=fig|6666666.507028.peg.1367;Name=D-alanyl-D-alanine carboxypeptidase (EC 3.4.16.4);Ontology_term=KEGG_ENZYME:3.4.16.4
18	FIG	CDS	50201	51238	.	-	2	ID=fig|6666666.507028.peg.1368;Name=tRNA-dihydrouridine(20/20a) synthase (EC 1.3.1.91);Ontology_term=KEGG_ENZYME:1.3.1.91
18	FIG	CDS	51529	51813	.	-	1	ID=fig|6666666.507028.peg.1369;Name=Antitoxin HigA
18	FIG	CDS	51810	52121	.	-	0	ID=fig|6666666.507028.peg.1370;Name=Toxin HigB
18	FIG	CDS	52272	52388	.	+	0	ID=fig|6666666.507028.peg.1371;Name=hypothetical protein
18	FIG	CDS	52566	52991	.	-	0	ID=fig|6666666.507028.peg.1372;Name=Tail fiber assembly protein
18	FIG	CDS	52994	53830	.	-	2	ID=fig|6666666.507028.peg.1373;Name=hypothetical protein%3B Some similarities with the N-terminal region of unknown bacteriophage protein
18	FIG	CDS	54331	55521	.	+	1	ID=fig|6666666.507028.peg.1374;Name=L-lactate dehydrogenase
18	FIG	CDS	55724	56866	.	-	2	ID=fig|6666666.507028.peg.1375;Name=hypothetical protein
18	FIG	CDS	57086	57598	.	+	2	ID=fig|6666666.507028.peg.1376;Name=Zinc uptake regulation protein Zur
18	FIG	CDS	57883	58488	.	-	1	ID=fig|6666666.507028.peg.1377;Name=SOS-response repressor and protease LexA (EC 3.4.21.88);Ontology_term=KEGG_ENZYME:3.4.21.88
18	FIG	CDS	58608	58979	.	-	0	ID=fig|6666666.507028.peg.1378;Name=Diacylglycerol kinase (EC 2.7.1.107);Ontology_term=KEGG_ENZYME:2.7.1.107
18	FIG	CDS	59109	61565	.	+	0	ID=fig|6666666.507028.peg.1379;Name=Glycerol-3-phosphate acyltransferase (EC 2.3.1.15);Ontology_term=KEGG_ENZYME:2.3.1.15
18	FIG	CDS	61618	62484	.	-	1	ID=fig|6666666.507028.peg.1380;Name=4-hydroxybenzoate polyprenyltransferase (EC 2.5.1.39);Ontology_term=KEGG_ENZYME:2.5.1.39
18	FIG	CDS	62507	63013	.	-	2	ID=fig|6666666.507028.peg.1381;Name=Chorismate--pyruvate lyase (EC 4.1.3.40);Ontology_term=KEGG_ENZYME:4.1.3.40
18	FIG	CDS	63025	63174	.	-	1	ID=fig|6666666.507028.peg.1382;Name=hypothetical protein
18	FIG	CDS	63327	64973	.	-	0	ID=fig|6666666.507028.peg.1383;Name=Glucose-6-phosphate isomerase (EC 5.3.1.9);Ontology_term=KEGG_ENZYME:5.3.1.9
18	FIG	CDS	64988	65107	.	-	2	ID=fig|6666666.507028.peg.1384;Name=hypothetical protein
18	FIG	CDS	65273	66652	.	+	2	ID=fig|6666666.507028.peg.1385;Name=Aspartokinase (EC 2.7.2.4);Ontology_term=KEGG_ENZYME:2.7.2.4
18	FIG	CDS	67369	67593	.	+	1	ID=fig|6666666.507028.peg.1386;Name=D-alanine--poly(phosphoribitol) ligase ACP subunit (EC 6.1.1.13);Ontology_term=KEGG_ENZYME:6.1.1.13
18	FIG	CDS	67590	68792	.	+	0	ID=fig|6666666.507028.peg.1387;Name=Poly(glycerophosphate chain) D-alanine transfer protein DltD
18	FIG	CDS	68789	68914	.	+	2	ID=fig|6666666.507028.peg.1388;Name=hypothetical protein
18	FIG	CDS	68937	70061	.	+	0	ID=fig|6666666.507028.peg.1389;Name=D-alanyl transfer protein DltB
18	FIG	CDS	70058	71521	.	+	2	ID=fig|6666666.507028.peg.1390;Name=D-alanine--poly(phosphoribitol) ligase subunit 1 (EC 6.1.1.13);Ontology_term=KEGG_ENZYME:6.1.1.13
18	FIG	CDS	71734	72771	.	-	1	ID=fig|6666666.507028.peg.1391;Name=VlmA
18	FIG	CDS	72755	75322	.	-	2	ID=fig|6666666.507028.peg.1392;Name=PLP-dependent aminotransferase / Domain of unknown function
18	FIG	CDS	75412	76458	.	-	1	ID=fig|6666666.507028.peg.1393;Name=hypothetical protein%3B Some similarities with isobutylamine N-hydroxylase and putative oxidoreductase
18	FIG	CDS	76509	77405	.	-	0	ID=fig|6666666.507028.peg.1394;Name=hypothetical protein
18	FIG	CDS	77453	77836	.	-	2	ID=fig|6666666.507028.peg.1395;Name=Integral membrane protein
18	FIG	CDS	77829	78665	.	-	0	ID=fig|6666666.507028.peg.1396;Name=Hydrolase%2C alpha/beta fold family
18	FIG	CDS	79342	80841	.	-	1	ID=fig|6666666.507028.peg.1397;Name=hypothetical protein%3B Some similarities with unknown protein. Putative transmembrane protein
18	FIG	CDS	81636	81932	.	+	0	ID=fig|6666666.507028.peg.1398;Name=FIG032766: hypothetical protein
18	FIG	CDS	81910	82422	.	+	1	ID=fig|6666666.507028.peg.1399;Name=FIG001353: Acetyltransferase
18	FIG	CDS	82448	82567	.	-	2	ID=fig|6666666.507028.peg.1400;Name=hypothetical protein
18	FIG	CDS	82873	83703	.	+	1	ID=fig|6666666.507028.peg.1401;Name=Acetate operon repressor IclR
18	FIG	CDS	83962	84528	.	-	1	ID=fig|6666666.507028.peg.1402;Name=hypothetical protein
18	FIG	CDS	84950	86707	.	-	2	ID=fig|6666666.507028.peg.1403;Name=Isocitrate dehydrogenase phosphatase (EC 2.7.11.5)/kinase (EC 3.1.3.-);Ontology_term=KEGG_ENZYME:2.7.11.5,KEGG_ENZYME:3.1.3.-
18	FIG	CDS	86770	88077	.	-	1	ID=fig|6666666.507028.peg.1404;Name=Isocitrate lyase (EC 4.1.3.1);Ontology_term=KEGG_ENZYME:4.1.3.1
18	FIG	CDS	88174	89772	.	-	1	ID=fig|6666666.507028.peg.1405;Name=Malate synthase (EC 2.3.3.9);Ontology_term=KEGG_ENZYME:2.3.3.9
18	FIG	CDS	90072	91001	.	-	0	ID=fig|6666666.507028.peg.1406;Name=Homoserine O-succinyltransferase (EC 2.3.1.46);Ontology_term=KEGG_ENZYME:2.3.1.46
181	FIG	CDS	2	472	.	+	2	ID=fig|6666666.507028.peg.1407;Name=Putative large exoprotein involved in heme utilization or adhesion of ShlA/HecA/FhaA family
182	FIG	CDS	276	464	.	+	0	ID=fig|6666666.507028.peg.1408;Name=hypothetical protein
183	FIG	CDS	3	464	.	-	0	ID=fig|6666666.507028.peg.1409;Name=hypothetical protein
184	FIG	CDS	33	191	.	-	0	ID=fig|6666666.507028.peg.1410;Name=hypothetical protein
184	FIG	CDS	218	460	.	+	2	ID=fig|6666666.507028.peg.1411;Name=putative secreted protein
185	FIG	CDS	86	451	.	+	2	ID=fig|6666666.507028.peg.1412;Name=Mobile element protein
186	FIG	CDS	1	117	.	+	1	ID=fig|6666666.507028.peg.1413;Name=hypothetical protein%3B Some similarities with gp31 protein of Bacteriophage
186	FIG	CDS	155	451	.	+	2	ID=fig|6666666.507028.peg.1414;Name=hypothetical protein%3B Some similarities with gp31 protein of Bacteriophage
187	FIG	CDS	3	278	.	+	0	ID=fig|6666666.507028.peg.1415;Name=hypothetical protein
187	FIG	CDS	309	449	.	+	0	ID=fig|6666666.507028.peg.1416;Name=hypothetical protein
188	FIG	CDS	1	252	.	-	1	ID=fig|6666666.507028.peg.1417;Name=Phage endopeptidase Rz
188	FIG	CDS	249	440	.	-	0	ID=fig|6666666.507028.peg.1418;Name=Phage lysozyme R (EC 3.2.1.17);Ontology_term=KEGG_ENZYME:3.2.1.17
189	FIG	CDS	1	432	.	+	1	ID=fig|6666666.507028.peg.1419;Name=RTX toxins determinant A and related Ca2+-binding proteins
19	FIG	CDS	552	1535	.	+	0	ID=fig|6666666.507028.peg.1420;Name=VirK
19	FIG	CDS	1589	2188	.	-	2	ID=fig|6666666.507028.peg.1421;Name=N-acetylglutamate synthase related protein
19	FIG	CDS	2350	2475	.	-	1	ID=fig|6666666.507028.peg.1422;Name=hypothetical protein
19	FIG	CDS	2638	2793	.	-	1	ID=fig|6666666.507028.peg.1423;Name=hypothetical protein
19	FIG	CDS	2876	4897	.	+	2	ID=fig|6666666.507028.peg.1424;Name=2%2C4-dienoyl-CoA reductase [NADPH] (EC 1.3.1.34);Ontology_term=KEGG_ENZYME:1.3.1.34
19	FIG	CDS	5023	6270	.	-	1	ID=fig|6666666.507028.peg.1425;Name=Serine/threonine:Na+ symporter SstT
19	FIG	CDS	6561	7523	.	-	0	ID=fig|6666666.507028.peg.1426;Name=Alkaline induced inner membrane protein Alx
19	FIG	CDS	7613	7819	.	+	2	ID=fig|6666666.507028.peg.1427;Name=hypothetical protein
19	FIG	CDS	8084	8755	.	+	2	ID=fig|6666666.507028.peg.1428;Name=DedA family inner membrane protein YqjA
19	FIG	CDS	8950	9255	.	+	1	ID=fig|6666666.507028.peg.1429;Name=ElaB protein
19	FIG	CDS	9257	9658	.	+	2	ID=fig|6666666.507028.peg.1430;Name=Phage holin
19	FIG	CDS	9651	9911	.	+	0	ID=fig|6666666.507028.peg.1431;Name=Inner membrane protein YqjK
19	FIG	CDS	10124	10519	.	+	2	ID=fig|6666666.507028.peg.1432;Name=Inner membrane protein YqjF
19	FIG	CDS	10529	10648	.	+	2	ID=fig|6666666.507028.peg.1433;Name=hypothetical protein
19	FIG	CDS	11314	11433	.	+	1	ID=fig|6666666.507028.peg.1434;Name=hypothetical protein
19	FIG	CDS	11785	12681	.	-	1	ID=fig|6666666.507028.peg.1435;Name=Transcriptional regulator%2C LysR family
19	FIG	CDS	12792	13493	.	+	0	ID=fig|6666666.507028.peg.1436;Name=Quercetin 2%2C3-dioxygenase (EC 1.13.11.24) > YhhW;Ontology_term=KEGG_ENZYME:1.13.11.24
19	FIG	CDS	13991	14857	.	-	2	ID=fig|6666666.507028.peg.1437;Name=16S rRNA (cytidine(1402)-2'-O)-methyltransferase (EC 2.1.1.198);Ontology_term=KEGG_ENZYME:2.1.1.198
19	FIG	CDS	14921	16663	.	+	2	ID=fig|6666666.507028.peg.1438;Name=Penicillin-binding protein activator LpoA
19	FIG	CDS	16736	17116	.	+	2	ID=fig|6666666.507028.peg.1439;Name=UPF0102 protein YraN
19	FIG	CDS	17141	17731	.	+	2	ID=fig|6666666.507028.peg.1440;Name=DnaA initiator-associating protein DiaA
19	FIG	CDS	17742	18317	.	+	0	ID=fig|6666666.507028.peg.1441;Name=Uncharacterized protein YraP
19	FIG	CDS	18421	19179	.	-	1	ID=fig|6666666.507028.peg.1442;Name=Monofunctional biosynthetic peptidoglycan transglycosylase
19	FIG	CDS	19184	19837	.	-	2	ID=fig|6666666.507028.peg.1443;Name=Enhancing lycopene biosynthesis protein 2
19	FIG	CDS	20071	22416	.	-	1	ID=fig|6666666.507028.peg.1444;Name=Aerobic respiration control sensor protein ArcB (EC 2.7.13.3);Ontology_term=KEGG_ENZYME:2.7.13.3
19	FIG	CDS	22523	22702	.	-	2	ID=fig|6666666.507028.peg.1445;Name=hypothetical protein
19	FIG	CDS	23164	27621	.	+	1	ID=fig|6666666.507028.peg.1446;Name=Glutamate synthase [NADPH] large chain (EC 1.4.1.13);Ontology_term=KEGG_ENZYME:1.4.1.13
19	FIG	CDS	27631	29049	.	+	1	ID=fig|6666666.507028.peg.1447;Name=Glutamate synthase [NADPH] small chain (EC 1.4.1.13);Ontology_term=KEGG_ENZYME:1.4.1.13
19	FIG	CDS	29287	29793	.	+	1	ID=fig|6666666.507028.peg.1448;Name=Putative exported protein precursor
19	FIG	CDS	29843	30358	.	-	2	ID=fig|6666666.507028.peg.1449;Name=Stringent starvation protein B
19	FIG	CDS	30362	31003	.	-	2	ID=fig|6666666.507028.peg.1450;Name=Stringent starvation protein A
19	FIG	CDS	31334	31726	.	-	2	ID=fig|6666666.507028.peg.1451;Name=SSU ribosomal protein S9p (S16e)
19	FIG	CDS	31742	32170	.	-	2	ID=fig|6666666.507028.peg.1452;Name=LSU ribosomal protein L13p (L13Ae)
19	FIG	CDS	32424	33554	.	-	0	ID=fig|6666666.507028.peg.1453;Name=Cell division protein ZapE
19	FIG	CDS	33773	34177	.	+	2	ID=fig|6666666.507028.peg.1454;Name=Putative cytochrome d ubiquinol oxidase subunit III (EC 1.10.3.-) (Cytochrome bd-I oxidase subunit III);Ontology_term=KEGG_ENZYME:1.10.3.-
19	FIG	CDS	34414	35790	.	+	1	ID=fig|6666666.507028.peg.1455;Name=Outer membrane stress sensor protease DegQ%2C serine protease
19	FIG	CDS	35945	36088	.	+	2	ID=fig|6666666.507028.peg.1456;Name=Virulence-associated protein vagC
19	FIG	CDS	37112	38170	.	+	2	ID=fig|6666666.507028.peg.1457;Name=Outer membrane stress sensor protease DegS
19	FIG	CDS	38265	38432	.	+	0	ID=fig|6666666.507028.peg.1458;Name=hypothetical protein
19	FIG	CDS	38775	38888	.	+	0	ID=fig|6666666.507028.peg.1459;Name=hypothetical protein
19	FIG	CDS	38946	40388	.	+	0	ID=fig|6666666.507028.peg.1460;Name=hypothetical protein%3B Some weak similarities with unknown protein
19	FIG	CDS	40397	41407	.	+	2	ID=fig|6666666.507028.peg.1461;Name=hypothetical protein%3B Some similarities with the central region of DNA-directed RNA polymerase
19	FIG	CDS	41539	42927	.	+	1	ID=fig|6666666.507028.peg.1462;Name=hypothetical protein%3B Some similarities with the central region of DNA-directed RNA polymerase
19	FIG	CDS	42924	43457	.	+	0	ID=fig|6666666.507028.peg.1463;Name=hypothetical protein
19	FIG	CDS	43563	45122	.	+	0	ID=fig|6666666.507028.peg.1464;Name=4-hydroxyphenylacetate 3-monooxygenase (EC 1.14.14.9);Ontology_term=KEGG_ENZYME:1.14.14.9
19	FIG	CDS	45405	46670	.	-	0	ID=fig|6666666.507028.peg.1465;Name=UDP-N-acetylglucosamine 1-carboxyvinyltransferase (EC 2.5.1.7);Ontology_term=KEGG_ENZYME:2.5.1.7
19	FIG	CDS	46722	46976	.	-	0	ID=fig|6666666.507028.peg.1466;Name=Acid stress protein IbaG
19	FIG	CDS	47250	47543	.	-	0	ID=fig|6666666.507028.peg.1467;Name=Phospholipid ABC transporter-binding protein MlaB
19	FIG	CDS	47545	48174	.	-	1	ID=fig|6666666.507028.peg.1468;Name=Phospholipid ABC transporter shuttle protein MlaC
19	FIG	CDS	48208	48714	.	-	1	ID=fig|6666666.507028.peg.1469;Name=Phospholipid ABC transporter substrate-binding protein MlaD
19	FIG	CDS	48719	49507	.	-	2	ID=fig|6666666.507028.peg.1470;Name=Phospholipid ABC transporter permease protein MlaE
19	FIG	CDS	49512	50315	.	-	0	ID=fig|6666666.507028.peg.1471;Name=Phospholipid ABC transporter ATP-binding protein MlaF
19	FIG	CDS	50544	51518	.	+	0	ID=fig|6666666.507028.peg.1472;Name=Inner membrane protein YrbG%2C predicted calcium/sodium:proton antiporter
19	FIG	CDS	51542	52510	.	+	2	ID=fig|6666666.507028.peg.1473;Name=D-arabinose-5-phosphate isomerase (EC 5.3.1.13);Ontology_term=KEGG_ENZYME:5.3.1.13
19	FIG	CDS	52528	53091	.	+	1	ID=fig|6666666.507028.peg.1474;Name=3-deoxy-D-manno-octulosonate 8-phosphate phosphatase (EC 3.1.3.45);Ontology_term=KEGG_ENZYME:3.1.3.45
19	FIG	CDS	53112	53690	.	+	0	ID=fig|6666666.507028.peg.1475;Name=Lipopolysaccharide export system protein LptC
19	FIG	CDS	53659	54204	.	+	1	ID=fig|6666666.507028.peg.1476;Name=Lipopolysaccharide export system protein LptA
19	FIG	CDS	54211	54936	.	+	1	ID=fig|6666666.507028.peg.1477;Name=Lipopolysaccharide ABC transporter%2C ATP-binding protein LptB
19	FIG	CDS	54964	56403	.	+	1	ID=fig|6666666.507028.peg.1478;Name=RNA polymerase sigma-54 factor RpoN
19	FIG	CDS	56427	56714	.	+	0	ID=fig|6666666.507028.peg.1479;Name=Ribosome hibernation promoting factor Hpf
19	FIG	CDS	56838	57305	.	+	0	ID=fig|6666666.507028.peg.1480;Name=PTS IIA-like nitrogen-regulatory protein PtsN
19	FIG	CDS	57380	58231	.	+	2	ID=fig|6666666.507028.peg.1481;Name=RNase adapter protein RapZ
19	FIG	CDS	58231	58503	.	+	1	ID=fig|6666666.507028.peg.1482;Name=Phosphocarrier protein%2C nitrogen regulation associated
19	FIG	CDS	58692	59102	.	+	0	ID=fig|6666666.507028.peg.1483;Name=Regulator of nucleoside diphosphate kinase
19	FIG	CDS	59157	60497	.	-	0	ID=fig|6666666.507028.peg.1484;Name=TldE protein%2C part of TldE/TldD proteolytic complex
19	FIG	CDS	60699	61238	.	+	0	ID=fig|6666666.507028.peg.1485;Name=UPF0307 protein YjgA
19	FIG	CDS	61350	62795	.	-	0	ID=fig|6666666.507028.peg.1486;Name=TldD protein%2C part of TldE/TldD proteolytic complex
19	FIG	CDS	62801	63658	.	-	2	ID=fig|6666666.507028.peg.1487;Name=FIG003879: Uncharacterized subgroup of the nitrilase superfamily
19	FIG	CDS	63655	67449	.	-	1	ID=fig|6666666.507028.peg.1488;Name=Uncharacterized protein YhdP
19	FIG	CDS	67497	68966	.	-	0	ID=fig|6666666.507028.peg.1489;Name=Ribonuclease G
19	FIG	CDS	68963	69550	.	-	2	ID=fig|6666666.507028.peg.1490;Name=Septum formation protein Maf
19	FIG	CDS	69758	70246	.	-	2	ID=fig|6666666.507028.peg.1491;Name=Rod shape-determining protein MreD
19	FIG	CDS	70246	71280	.	-	1	ID=fig|6666666.507028.peg.1492;Name=Rod shape-determining protein MreC
19	FIG	CDS	71391	72434	.	-	0	ID=fig|6666666.507028.peg.1493;Name=Rod shape-determining protein MreB
19	FIG	CDS	72495	72614	.	+	0	ID=fig|6666666.507028.peg.1494;Name=hypothetical protein
19	FIG	CDS	72646	72768	.	-	1	ID=fig|6666666.507028.peg.1495;Name=hypothetical protein
19	FIG	CDS	73077	74054	.	+	0	ID=fig|6666666.507028.peg.1496;Name=Acryloyl-CoA reductase AcuI/YhdH (EC 1.3.1.84);Ontology_term=KEGG_ENZYME:1.3.1.84
19	FIG	CDS	74263	74715	.	+	1	ID=fig|6666666.507028.peg.1497;Name=3-dehydroquinate dehydratase II (EC 4.2.1.10);Ontology_term=KEGG_ENZYME:4.2.1.10
19	FIG	CDS	74745	75215	.	+	0	ID=fig|6666666.507028.peg.1498;Name=Biotin carboxyl carrier protein of acetyl-CoA carboxylase
19	FIG	CDS	75228	76577	.	+	0	ID=fig|6666666.507028.peg.1499;Name=Biotin carboxylase of acetyl-CoA carboxylase (EC 6.3.4.14);Ontology_term=KEGG_ENZYME:6.3.4.14
19	FIG	CDS	76645	76899	.	-	1	ID=fig|6666666.507028.peg.1500;Name=L-2-hydroxyglutarate oxidase (EC 1.1.3.15);Ontology_term=KEGG_ENZYME:1.1.3.15
19	FIG	CDS	77057	78061	.	+	2	ID=fig|6666666.507028.peg.1501;Name=Mobile element protein
19	FIG	CDS	78274	79167	.	-	1	ID=fig|6666666.507028.peg.1502;Name=L-2-hydroxyglutarate oxidase (EC 1.1.3.15);Ontology_term=KEGG_ENZYME:1.1.3.15
19	FIG	CDS	79642	79884	.	+	1	ID=fig|6666666.507028.peg.1503;Name=Uncharacterized protein YhdT
19	FIG	CDS	79874	81319	.	+	2	ID=fig|6666666.507028.peg.1504;Name=Pantothenate:Na+ symporter (TC 2.A.21.1.1)
19	FIG	CDS	81361	82251	.	+	1	ID=fig|6666666.507028.peg.1505;Name=Ribosomal protein L11 methyltransferase
19	FIG	CDS	82514	83500	.	+	2	ID=fig|6666666.507028.peg.1506;Name=tRNA-dihydrouridine synthase DusB
19	FIG	CDS	83526	83822	.	+	0	ID=fig|6666666.507028.peg.1507;Name=DNA-binding protein Fis
190	FIG	CDS	1	432	.	+	1	ID=fig|6666666.507028.peg.1508;Name=RTX toxins determinant A and related Ca2+-binding proteins
191	FIG	CDS	2	421	.	+	2	ID=fig|6666666.507028.peg.1509;Name=hypothetical protein
192	FIG	CDS	1	420	.	-	1	ID=fig|6666666.507028.peg.1510;Name=hypothetical protein
193	FIG	CDS	133	246	.	+	1	ID=fig|6666666.507028.peg.1511;Name=hypothetical protein
193	FIG	CDS	320	409	.	-	2	ID=fig|6666666.507028.peg.1512;Name=hypothetical protein
194	FIG	CDS	1	402	.	-	1	ID=fig|6666666.507028.peg.1513;Name=hypothetical protein
195	FIG	CDS	57	401	.	-	0	ID=fig|6666666.507028.peg.1514;Name=hypothetical protein%3B Some similarities with gp31 protein of Bacteriophage
196	FIG	CDS	1	399	.	-	1	ID=fig|6666666.507028.peg.1515;Name=hypothetical protein
197	FIG	CDS	104	259	.	+	2	ID=fig|6666666.507028.peg.1516;Name=hypothetical protein
198	FIG	CDS	325	390	.	-	1	ID=fig|6666666.507028.peg.1517;Name=hypothetical protein
199	FIG	CDS	1	384	.	+	1	ID=fig|6666666.507028.peg.1518;Name=Channel-forming transporter/cytolysins activator of TpsB family
2	FIG	CDS	3	506	.	+	0	ID=fig|6666666.507028.peg.1519;Name=FIG002708: Protein SirB1
2	FIG	CDS	623	1477	.	+	2	ID=fig|6666666.507028.peg.1520;Name=2-Keto-3-deoxy-D-manno-octulosonate-8-phosphate synthase (EC 2.5.1.55);Ontology_term=KEGG_ENZYME:2.5.1.55
2	FIG	CDS	1627	3342	.	-	1	ID=fig|6666666.507028.peg.1521;Name=Putative sulfate permease
2	FIG	CDS	4042	4734	.	+	1	ID=fig|6666666.507028.peg.1522;Name=3-oxoacyl-[acyl-carrier protein] reductase (EC 1.1.1.100);Ontology_term=KEGG_ENZYME:1.1.1.100
2	FIG	CDS	4935	5111	.	+	0	ID=fig|6666666.507028.peg.1523;Name=hypothetical protein
2	FIG	CDS	5220	6971	.	+	0	ID=fig|6666666.507028.peg.1524;Name=hypothetical protein
2	FIG	CDS	7023	7181	.	+	0	ID=fig|6666666.507028.peg.1525;Name=hypothetical protein
2	FIG	CDS	7484	7768	.	+	2	ID=fig|6666666.507028.peg.1526;Name=hypothetical protein
2	FIG	CDS	7782	8204	.	+	0	ID=fig|6666666.507028.peg.1527;Name=hypothetical protein
2	FIG	CDS	8747	10189	.	+	2	ID=fig|6666666.507028.peg.1528;Name=LuxC%2C acyl-CoA reductase (EC 1.2.1.50);Ontology_term=KEGG_ENZYME:1.2.1.50
2	FIG	CDS	10202	11125	.	+	2	ID=fig|6666666.507028.peg.1529;Name=LuxD%2C acyl transferase (EC 2.3.1.-);Ontology_term=KEGG_ENZYME:2.3.1.-
2	FIG	CDS	11097	11273	.	+	0	ID=fig|6666666.507028.peg.1530;Name=hypothetical protein
2	FIG	CDS	11308	12390	.	+	1	ID=fig|6666666.507028.peg.1531;Name=LuxA%2C luciferase alpha chain (EC 1.14.14.3);Ontology_term=KEGG_ENZYME:1.14.14.3
2	FIG	CDS	12405	13379	.	+	0	ID=fig|6666666.507028.peg.1532;Name=LuxB%2C luciferase beta chain (EC 1.14.14.3);Ontology_term=KEGG_ENZYME:1.14.14.3
2	FIG	CDS	13442	14554	.	+	2	ID=fig|6666666.507028.peg.1533;Name=LuxE%2C long-chain-fatty-acid ligase (EC 6.2.1.19);Ontology_term=KEGG_ENZYME:6.2.1.19
2	FIG	CDS	14741	14866	.	+	2	ID=fig|6666666.507028.peg.1534;Name=hypothetical protein
2	FIG	CDS	14915	15247	.	-	2	ID=fig|6666666.507028.peg.1535;Name=Programmed cell death toxin MazF
2	FIG	CDS	15248	15493	.	-	2	ID=fig|6666666.507028.peg.1536;Name=Programmed cell death antitoxin MazE
2	FIG	CDS	16421	17362	.	+	2	ID=fig|6666666.507028.peg.1537;Name=Glyoxylate reductase (EC 1.1.1.79) / Glyoxylate reductase (EC 1.1.1.26) / Hydroxypyruvate reductase (EC 1.1.1.81)%3B 2-ketoaldonate reductase%2C broad specificity (EC 1.1.1.215);Ontology_term=KEGG_ENZYME:1.1.1.79,KEGG_ENZYME:1.1.1.26,KEGG_ENZYME:1.1.1.81,KEGG_ENZYME:1.1.1.215
2	FIG	CDS	17435	17974	.	+	2	ID=fig|6666666.507028.peg.1538;Name=Anaerobic respiratory reductase chaperone
2	FIG	CDS	18040	18603	.	-	1	ID=fig|6666666.507028.peg.1539;Name=Uncharacterized lipoprotein yceB precursor
2	FIG	CDS	18641	19846	.	-	2	ID=fig|6666666.507028.peg.1540;Name=Multidrug resistance protein MdtH
2	FIG	CDS	20034	20618	.	+	0	ID=fig|6666666.507028.peg.1541;Name=Ribosomal-protein-S5p-alanine acetyltransferase (EC 2.3.1.128);Ontology_term=KEGG_ENZYME:2.3.1.128
2	FIG	CDS	20736	20891	.	-	0	ID=fig|6666666.507028.peg.1542;Name=hypothetical protein
2	FIG	CDS	21147	21707	.	+	0	ID=fig|6666666.507028.peg.1543;Name=hypothetical protein
2	FIG	CDS	22048	23586	.	+	1	ID=fig|6666666.507028.peg.1544;Name=Peptidoglycan lipid II flippase MurJ
2	FIG	CDS	24268	24516	.	+	1	ID=fig|6666666.507028.peg.1545;Name=hypothetical protein
2	FIG	CDS	24877	25845	.	+	1	ID=fig|6666666.507028.peg.1546;Name=hypothetical protein
2	FIG	CDS	25860	26048	.	+	0	ID=fig|6666666.507028.peg.1547;Name=hypothetical protein
2	FIG	CDS	26055	30323	.	+	0	ID=fig|6666666.507028.peg.1548;Name=Polyketide synthase modules and related proteins
2	FIG	CDS	30543	32273	.	-	0	ID=fig|6666666.507028.peg.1549;Name=Arginyl-tRNA synthetase (EC 6.1.1.19);Ontology_term=KEGG_ENZYME:6.1.1.19
2	FIG	CDS	32336	32521	.	+	2	ID=fig|6666666.507028.peg.1550;Name=hypothetical protein
2	FIG	CDS	32626	33363	.	-	1	ID=fig|6666666.507028.peg.1551;Name=Metal-dependent hydrolase
2	FIG	CDS	33909	34463	.	+	0	ID=fig|6666666.507028.peg.1552;Name=Cytochrome b561 homolog 2
2	FIG	CDS	34490	35068	.	+	2	ID=fig|6666666.507028.peg.1553;Name=Protein yceI precursor
2	FIG	CDS	35166	35360	.	+	0	ID=fig|6666666.507028.peg.1554;Name=hypothetical protein
2	FIG	CDS	35467	35844	.	-	1	ID=fig|6666666.507028.peg.1555;Name=Galactophilic lectin PA-I
2	FIG	CDS	36493	37077	.	+	1	ID=fig|6666666.507028.peg.1556;Name=Protein YecM
2	FIG	CDS	37215	37961	.	+	0	ID=fig|6666666.507028.peg.1557;Name=Cytoplasmic copper homeostasis protein CutC
2	FIG	CDS	38000	38971	.	-	2	ID=fig|6666666.507028.peg.1558;Name=tRNA ho5U(34) carboxymethyltransferase
2	FIG	CDS	38968	39726	.	-	1	ID=fig|6666666.507028.peg.1559;Name=Carboxy-S-adenosyl-L-methionine synthase
2	FIG	CDS	39862	40257	.	-	1	ID=fig|6666666.507028.peg.1560;Name=Inner membrane protein YecN
2	FIG	CDS	40250	40390	.	-	2	ID=fig|6666666.507028.peg.1561;Name=hypothetical protein
2	FIG	CDS	40534	42306	.	+	1	ID=fig|6666666.507028.peg.1562;Name=Aspartyl-tRNA synthetase (EC 6.1.1.12);Ontology_term=KEGG_ENZYME:6.1.1.12
2	FIG	CDS	42306	42743	.	+	0	ID=fig|6666666.507028.peg.1563;Name=Dihydroneopterin triphosphate pyrophosphohydrolase type 2
2	FIG	CDS	42773	43516	.	+	2	ID=fig|6666666.507028.peg.1564;Name=Probable transcriptional regulatory protein YebC
2	FIG	CDS	43628	44149	.	+	2	ID=fig|6666666.507028.peg.1565;Name=Crossover junction endodeoxyribonuclease RuvC (EC 3.1.22.4);Ontology_term=KEGG_ENZYME:3.1.22.4
2	FIG	CDS	44229	44846	.	+	0	ID=fig|6666666.507028.peg.1566;Name=Holliday junction ATP-dependent DNA helicase RuvA (EC 3.6.4.12);Ontology_term=KEGG_ENZYME:3.6.4.12
2	FIG	CDS	44863	45870	.	+	1	ID=fig|6666666.507028.peg.1567;Name=Holliday junction ATP-dependent DNA helicase RuvB (EC 3.6.4.12);Ontology_term=KEGG_ENZYME:3.6.4.12
2	FIG	CDS	45964	46749	.	-	1	ID=fig|6666666.507028.peg.1568;Name=Zinc ABC transporter%2C permease protein ZnuB
2	FIG	CDS	46746	47504	.	-	0	ID=fig|6666666.507028.peg.1569;Name=Zinc ABC transporter%2C ATP-binding protein ZnuC
2	FIG	CDS	47581	48528	.	+	1	ID=fig|6666666.507028.peg.1570;Name=Zinc ABC transporter%2C substrate-binding protein ZnuA
2	FIG	CDS	48549	49856	.	+	0	ID=fig|6666666.507028.peg.1571;Name=Murein DD-endopeptidase MepM
2	FIG	CDS	50014	50982	.	+	1	ID=fig|6666666.507028.peg.1572;Name=Lipid A biosynthesis myristoyltransferase (EC 2.3.1.243);Ontology_term=KEGG_ENZYME:2.3.1.243
2	FIG	CDS	51266	52708	.	-	2	ID=fig|6666666.507028.peg.1573;Name=Pyruvate kinase (EC 2.7.1.40);Ontology_term=KEGG_ENZYME:2.7.1.40
2	FIG	CDS	53301	54317	.	-	0	ID=fig|6666666.507028.peg.1574;Name=alternative bacteriophage tail fiber C-terminus
2	FIG	CDS	54448	54582	.	-	1	ID=fig|6666666.507028.peg.1575;Name=hypothetical protein
2	FIG	CDS	54582	55484	.	-	0	ID=fig|6666666.507028.peg.1576;Name=alternative bacteriophage tail fiber C-terminus
2	FIG	CDS	55973	56833	.	-	2	ID=fig|6666666.507028.peg.1577;Name=Phosphogluconate repressor HexR%2C RpiR family
2	FIG	CDS	57178	58653	.	+	1	ID=fig|6666666.507028.peg.1578;Name=Glucose-6-phosphate 1-dehydrogenase (EC 1.1.1.49);Ontology_term=KEGG_ENZYME:1.1.1.49
2	FIG	CDS	59152	59568	.	+	1	ID=fig|6666666.507028.peg.1579;Name=Spermidine export protein MdtJ
2	FIG	CDS	59570	59902	.	+	2	ID=fig|6666666.507028.peg.1580;Name=Spermidine export protein MdtI
2	FIG	CDS	59983	60219	.	-	1	ID=fig|6666666.507028.peg.1581;Name=hypothetical protein
2	FIG	CDS	60581	61555	.	-	2	ID=fig|6666666.507028.peg.1582;Name=hypothetical protein%3B Some similarities with unknown protein
2	FIG	CDS	61804	62136	.	-	1	ID=fig|6666666.507028.peg.1583;Name=hypothetical protein%3B Some similarities with transcriptional regulator
2	FIG	CDS	62411	62755	.	-	2	ID=fig|6666666.507028.peg.1584;Name=RidA/YER057c/UK114 superfamily%2C group 2%2C YoaB-like protein
2	FIG	CDS	62855	64786	.	+	2	ID=fig|6666666.507028.peg.1585;Name=DinG family ATP-dependent helicase YoaA
2	FIG	CDS	64875	65093	.	+	0	ID=fig|6666666.507028.peg.1586;Name=Antitoxin to RelE-like translational repressor toxin
2	FIG	CDS	65193	65888	.	+	0	ID=fig|6666666.507028.peg.1587;Name=tRNA threonylcarbamoyladenosine biosynthesis protein TsaB
2	FIG	CDS	65984	66565	.	+	2	ID=fig|6666666.507028.peg.1588;Name=Uncharacterized lipoprotein YeaY
2	FIG	CDS	66663	67196	.	-	0	ID=fig|6666666.507028.peg.1589;Name=PhnO protein
2	FIG	CDS	67550	69238	.	+	2	ID=fig|6666666.507028.peg.1590;Name=Long-chain-fatty-acid--CoA ligase (EC 6.2.1.3);Ontology_term=KEGG_ENZYME:6.2.1.3
2	FIG	CDS	69329	70456	.	+	2	ID=fig|6666666.507028.peg.1591;Name=Ribonuclease D (EC 3.1.26.3);Ontology_term=KEGG_ENZYME:3.1.26.3
2	FIG	CDS	70599	70868	.	-	0	ID=fig|6666666.507028.peg.1592;Name=Cell division topological specificity factor MinE
2	FIG	CDS	70872	71684	.	-	0	ID=fig|6666666.507028.peg.1593;Name=Septum site-determining protein MinD
2	FIG	CDS	71708	72391	.	-	2	ID=fig|6666666.507028.peg.1594;Name=Septum site-determining protein MinC
2	FIG	CDS	72536	72808	.	+	2	ID=fig|6666666.507028.peg.1595;Name=Protein YcgL
2	FIG	CDS	72827	73012	.	+	2	ID=fig|6666666.507028.peg.1596;Name=hypothetical protein
2	FIG	CDS	73035	73691	.	+	0	ID=fig|6666666.507028.peg.1597;Name=Uncharacterized fumarylacetoacetase-like protein YcgM
2	FIG	CDS	73715	74146	.	+	2	ID=fig|6666666.507028.peg.1598;Name=UPF0260 protein YcgN
2	FIG	CDS	74336	74977	.	+	2	ID=fig|6666666.507028.peg.1599;Name=Complete genome%3B segment 8/17
2	FIG	CDS	75047	75667	.	-	2	ID=fig|6666666.507028.peg.1600;Name=hypothetical protein
2	FIG	CDS	75991	76404	.	-	1	ID=fig|6666666.507028.peg.1601;Name=Heat shock protein HslJ
2	FIG	CDS	76426	77430	.	-	1	ID=fig|6666666.507028.peg.1602;Name=D-lactate dehydrogenase (EC 1.1.1.28);Ontology_term=KEGG_ENZYME:1.1.1.28
2	FIG	CDS	77796	80423	.	+	0	ID=fig|6666666.507028.peg.1603;Name=Putative uncharacterized protein ydbH
2	FIG	CDS	80420	80617	.	+	2	ID=fig|6666666.507028.peg.1604;Name=Uncharacterized protein YnbE
2	FIG	CDS	80627	80953	.	+	2	ID=fig|6666666.507028.peg.1605;Name=Putative uncharacterized protein ydbL%2C may be related to amine metabolism
2	FIG	CDS	81032	81634	.	-	2	ID=fig|6666666.507028.peg.1606;Name=FMN-dependent NADH-azoreductase (EC 1.7.1.6);Ontology_term=KEGG_ENZYME:1.7.1.6
2	FIG	CDS	81752	81877	.	+	2	ID=fig|6666666.507028.peg.1607;Name=hypothetical protein
2	FIG	CDS	82052	85795	.	+	2	ID=fig|6666666.507028.peg.1608;Name=ATP-dependent helicase HrpA
2	FIG	CDS	85937	86074	.	-	2	ID=fig|6666666.507028.peg.1609;Name=hypothetical protein
2	FIG	CDS	86253	86738	.	-	0	ID=fig|6666666.507028.peg.1610;Name=T6SS component Hcp
2	FIG	CDS	86741	87268	.	-	2	ID=fig|6666666.507028.peg.1611;Name=hypothetical protein
2	FIG	CDS	87265	87627	.	-	1	ID=fig|6666666.507028.peg.1612;Name=hypothetical protein
2	FIG	CDS	87758	87880	.	-	2	ID=fig|6666666.507028.peg.1613;Name=hypothetical protein
2	FIG	CDS	87926	88174	.	+	2	ID=fig|6666666.507028.peg.1614;Name=hypothetical protein
2	FIG	CDS	88152	88376	.	+	0	ID=fig|6666666.507028.peg.1615;Name=hypothetical protein%3B Some similarities with unknown protein
2	FIG	CDS	88535	89527	.	-	2	ID=fig|6666666.507028.peg.1616;Name=PhfB
2	FIG	CDS	89546	92086	.	-	2	ID=fig|6666666.507028.peg.1617;Name=type 1 fimbriae anchoring protein FimD
2	FIG	CDS	92145	92819	.	-	0	ID=fig|6666666.507028.peg.1618;Name=chaperone FimC
2	FIG	CDS	92943	93473	.	-	0	ID=fig|6666666.507028.peg.1619;Name=Type-1 fimbrial protein%2C A chain
2	FIG	CDS	94067	94909	.	+	2	ID=fig|6666666.507028.peg.1620;Name=hypothetical protein%3B Some similarities with putative hydrolase
2	FIG	CDS	95298	96689	.	-	0	ID=fig|6666666.507028.peg.1621;Name=Arginine/ornithine antiporter ArcD
2	FIG	CDS	97625	98572	.	+	2	ID=fig|6666666.507028.peg.1622;Name=Dialkylrecorsinol condensing enzyme
2	FIG	CDS	98573	99721	.	+	2	ID=fig|6666666.507028.peg.1623;Name=3-oxoacyl-[acyl-carrier-protein] synthase III (EC 2.3.1.41);Ontology_term=KEGG_ENZYME:2.3.1.41
2	FIG	CDS	99801	100043	.	+	0	ID=fig|6666666.507028.peg.1624;Name=Acyl carrier protein
2	FIG	CDS	100243	101196	.	-	1	ID=fig|6666666.507028.peg.1625;Name=Protein YdgH
2	FIG	CDS	101444	101557	.	-	2	ID=fig|6666666.507028.peg.1626;Name=hypothetical protein
2	FIG	CDS	101596	103125	.	+	1	ID=fig|6666666.507028.peg.1627;Name=NAD(P) transhydrogenase N-domain of subunit alpha (EC 1.6.1.2) / NAD(P) transhydrogenase C-domain of subunit alpha (EC 1.6.1.2);Ontology_term=KEGG_ENZYME:1.6.1.2,KEGG_ENZYME:1.6.1.2
2	FIG	CDS	103136	104524	.	+	2	ID=fig|6666666.507028.peg.1628;Name=NAD(P) transhydrogenase subunit beta (EC 1.6.1.2);Ontology_term=KEGG_ENZYME:1.6.1.2
2	FIG	CDS	104650	104823	.	-	1	ID=fig|6666666.507028.peg.1629;Name=Prevent host death protein%2C Phd antitoxin
2	FIG	CDS	104933	105958	.	-	2	ID=fig|6666666.507028.peg.1630;Name=HoxN/HupN/NixA family nickel/cobalt transporter
2	FIG	CDS	106330	106632	.	+	1	ID=fig|6666666.507028.peg.1631;Name=Urease gamma subunit (EC 3.5.1.5);Ontology_term=KEGG_ENZYME:3.5.1.5
2	FIG	CDS	106724	107101	.	+	2	ID=fig|6666666.507028.peg.1632;Name=Urease beta subunit (EC 3.5.1.5);Ontology_term=KEGG_ENZYME:3.5.1.5
2	FIG	CDS	107185	108900	.	+	1	ID=fig|6666666.507028.peg.1633;Name=Urease alpha subunit (EC 3.5.1.5);Ontology_term=KEGG_ENZYME:3.5.1.5
2	FIG	CDS	108977	109573	.	+	2	ID=fig|6666666.507028.peg.1634;Name=Urease accessory protein UreE
2	FIG	CDS	109570	110256	.	+	1	ID=fig|6666666.507028.peg.1635;Name=Urease accessory protein UreF
2	FIG	CDS	110309	110944	.	+	2	ID=fig|6666666.507028.peg.1636;Name=Urease accessory protein UreG
2	FIG	CDS	110941	111906	.	+	1	ID=fig|6666666.507028.peg.1637;Name=Urease accessory protein UreD
2	FIG	CDS	111970	112914	.	-	1	ID=fig|6666666.507028.peg.1638;Name=Universal stress protein E
2	FIG	CDS	113036	113791	.	-	2	ID=fig|6666666.507028.peg.1639;Name=Fumarate and nitrate reduction regulatory protein
2	FIG	CDS	113909	114037	.	-	2	ID=fig|6666666.507028.peg.1640;Name=hypothetical protein
2	FIG	CDS	114400	114522	.	+	1	ID=fig|6666666.507028.peg.1641;Name=hypothetical protein
2	FIG	CDS	114539	114676	.	+	2	ID=fig|6666666.507028.peg.1642;Name=hypothetical protein
2	FIG	CDS	114816	115862	.	+	0	ID=fig|6666666.507028.peg.1643;Name=Diaminobutyrate--2-oxoglutarate transaminase (EC 2.6.1.76);Ontology_term=KEGG_ENZYME:2.6.1.76
2	FIG	CDS	116172	116345	.	+	0	ID=fig|6666666.507028.peg.1644;Name=hypothetical protein
2	FIG	CDS	116375	117118	.	+	2	ID=fig|6666666.507028.peg.1645;Name=Nikkomycin biosynthesis protein%2C carboxylase
2	FIG	CDS	117302	117988	.	+	2	ID=fig|6666666.507028.peg.1646;Name=Phosphoribosylamine--glycine ligase (EC 6.3.4.13);Ontology_term=KEGG_ENZYME:6.3.4.13
2	FIG	CDS	117976	118698	.	+	1	ID=fig|6666666.507028.peg.1647;Name=Uncharacterized MFS-type transporter
2	FIG	CDS	118804	119586	.	-	1	ID=fig|6666666.507028.peg.1648;Name=2-keto-4-pentenoate hydratase
2	FIG	CDS	119656	120558	.	-	1	ID=fig|6666666.507028.peg.1649;Name=2-hydroxy-6-oxo-6-phenylhexa-2%2C4-dienoate hydrolase (EC 3.7.1.-);Ontology_term=KEGG_ENZYME:3.7.1.-
2	FIG	CDS	120672	121556	.	-	0	ID=fig|6666666.507028.peg.1650;Name=Hca operon (3-phenylpropionic acid catabolism) transcriptional activator HcaR
2	FIG	CDS	121693	123054	.	+	1	ID=fig|6666666.507028.peg.1651;Name=3-phenylpropionate dioxygenase%2C alpha subunit (EC 1.14.12.19);Ontology_term=KEGG_ENZYME:1.14.12.19
2	FIG	CDS	123051	123593	.	+	0	ID=fig|6666666.507028.peg.1652;Name=3-phenylpropionate dioxygenase%2C beta subunit (EC 1.14.12.19);Ontology_term=KEGG_ENZYME:1.14.12.19
2	FIG	CDS	123593	123910	.	+	2	ID=fig|6666666.507028.peg.1653;Name=3-phenylpropionate dioxygenase ferredoxin subunit
2	FIG	CDS	123910	124752	.	+	1	ID=fig|6666666.507028.peg.1654;Name=2%2C3-dihydroxy-2%2C3-dihydro-phenylpropionate dehydrogenase (EC 1.3.1.87);Ontology_term=KEGG_ENZYME:1.3.1.87
2	FIG	CDS	124742	125695	.	+	2	ID=fig|6666666.507028.peg.1655;Name=3-carboxyethylcatechol 2%2C3-dioxygenase (EC 1.13.11.16);Ontology_term=KEGG_ENZYME:1.13.11.16
2	FIG	CDS	125697	126881	.	+	0	ID=fig|6666666.507028.peg.1656;Name=3-phenylpropionate dioxygenase ferredoxin--NAD(+) reductase component (EC 1.18.1.3);Ontology_term=KEGG_ENZYME:1.18.1.3
2	FIG	CDS	127006	127203	.	+	1	ID=fig|6666666.507028.peg.1657;Name=transposase for IS1668
2	FIG	CDS	127310	127600	.	-	2	ID=fig|6666666.507028.peg.1658;Name=Death on curing protein%2C Doc toxin
2	FIG	CDS	127597	128052	.	-	1	ID=fig|6666666.507028.peg.1659;Name=Prevent host death protein%2C Phd antitoxin
2	FIG	CDS	128193	128354	.	+	0	ID=fig|6666666.507028.peg.1660;Name=hypothetical protein
2	FIG	CDS	128407	130017	.	-	1	ID=fig|6666666.507028.peg.1661;Name=ABC transporter%2C substrate-binding protein (cluster 5%2C nickel/peptides/opines)
2	FIG	CDS	130611	131300	.	+	0	ID=fig|6666666.507028.peg.1662;Name=hypothetical protein
2	FIG	CDS	131342	131968	.	-	2	ID=fig|6666666.507028.peg.1663;Name=hypothetical protein
2	FIG	CDS	132050	132226	.	+	2	ID=fig|6666666.507028.peg.1664;Name=hypothetical protein
2	FIG	CDS	132630	133895	.	+	0	ID=fig|6666666.507028.peg.1665;Name=3-oxoacyl-[acyl-carrier-protein] synthase%2C KASII (EC 2.3.1.179);Ontology_term=KEGG_ENZYME:2.3.1.179
2	FIG	CDS	133901	134677	.	+	2	ID=fig|6666666.507028.peg.1666;Name=hypothetical protein%3B Some similarities with unknown protein of Photorhabdus
2	FIG	CDS	134690	134935	.	+	2	ID=fig|6666666.507028.peg.1667;Name=hypothetical protein
2	FIG	CDS	134988	135548	.	+	0	ID=fig|6666666.507028.peg.1668;Name=hypothetical protein
2	FIG	CDS	135572	136582	.	+	2	ID=fig|6666666.507028.peg.1669;Name=hypothetical protein
2	FIG	CDS	136726	141603	.	+	1	ID=fig|6666666.507028.peg.1670;Name=hypothetical protein
2	FIG	CDS	141821	142042	.	+	2	ID=fig|6666666.507028.peg.1671;Name=hypothetical protein
2	FIG	CDS	142213	142746	.	+	1	ID=fig|6666666.507028.peg.1672;Name=hypothetical protein
2	FIG	CDS	143151	144425	.	-	0	ID=fig|6666666.507028.peg.1673;Name=Uncharacterized MFS-type transporter YnfM
2	FIG	CDS	144552	145466	.	+	0	ID=fig|6666666.507028.peg.1674;Name=LysR family transcriptional regulator YnfL
2	FIG	CDS	145597	146808	.	+	1	ID=fig|6666666.507028.peg.1675;Name=Mlc%2C transcriptional repressor of MalT (the transcriptional activator of maltose regulon) and manXYZ operon
2	FIG	CDS	146794	147033	.	-	1	ID=fig|6666666.507028.peg.1676;Name=hypothetical protein
2	FIG	CDS	147233	147910	.	+	2	ID=fig|6666666.507028.peg.1677;Name=Dethiobiotin synthase BioD (EC 6.3.3.3);Ontology_term=KEGG_ENZYME:6.3.3.3
2	FIG	CDS	147980	149377	.	-	2	ID=fig|6666666.507028.peg.1678;Name=Metallophosphatase
2	FIG	CDS	149825	150103	.	-	2	ID=fig|6666666.507028.peg.1679;Name=Putative outer membrane protein
2	FIG	CDS	150119	150481	.	-	2	ID=fig|6666666.507028.peg.1680;Name=UPF0482 protein YnfB
2	FIG	CDS	150613	151362	.	-	1	ID=fig|6666666.507028.peg.1681;Name=NADP-dependent 3-hydroxy acid dehydrogenase YdfG (EC 1.1.1.381) @ 3-hydroxypropionate dehydrogenase (EC 1.1.1.298);Ontology_term=KEGG_ENZYME:1.1.1.381,KEGG_ENZYME:1.1.1.298
2	FIG	CDS	151462	153060	.	-	1	ID=fig|6666666.507028.peg.1682;Name=Similar to histidine ammonia-lyase
2	FIG	CDS	153461	155155	.	+	2	ID=fig|6666666.507028.peg.1683;Name=Chitinase (EC 3.2.1.14);Ontology_term=KEGG_ENZYME:3.2.1.14
2	FIG	CDS	155659	156642	.	+	1	ID=fig|6666666.507028.peg.1684;Name=hypothetical protein%3B Some similarities with unknown protein
2	FIG	CDS	156745	157536	.	-	1	ID=fig|6666666.507028.peg.1685;Name=N-acyl homoserine lactone hydrolase
2	FIG	CDS	157611	158588	.	-	0	ID=fig|6666666.507028.peg.1686;Name=endo-type 6-aminohexanoate oligomer hydrolase
2	FIG	CDS	158669	159952	.	-	2	ID=fig|6666666.507028.peg.1687;Name=Putative oxidoreductase in 4-hydroxyproline catabolic gene cluster
2	FIG	CDS	159955	160209	.	-	1	ID=fig|6666666.507028.peg.1688;Name=Hypothetical%2C similar to sarcosine oxidase alpha subunit%2C 2Fe-2S domain
2	FIG	CDS	160206	161333	.	-	0	ID=fig|6666666.507028.peg.1689;Name=D-amino-acid oxidase (EC 1.4.3.3);Ontology_term=KEGG_ENZYME:1.4.3.3
2	FIG	CDS	161330	162292	.	-	2	ID=fig|6666666.507028.peg.1690;Name=4-hydroxyproline epimerase (EC 5.1.1.8);Ontology_term=KEGG_ENZYME:5.1.1.8
2	FIG	CDS	162465	163313	.	+	0	ID=fig|6666666.507028.peg.1691;Name=Transcriptional regulator%2C AraC family
2	FIG	CDS	163671	164561	.	+	0	ID=fig|6666666.507028.peg.1692;Name=alternative bacteriophage tail fiber C-terminus
2	FIG	CDS	164978	165898	.	+	2	ID=fig|6666666.507028.peg.1693;Name=1-pyrroline-4-hydroxy-2-carboxylate deaminase (EC 3.5.4.22);Ontology_term=KEGG_ENZYME:3.5.4.22
2	FIG	CDS	165941	167521	.	+	2	ID=fig|6666666.507028.peg.1694;Name=2%2C5-dioxovalerate dehydrogenase (EC 1.2.1.26);Ontology_term=KEGG_ENZYME:1.2.1.26
2	FIG	CDS	167582	169183	.	+	2	ID=fig|6666666.507028.peg.1695;Name=Amino acid permease in 4-hydroxyproline catabolic gene cluster
2	FIG	CDS	169335	169916	.	-	0	ID=fig|6666666.507028.peg.1696;Name=Carbonic anhydrase%2C beta class (EC 4.2.1.1);Ontology_term=KEGG_ENZYME:4.2.1.1
2	FIG	CDS	170129	170569	.	+	2	ID=fig|6666666.507028.peg.1697;Name=hypothetical protein%3B Some similarities with unknown protein. Putative secreted protein
2	FIG	CDS	170649	170765	.	-	0	ID=fig|6666666.507028.peg.1698;Name=hypothetical protein
2	FIG	CDS	170837	171079	.	+	2	ID=fig|6666666.507028.peg.1699;Name=ParD protein (antitoxin to ParE)
2	FIG	CDS	171072	171365	.	+	0	ID=fig|6666666.507028.peg.1700;Name=ParE toxin protein
2	FIG	CDS	171640	171861	.	+	1	ID=fig|6666666.507028.peg.1701;Name=Prevent host death protein%2C Phd antitoxin
2	FIG	CDS	171858	172247	.	+	0	ID=fig|6666666.507028.peg.1702;Name=Death on curing protein%2C Doc toxin
2	FIG	CDS	172755	173021	.	+	0	ID=fig|6666666.507028.peg.1703;Name=hypothetical protein
2	FIG	CDS	173298	173417	.	-	0	ID=fig|6666666.507028.peg.1704;Name=hypothetical protein
2	FIG	CDS	173686	173967	.	+	1	ID=fig|6666666.507028.peg.1705;Name=Complete genome%3B segment 11/17
2	FIG	CDS	174219	175400	.	-	0	ID=fig|6666666.507028.peg.1706;Name=D-aminopeptidase (EC 3.4.11.19);Ontology_term=KEGG_ENZYME:3.4.11.19
2	FIG	CDS	175833	177164	.	-	0	ID=fig|6666666.507028.peg.1707;Name=Omega-amino acid--pyruvate aminotransferase (EC 2.6.1.18);Ontology_term=KEGG_ENZYME:2.6.1.18
2	FIG	CDS	177929	179041	.	+	2	ID=fig|6666666.507028.peg.1708;Name=N-ethylmaleimide reductase
2	FIG	CDS	179099	180007	.	-	2	ID=fig|6666666.507028.peg.1709;Name=Transcriptional regulator%2C LysR family
2	FIG	CDS	180124	180441	.	+	1	ID=fig|6666666.507028.peg.1710;Name=hypothetical protein%3B Some similarities with putative excisionase
2	FIG	CDS	180508	181386	.	-	1	ID=fig|6666666.507028.peg.1711;Name=Phenazine biosynthesis protein PhzF like
2	FIG	CDS	181733	183046	.	+	2	ID=fig|6666666.507028.peg.1712;Name=O-Glycosyl hydrolase family 30
2	FIG	CDS	183088	184530	.	+	1	ID=fig|6666666.507028.peg.1713;Name=6-phospho-beta-glucosidase (EC 3.2.1.86);Ontology_term=KEGG_ENZYME:3.2.1.86
2	FIG	CDS	184570	185754	.	-	1	ID=fig|6666666.507028.peg.1714;Name=Xylose activator XylR (AraC family)
2	FIG	CDS	185949	187268	.	+	0	ID=fig|6666666.507028.peg.1715;Name=Xylose isomerase (EC 5.3.1.5);Ontology_term=KEGG_ENZYME:5.3.1.5
2	FIG	CDS	187424	187993	.	+	2	ID=fig|6666666.507028.peg.1716;Name=hypothetical protein
2	FIG	CDS	188129	188740	.	-	2	ID=fig|6666666.507028.peg.1717;Name=Mobile element protein
2	FIG	CDS	188748	189578	.	-	0	ID=fig|6666666.507028.peg.1718;Name=hypothetical protein
2	FIG	CDS	189939	190352	.	-	0	ID=fig|6666666.507028.peg.1719;Name=hypothetical protein%3B Some similarities with entry exclusion protein 2 (Exc2)
2	FIG	CDS	190403	190603	.	-	2	ID=fig|6666666.507028.peg.1720;Name=hypothetical protein
2	FIG	CDS	190735	194349	.	-	1	ID=fig|6666666.507028.peg.1721;Name=hypothetical protein
2	FIG	CDS	194353	194979	.	-	1	ID=fig|6666666.507028.peg.1722;Name=Two-component transcriptional response regulator%2C LuxR family
2	FIG	CDS	195010	196248	.	-	1	ID=fig|6666666.507028.peg.1723;Name=hypothetical protein
2	FIG	CDS	196340	198901	.	-	2	ID=fig|6666666.507028.peg.1724;Name=T6SS AAA+ chaperone ClpV (TssH)
2	FIG	CDS	198894	202388	.	-	0	ID=fig|6666666.507028.peg.1725;Name=T6SS component TssM (IcmF/VasK)
2	FIG	CDS	202404	203024	.	-	0	ID=fig|6666666.507028.peg.1726;Name=T6SS outer membrane component TssL (ImpK/VasF)
2	FIG	CDS	203024	204421	.	-	2	ID=fig|6666666.507028.peg.1727;Name=T6SS component TssK (ImpJ/VasE)
2	FIG	CDS	204425	205111	.	-	2	ID=fig|6666666.507028.peg.1728;Name=T6SS secretion lipoprotein TssJ (VasD)
2	FIG	CDS	205104	206207	.	-	0	ID=fig|6666666.507028.peg.1729;Name=T6SS component TssA (ImpA)
2	FIG	CDS	206221	206520	.	-	1	ID=fig|6666666.507028.peg.1730;Name=T6SS PAAR-repeat protein
2	FIG	CDS	206520	207116	.	-	0	ID=fig|6666666.507028.peg.1731;Name=hypothetical protein
2	FIG	CDS	207151	209157	.	-	1	ID=fig|6666666.507028.peg.1732;Name=VgrG protein
2	FIG	CDS	209181	210155	.	-	0	ID=fig|6666666.507028.peg.1733;Name=T6SS component TssG (ImpH/VasB)
2	FIG	CDS	210146	211957	.	-	2	ID=fig|6666666.507028.peg.1734;Name=T6SS component TssF (ImpG/VasA)
2	FIG	CDS	211962	212405	.	-	0	ID=fig|6666666.507028.peg.1735;Name=T6SS lysozyme-like component TssE
2	FIG	CDS	212456	212950	.	-	2	ID=fig|6666666.507028.peg.1736;Name=T6SS component Hcp
2	FIG	CDS	213007	214488	.	-	1	ID=fig|6666666.507028.peg.1737;Name=T6SS component TssC (ImpC/VipB)
2	FIG	CDS	214496	215047	.	-	2	ID=fig|6666666.507028.peg.1738;Name=T6SS component TssB (ImpB/VipA)
2	FIG	CDS	215802	216230	.	+	0	ID=fig|6666666.507028.peg.1739;Name=hypothetical protein
2	FIG	CDS	216223	216477	.	+	1	ID=fig|6666666.507028.peg.1740;Name=hypothetical protein
2	FIG	CDS	216640	217647	.	-	1	ID=fig|6666666.507028.peg.1741;Name=alternative bacteriophage tail fiber C-terminus
2	FIG	CDS	217800	217913	.	+	0	ID=fig|6666666.507028.peg.1742;Name=hypothetical protein
2	FIG	CDS	218379	218651	.	+	0	ID=fig|6666666.507028.peg.1743;Name=Prevent host death protein%2C Phd antitoxin
2	FIG	CDS	218639	218929	.	+	2	ID=fig|6666666.507028.peg.1744;Name=Death on curing protein%2C Doc toxin
2	FIG	CDS	219021	219248	.	-	0	ID=fig|6666666.507028.peg.1745;Name=VapC toxin protein
2	FIG	CDS	219301	219555	.	-	1	ID=fig|6666666.507028.peg.1746;Name=VapB protein (antitoxin to VapC)
2	FIG	CDS	219657	220541	.	-	0	ID=fig|6666666.507028.peg.1747;Name=Class A beta-lactamase (EC 3.5.2.6);Ontology_term=KEGG_ENZYME:3.5.2.6
2	FIG	CDS	220831	220971	.	+	1	ID=fig|6666666.507028.peg.1748;Name=hypothetical protein
2	FIG	CDS	221505	223355	.	+	0	ID=fig|6666666.507028.peg.1749;Name=Lipase
2	FIG	CDS	223461	224438	.	-	0	ID=fig|6666666.507028.peg.1750;Name=Transcriptional regulator%2C AraC family
2	FIG	CDS	224747	226753	.	+	2	ID=fig|6666666.507028.peg.1751;Name=TonB-dependent receptor
2	FIG	CDS	226750	227994	.	+	1	ID=fig|6666666.507028.peg.1752;Name=Putative signal transducer
2	FIG	CDS	227987	229786	.	+	2	ID=fig|6666666.507028.peg.1753;Name=Heterodimeric efflux ABC transporter%2C permease/ATP-binding subunit 1
2	FIG	CDS	229773	231533	.	+	0	ID=fig|6666666.507028.peg.1754;Name=Efflux ABC transporter%2C permease/ATP-binding protein
2	FIG	CDS	231574	237711	.	+	1	ID=fig|6666666.507028.peg.1755;Name=iron aquisition yersiniabactin synthesis enzyme (Irp2) @ Siderophore biosynthesis non-ribosomal peptide synthetase modules
2	FIG	CDS	237711	249431	.	+	0	ID=fig|6666666.507028.peg.1756;Name=iron aquisition yersiniabactin synthesis enzyme (Irp1%2Cpolyketide synthetase) @ Siderophore biosynthesis non-ribosomal peptide synthetase modules
2	FIG	CDS	249428	250525	.	+	2	ID=fig|6666666.507028.peg.1757;Name=Yersiniabactin synthetase%2C thiazolinyl reductase component Irp3 @ Thiazolinyl imide reductase in siderophore biosynthesis gene cluster
2	FIG	CDS	250525	251328	.	+	1	ID=fig|6666666.507028.peg.1758;Name=Iron aquisition yersiniabactin synthesis enzyme YbtT @ Thioesterase in siderophore biosynthesis gene cluster
2	FIG	CDS	251328	254264	.	+	0	ID=fig|6666666.507028.peg.1759;Name=2%2C3-dihydroxybenzoate-AMP ligase (EC 2.7.7.58) of siderophore biosynthesis / Salicylate synthetase (EC 5.4.4.2)(EC 4.2.99.21) of siderophore biosynthesis;Ontology_term=KEGG_ENZYME:2.7.7.58,KEGG_ENZYME:5.4.4.2,KEGG_ENZYME:4.2.99.21
2	FIG	CDS	254453	255619	.	+	2	ID=fig|6666666.507028.peg.1760;Name=Oxalate decarboxylase (EC 4.1.1.2);Ontology_term=KEGG_ENZYME:4.1.1.2
2	FIG	CDS	256297	257331	.	+	1	ID=fig|6666666.507028.peg.1761;Name=hypothetical protein
2	FIG	CDS	257524	258567	.	-	1	ID=fig|6666666.507028.peg.1762;Name=putative membrane protein
2	FIG	CDS	258578	259234	.	-	2	ID=fig|6666666.507028.peg.1763;Name=hypothetical protein%3B Some similarities with bacteriophage protein
2	FIG	CDS	259978	260097	.	-	1	ID=fig|6666666.507028.peg.1764;Name=hypothetical protein
2	FIG	CDS	260187	260420	.	-	0	ID=fig|6666666.507028.peg.1765;Name=Mobile element protein
2	FIG	CDS	260683	261309	.	-	1	ID=fig|6666666.507028.peg.1766;Name=Phage tail fiber assembly protein
2	FIG	CDS	261309	261455	.	-	0	ID=fig|6666666.507028.peg.1767;Name=Phage tail fiber protein
20	FIG	CDS	123	578	.	-	0	ID=fig|6666666.507028.peg.1768;Name=Putative dehydrogenase
20	FIG	CDS	719	2515	.	+	2	ID=fig|6666666.507028.peg.1769;Name=Lon protease homolog YcbZ
20	FIG	CDS	2599	3117	.	+	1	ID=fig|6666666.507028.peg.1770;Name=3-hydroxyacyl-[acyl-carrier-protein] dehydratase%2C FabA form (EC 4.2.1.59) @ Trans-2-decenoyl-[acyl-carrier-protein] isomerase (EC 5.3.3.14);Ontology_term=KEGG_ENZYME:4.2.1.59,KEGG_ENZYME:5.3.3.14
20	FIG	CDS	3164	3307	.	+	2	ID=fig|6666666.507028.peg.1771;Name=hypothetical protein
20	FIG	CDS	3534	3872	.	+	0	ID=fig|6666666.507028.peg.1772;Name=putative secreted protein
20	FIG	CDS	4268	4435	.	-	2	ID=fig|6666666.507028.peg.1773;Name=Ribosome modulation factor
20	FIG	CDS	4682	5245	.	-	2	ID=fig|6666666.507028.peg.1774;Name=Uncharacterized lipoprotein YmbA
20	FIG	CDS	5242	6891	.	-	1	ID=fig|6666666.507028.peg.1775;Name=Paraquat-inducible protein B
20	FIG	CDS	6912	8159	.	-	0	ID=fig|6666666.507028.peg.1776;Name=Paraquat-inducible protein A
20	FIG	CDS	8243	10159	.	-	2	ID=fig|6666666.507028.peg.1777;Name=Bis-ABC ATPase Uup
20	FIG	CDS	10165	12282	.	-	1	ID=fig|6666666.507028.peg.1778;Name=23S rRNA (guanine(2445)-N(2))-methyltransferase (EC 2.1.1.173) / 23S rRNA (guanine(2069)-N(7))-methyltransferase (EC 2.1.1.264);Ontology_term=KEGG_ENZYME:2.1.1.173,KEGG_ENZYME:2.1.1.264
20	FIG	CDS	12384	13502	.	+	0	ID=fig|6666666.507028.peg.1779;Name=Flavodoxin reductases (ferredoxin-NADPH reductases) family 1
20	FIG	CDS	13747	15045	.	+	1	ID=fig|6666666.507028.peg.1780;Name=N-glycosyltransferase
20	FIG	CDS	15271	16566	.	+	1	ID=fig|6666666.507028.peg.1781;Name=N-glycosyltransferase
20	FIG	CDS	16919	17464	.	-	2	ID=fig|6666666.507028.peg.1782;Name=Cell division protein ZapC
20	FIG	CDS	17656	18666	.	-	1	ID=fig|6666666.507028.peg.1783;Name=Dihydroorotate dehydrogenase (quinone) (EC 1.3.5.2);Ontology_term=KEGG_ENZYME:1.3.5.2
20	FIG	CDS	18915	19034	.	-	0	ID=fig|6666666.507028.peg.1784;Name=hypothetical protein
20	FIG	CDS	19034	19303	.	-	2	ID=fig|6666666.507028.peg.1785;Name=hypothetical protein
20	FIG	CDS	19530	22142	.	-	0	ID=fig|6666666.507028.peg.1786;Name=Membrane alanine aminopeptidase N (EC 3.4.11.2);Ontology_term=KEGG_ENZYME:3.4.11.2
20	FIG	CDS	22489	23703	.	+	1	ID=fig|6666666.507028.peg.1787;Name=Nicotinate phosphoribosyltransferase (EC 6.3.4.21);Ontology_term=KEGG_ENZYME:6.3.4.21
20	FIG	CDS	23908	25308	.	+	1	ID=fig|6666666.507028.peg.1788;Name=Asparaginyl-tRNA synthetase (EC 6.1.1.22);Ontology_term=KEGG_ENZYME:6.1.1.22
20	FIG	CDS	25456	25614	.	-	1	ID=fig|6666666.507028.peg.1789;Name=hypothetical protein
20	FIG	CDS	25646	26791	.	+	2	ID=fig|6666666.507028.peg.1790;Name=Outer membrane porin OmpF
20	FIG	CDS	26942	27085	.	-	2	ID=fig|6666666.507028.peg.1791;Name=hypothetical protein
20	FIG	CDS	27296	28462	.	+	2	ID=fig|6666666.507028.peg.1792;Name=Outer membrane porin OmpF
20	FIG	CDS	28696	29886	.	+	1	ID=fig|6666666.507028.peg.1793;Name=Aspartate aminotransferase (EC 2.6.1.1);Ontology_term=KEGG_ENZYME:2.6.1.1
20	FIG	CDS	30001	30126	.	+	1	ID=fig|6666666.507028.peg.1794;Name=biphenyl-2%2C3-diol 1%2C2-dioxygenase III-related protein
20	FIG	CDS	30194	30841	.	-	2	ID=fig|6666666.507028.peg.1795;Name=Hypothetical metal-binding enzyme%2C YcbL homolog
20	FIG	CDS	30887	31435	.	-	2	ID=fig|6666666.507028.peg.1796;Name=FIG001587: exported protein
20	FIG	CDS	31514	33238	.	-	2	ID=fig|6666666.507028.peg.1797;Name=L%2CD-transpeptidase YcbB
20	FIG	CDS	33555	34229	.	-	0	ID=fig|6666666.507028.peg.1798;Name=Transcriptional regulator%2C AcrR family
20	FIG	CDS	34390	35703	.	+	1	ID=fig|6666666.507028.peg.1799;Name=hypothetical protein%3B Some similarities with probable monooxygenase
20	FIG	CDS	35821	35949	.	+	1	ID=fig|6666666.507028.peg.1800;Name=hypothetical protein
20	FIG	CDS	36378	37508	.	-	0	ID=fig|6666666.507028.peg.1801;Name=Conjugative transfer protein TrbB
20	FIG	CDS	37531	38628	.	-	1	ID=fig|6666666.507028.peg.1802;Name=hypothetical protein
20	FIG	CDS	38635	40191	.	-	1	ID=fig|6666666.507028.peg.1803;Name=IncI1 plasmid conjugative transfer ATPase PilQ
20	FIG	CDS	40214	40756	.	-	2	ID=fig|6666666.507028.peg.1804;Name=hypothetical protein%3B Some similarities with PilP_like protein of Photorhabdus
20	FIG	CDS	40743	42011	.	-	0	ID=fig|6666666.507028.peg.1805;Name=IncI1 plasmid pilus assembly protein PilO
20	FIG	CDS	42048	43667	.	-	0	ID=fig|6666666.507028.peg.1806;Name=Lipoprotein
20	FIG	CDS	43672	44013	.	-	1	ID=fig|6666666.507028.peg.1807;Name=hypothetical protein
20	FIG	CDS	44101	44625	.	-	1	ID=fig|6666666.507028.peg.1808;Name=hypothetical protein
20	FIG	CDS	44693	46279	.	-	2	ID=fig|6666666.507028.peg.1809;Name=hypothetical protein%3B Some similarities with PilV
20	FIG	CDS	46389	47186	.	-	0	ID=fig|6666666.507028.peg.1810;Name=Leader peptidase (Prepilin peptidase) (EC 3.4.23.43) / N-methyltransferase (EC 2.1.1.-);Ontology_term=KEGG_ENZYME:3.4.23.43,KEGG_ENZYME:2.1.1.-
20	FIG	CDS	47352	47924	.	-	0	ID=fig|6666666.507028.peg.1811;Name=PilS2
20	FIG	CDS	48590	50416	.	-	2	ID=fig|6666666.507028.peg.1812;Name=hypothetical protein%3B Some weak similarities with vacuolar ATP synthase catalytic subunit A
20	FIG	CDS	50648	50758	.	-	2	ID=fig|6666666.507028.peg.1813;Name=hypothetical protein
20	FIG	CDS	50979	51107	.	-	0	ID=fig|6666666.507028.peg.1814;Name=hypothetical protein
20	FIG	CDS	51510	51959	.	+	0	ID=fig|6666666.507028.peg.1815;Name=hypothetical protein
20	FIG	CDS	51973	52095	.	-	1	ID=fig|6666666.507028.peg.1816;Name=hypothetical protein
20	FIG	CDS	52142	53227	.	+	2	ID=fig|6666666.507028.peg.1817;Name=Phage tail sheath protein FI
20	FIG	CDS	53241	54707	.	+	0	ID=fig|6666666.507028.peg.1818;Name=Phage tail sheath protein FI
20	FIG	CDS	54756	55937	.	+	0	ID=fig|6666666.507028.peg.1819;Name=Phage tail sheath protein FI
20	FIG	CDS	55953	56411	.	+	0	ID=fig|6666666.507028.peg.1820;Name=hypothetical protein
20	FIG	CDS	56408	56605	.	+	2	ID=fig|6666666.507028.peg.1821;Name=hypothetical protein
20	FIG	CDS	56602	57294	.	+	1	ID=fig|6666666.507028.peg.1822;Name=hypothetical protein
20	FIG	CDS	57291	58907	.	+	0	ID=fig|6666666.507028.peg.1823;Name=VgrG protein
20	FIG	CDS	58918	59340	.	+	1	ID=fig|6666666.507028.peg.1824;Name=Glycoprotease protein family
20	FIG	CDS	59337	59762	.	+	0	ID=fig|6666666.507028.peg.1825;Name=hypothetical protein
20	FIG	CDS	59847	62048	.	+	0	ID=fig|6666666.507028.peg.1826;Name=Complete genome%3B segment 6/17
20	FIG	CDS	62041	64971	.	+	1	ID=fig|6666666.507028.peg.1827;Name=Complete genome%3B segment 6/17
20	FIG	CDS	65027	66211	.	+	2	ID=fig|6666666.507028.peg.1828;Name=Complete genome%3B segment 6/17
20	FIG	CDS	66275	67834	.	+	2	ID=fig|6666666.507028.peg.1829;Name=FIG00613892: hypothetical protein
20	FIG	CDS	67844	69943	.	+	2	ID=fig|6666666.507028.peg.1830;Name=Complete genome%3B segment 6/17
20	FIG	CDS	69968	70876	.	+	2	ID=fig|6666666.507028.peg.1831;Name=hypothetical protein
20	FIG	CDS	71091	72206	.	+	0	ID=fig|6666666.507028.peg.1832;Name=hypothetical protein
20	FIG	CDS	72291	72428	.	+	0	ID=fig|6666666.507028.peg.1833;Name=hypothetical protein
20	FIG	CDS	72464	73123	.	+	2	ID=fig|6666666.507028.peg.1834;Name=Mobile element protein
20	FIG	CDS	73136	73453	.	+	2	ID=fig|6666666.507028.peg.1835;Name=hypothetical protein
20	FIG	CDS	73539	73805	.	+	0	ID=fig|6666666.507028.peg.1836;Name=hypothetical protein
20	FIG	CDS	74191	74430	.	+	1	ID=fig|6666666.507028.peg.1837;Name=Complete genome%3B segment 6/17
20	FIG	CDS	74444	75541	.	+	2	ID=fig|6666666.507028.peg.1838;Name=Complete genome%3B segment 6/17
20	FIG	CDS	75681	75797	.	+	0	ID=fig|6666666.507028.peg.1839;Name=hypothetical protein
20	FIG	CDS	76054	76662	.	+	1	ID=fig|6666666.507028.peg.1840;Name=hypothetical protein
20	FIG	CDS	76711	76998	.	+	1	ID=fig|6666666.507028.peg.1841;Name=Transposon Tn21 resolvase
20	FIG	CDS	77030	77302	.	+	2	ID=fig|6666666.507028.peg.1842;Name=Resolvase-like protein%2C YdaA
20	FIG	CDS	77330	77554	.	-	2	ID=fig|6666666.507028.peg.1843;Name=hypothetical protein
20	FIG	CDS	77704	78741	.	+	1	ID=fig|6666666.507028.peg.1844;Name=hypothetical protein
20	FIG	CDS	79043	79270	.	+	2	ID=fig|6666666.507028.peg.1845;Name=hypothetical protein
20	FIG	CDS	79267	79572	.	+	1	ID=fig|6666666.507028.peg.1846;Name=hypothetical protein
20	FIG	CDS	80225	80392	.	-	2	ID=fig|6666666.507028.peg.1847;Name=Mobile element protein
200	FIG	CDS	1	375	.	-	1	ID=fig|6666666.507028.peg.1848;Name=Polyketide synthase modules and related proteins
201	FIG	CDS	3	377	.	-	0	ID=fig|6666666.507028.peg.1849;Name=Putative large exoprotein involved in heme utilization or adhesion of ShlA/HecA/FhaA family
202	FIG	CDS	2	370	.	+	2	ID=fig|6666666.507028.peg.1850;Name=hypothetical protein
203	FIG	CDS	1	366	.	-	1	ID=fig|6666666.507028.peg.1851;Name=Channel-forming transporter/cytolysins activator of TpsB family
204	FIG	CDS	2	361	.	+	2	ID=fig|6666666.507028.peg.1852;Name=Channel-forming transporter/cytolysins activator of TpsB family
205	FIG	CDS	1	357	.	-	1	ID=fig|6666666.507028.peg.1853;Name=hypothetical protein
206	FIG	CDS	47	241	.	-	2	ID=fig|6666666.507028.peg.1854;Name=hypothetical protein
207	FIG	CDS	3	347	.	-	0	ID=fig|6666666.507028.peg.1855;Name=ISSod11%2C transposase
208	FIG	CDS	19	255	.	+	1	ID=fig|6666666.507028.peg.1856;Name=hypothetical protein
209	FIG	CDS	2	307	.	+	2	ID=fig|6666666.507028.peg.1857;Name=ISSod11%2C transposase
21	FIG	CDS	185	1438	.	-	2	ID=fig|6666666.507028.peg.1858;Name=Na+/H+-dicarboxylate symporter
21	FIG	CDS	1899	2690	.	+	0	ID=fig|6666666.507028.peg.1859;Name=Esterase ybfF (EC 3.1.-.-);Ontology_term=KEGG_ENZYME:3.1.-.-
21	FIG	CDS	2756	2884	.	+	2	ID=fig|6666666.507028.peg.1860;Name=hypothetical protein
21	FIG	CDS	3330	3455	.	-	0	ID=fig|6666666.507028.peg.1861;Name=hypothetical protein
21	FIG	CDS	3495	4511	.	-	0	ID=fig|6666666.507028.peg.1862;Name=Formamidase amiF (EC 3.5.1.49);Ontology_term=KEGG_ENZYME:3.5.1.49
21	FIG	CDS	4954	5172	.	+	1	ID=fig|6666666.507028.peg.1863;Name=VapB protein (antitoxin to VapC)
21	FIG	CDS	5165	5569	.	+	2	ID=fig|6666666.507028.peg.1864;Name=VapC toxin protein
21	FIG	CDS	6199	7182	.	+	1	ID=fig|6666666.507028.peg.1865;Name=hypothetical protein
21	FIG	CDS	7190	7564	.	+	2	ID=fig|6666666.507028.peg.1866;Name=hypothetical protein
21	FIG	CDS	7566	8633	.	+	0	ID=fig|6666666.507028.peg.1867;Name=hypothetical protein
21	FIG	CDS	8626	9957	.	+	1	ID=fig|6666666.507028.peg.1868;Name=hypothetical protein
21	FIG	CDS	9970	11208	.	+	1	ID=fig|6666666.507028.peg.1869;Name=hypothetical protein
21	FIG	CDS	11551	22116	.	-	1	ID=fig|6666666.507028.peg.1870;Name=RTX toxins determinant A and related Ca2+-binding proteins
21	FIG	CDS	22330	22488	.	+	1	ID=fig|6666666.507028.peg.1871;Name=hypothetical protein
21	FIG	CDS	22830	22976	.	-	0	ID=fig|6666666.507028.peg.1872;Name=hypothetical protein
21	FIG	CDS	23214	23408	.	+	0	ID=fig|6666666.507028.peg.1873;Name=hypothetical protein
21	FIG	CDS	23801	24490	.	+	2	ID=fig|6666666.507028.peg.1874;Name=hypothetical protein
21	FIG	CDS	24527	25213	.	+	2	ID=fig|6666666.507028.peg.1875;Name=hypothetical protein
21	FIG	CDS	25590	26258	.	+	0	ID=fig|6666666.507028.peg.1876;Name=hypothetical protein
21	FIG	CDS	26673	27656	.	-	0	ID=fig|6666666.507028.peg.1877;Name=hypothetical protein
21	FIG	CDS	27646	27864	.	-	1	ID=fig|6666666.507028.peg.1878;Name=hypothetical protein
21	FIG	CDS	28019	28201	.	-	2	ID=fig|6666666.507028.peg.1879;Name=hypothetical protein
21	FIG	CDS	28548	44171	.	-	0	ID=fig|6666666.507028.peg.1880;Name=Siderophore biosynthesis non-ribosomal peptide synthetase modules
21	FIG	CDS	44291	44437	.	-	2	ID=fig|6666666.507028.peg.1881;Name=hypothetical protein
21	FIG	CDS	45410	46852	.	-	2	ID=fig|6666666.507028.peg.1882;Name=Secreted alkaline metalloproteinase (EC 3.4.24.-)%2C PrtA/B/C/G homolog;Ontology_term=KEGG_ENZYME:3.4.24.-
21	FIG	CDS	47750	47884	.	+	2	ID=fig|6666666.507028.peg.1883;Name=hypothetical protein
21	FIG	CDS	48168	48590	.	-	0	ID=fig|6666666.507028.peg.1884;Name=Protein SseB
21	FIG	CDS	48626	49921	.	-	2	ID=fig|6666666.507028.peg.1885;Name=Peptidase B (EC 3.4.11.23);Ontology_term=KEGG_ENZYME:3.4.11.23
21	FIG	CDS	50102	50302	.	-	2	ID=fig|6666666.507028.peg.1886;Name=Protein IscX%2C believed to be involved in assembly of Fe-S clusters
21	FIG	CDS	50321	50656	.	-	2	ID=fig|6666666.507028.peg.1887;Name=Ferredoxin%2C 2Fe-2S
21	FIG	CDS	50659	52509	.	-	1	ID=fig|6666666.507028.peg.1888;Name=Chaperone protein HscA
21	FIG	CDS	52521	53042	.	-	0	ID=fig|6666666.507028.peg.1889;Name=Chaperone protein HscB
21	FIG	CDS	53080	53403	.	-	1	ID=fig|6666666.507028.peg.1890;Name=Iron-sulfur cluster assembly iron binding protein IscA
21	FIG	CDS	53506	53892	.	-	1	ID=fig|6666666.507028.peg.1891;Name=Iron-sulfur cluster assembly scaffold protein IscU
21	FIG	CDS	53917	55131	.	-	1	ID=fig|6666666.507028.peg.1892;Name=Cysteine desulfurase (EC 2.8.1.7) > IscS;Ontology_term=KEGG_ENZYME:2.8.1.7
21	FIG	CDS	55181	55675	.	-	2	ID=fig|6666666.507028.peg.1893;Name=Iron-sulfur cluster regulator IscR
21	FIG	CDS	55762	56487	.	-	1	ID=fig|6666666.507028.peg.1894;Name=tRNA (cytidine(32)/uridine(32)-2'-O)-methyltransferase (EC 2.1.1.200);Ontology_term=KEGG_ENZYME:2.1.1.200
21	FIG	CDS	56621	57424	.	+	2	ID=fig|6666666.507028.peg.1895;Name=Inositol-1-monophosphatase (EC 3.1.3.25);Ontology_term=KEGG_ENZYME:3.1.3.25
21	FIG	CDS	57528	59189	.	-	0	ID=fig|6666666.507028.peg.1896;Name=Trehalose-6-phosphate hydrolase (EC 3.2.1.93);Ontology_term=KEGG_ENZYME:3.2.1.93
21	FIG	CDS	59274	60695	.	-	0	ID=fig|6666666.507028.peg.1897;Name=PTS system%2C trehalose-specific IIB component (EC 2.7.1.201) / PTS system%2C trehalose-specific IIC component;Ontology_term=KEGG_ENZYME:2.7.1.201
21	FIG	CDS	60844	61791	.	-	1	ID=fig|6666666.507028.peg.1898;Name=Trehalose operon transcriptional repressor
21	FIG	CDS	61864	63009	.	-	1	ID=fig|6666666.507028.peg.1899;Name=Probable 3-phenylpropionic acid transporter
21	FIG	CDS	63201	64454	.	-	0	ID=fig|6666666.507028.peg.1900;Name=Serine hydroxymethyltransferase (EC 2.1.2.1);Ontology_term=KEGG_ENZYME:2.1.2.1
21	FIG	CDS	64823	66013	.	+	2	ID=fig|6666666.507028.peg.1901;Name=Flavohemoglobin / Nitric oxide dioxygenase (EC 1.14.12.17);Ontology_term=KEGG_ENZYME:1.14.12.17
21	FIG	CDS	66231	66386	.	-	0	ID=fig|6666666.507028.peg.1902;Name=T6SS PAAR-repeat protein
21	FIG	CDS	66542	67324	.	-	2	ID=fig|6666666.507028.peg.1903;Name=Efflux ABC transporter%2C permease protein
21	FIG	CDS	67329	68135	.	-	0	ID=fig|6666666.507028.peg.1904;Name=Efflux ABC transporter%2C permease protein
21	FIG	CDS	68119	69114	.	-	1	ID=fig|6666666.507028.peg.1905;Name=Efflux ABC transporter%2C ATP-binding protein
21	FIG	CDS	69141	69977	.	-	0	ID=fig|6666666.507028.peg.1906;Name=hypothetical protein
21	FIG	CDS	69964	70902	.	-	1	ID=fig|6666666.507028.peg.1907;Name=hypothetical protein
21	FIG	CDS	70927	71883	.	-	1	ID=fig|6666666.507028.peg.1908;Name=Oxidoreductase
21	FIG	CDS	71896	72942	.	-	1	ID=fig|6666666.507028.peg.1909;Name=hypothetical protein
21	FIG	CDS	73100	73525	.	-	2	ID=fig|6666666.507028.peg.1910;Name=glyoxalase family protein%2C putative
21	FIG	CDS	73522	74772	.	-	1	ID=fig|6666666.507028.peg.1911;Name=hypothetical protein
21	FIG	CDS	75351	75467	.	-	0	ID=fig|6666666.507028.peg.1912;Name=hypothetical protein
21	FIG	CDS	76023	76691	.	+	0	ID=fig|6666666.507028.peg.1913;Name=Arsenic resistance protein ArsH
21	FIG	CDS	76870	78033	.	+	1	ID=fig|6666666.507028.peg.1914;Name=Cell surface protein
21	FIG	CDS	78030	79490	.	+	0	ID=fig|6666666.507028.peg.1915;Name=Thermostable carboxypeptidase 1
210	FIG	CDS	3	305	.	-	0	ID=fig|6666666.507028.peg.1916;Name=hypothetical protein
211	FIG	CDS	2	322	.	+	2	ID=fig|6666666.507028.peg.1917;Name=hypothetical protein
212	FIG	CDS	180	320	.	-	0	ID=fig|6666666.507028.peg.1918;Name=hypothetical protein
214	FIG	CDS	68	304	.	-	2	ID=fig|6666666.507028.peg.1919;Name=hypothetical protein
215	FIG	CDS	2	292	.	-	2	ID=fig|6666666.507028.peg.1920;Name=hypothetical protein
216	FIG	CDS	1	288	.	-	1	ID=fig|6666666.507028.peg.1921;Name=Putative large exoprotein involved in heme utilization or adhesion of ShlA/HecA/FhaA family
217	FIG	CDS	1	243	.	-	1	ID=fig|6666666.507028.peg.1922;Name=hypothetical protein
218	FIG	CDS	2	244	.	+	2	ID=fig|6666666.507028.peg.1923;Name=Phage endopeptidase Rz
22	FIG	CDS	2	1429	.	+	2	ID=fig|6666666.507028.peg.1924;Name=Putative large exoprotein involved in heme utilization or adhesion of ShlA/HecA/FhaA family
22	FIG	CDS	1426	1653	.	+	1	ID=fig|6666666.507028.peg.1925;Name=hypothetical protein
22	FIG	CDS	1889	2698	.	+	2	ID=fig|6666666.507028.peg.1926;Name=Putative large exoprotein involved in heme utilization or adhesion of ShlA/HecA/FhaA family
22	FIG	CDS	2698	3147	.	+	1	ID=fig|6666666.507028.peg.1927;Name=hypothetical protein
22	FIG	CDS	3360	4181	.	+	0	ID=fig|6666666.507028.peg.1928;Name=Putative large exoprotein involved in heme utilization or adhesion of ShlA/HecA/FhaA family
22	FIG	CDS	4171	4809	.	+	1	ID=fig|6666666.507028.peg.1929;Name=hypothetical protein
22	FIG	CDS	4832	5434	.	+	2	ID=fig|6666666.507028.peg.1930;Name=hypothetical protein%3B Some high similarities with unknown protein of Photorhabdus
22	FIG	CDS	5469	5939	.	+	0	ID=fig|6666666.507028.peg.1931;Name=Putative large exoprotein involved in heme utilization or adhesion of ShlA/HecA/FhaA family
22	FIG	CDS	6103	6279	.	+	1	ID=fig|6666666.507028.peg.1932;Name=FIG01237029: hypothetical protein
22	FIG	CDS	6637	43035	.	-	1	ID=fig|6666666.507028.peg.1933;Name=Polyketide synthase modules and related proteins
22	FIG	CDS	43546	43731	.	-	1	ID=fig|6666666.507028.peg.1934;Name=hypothetical protein
22	FIG	CDS	43898	44050	.	-	2	ID=fig|6666666.507028.peg.1935;Name=hypothetical protein
22	FIG	CDS	44242	60612	.	-	1	ID=fig|6666666.507028.peg.1936;Name=Polyketide synthase modules and related proteins
22	FIG	CDS	61936	78915	.	-	1	ID=fig|6666666.507028.peg.1937;Name=Polyketide synthase modules and related proteins
220	FIG	CDS	1	279	.	-	1	ID=fig|6666666.507028.peg.1938;Name=hypothetical protein
221	FIG	CDS	2	106	.	+	2	ID=fig|6666666.507028.peg.1939;Name=hypothetical protein
221	FIG	CDS	136	276	.	+	1	ID=fig|6666666.507028.peg.1940;Name=hypothetical protein
222	FIG	CDS	1	270	.	-	1	ID=fig|6666666.507028.peg.1941;Name=hypothetical protein
223	FIG	CDS	1	264	.	-	1	ID=fig|6666666.507028.peg.1942;Name=RTX toxins determinant A and related Ca2+-binding proteins
224	FIG	CDS	3	260	.	-	0	ID=fig|6666666.507028.peg.1943;Name=Phage tail fiber assembly protein
225	FIG	CDS	1	255	.	+	1	ID=fig|6666666.507028.peg.1944;Name=hypothetical protein
226	FIG	CDS	2	247	.	+	2	ID=fig|6666666.507028.peg.1945;Name=FIG00923650: hypothetical protein
227	FIG	CDS	2	109	.	-	2	ID=fig|6666666.507028.peg.1946;Name=hypothetical protein
227	FIG	CDS	139	243	.	-	1	ID=fig|6666666.507028.peg.1947;Name=hypothetical protein
228	FIG	CDS	1	240	.	+	1	ID=fig|6666666.507028.peg.1948;Name=Polyketide synthase modules and related proteins
23	FIG	CDS	1	447	.	+	1	ID=fig|6666666.507028.peg.1949;Name=Transposase
23	FIG	CDS	505	660	.	+	1	ID=fig|6666666.507028.peg.1950;Name=Transposase
23	FIG	CDS	719	871	.	-	2	ID=fig|6666666.507028.peg.1951;Name=ABC transporter%2C permease protein (cluster 3%2C basic aa/glutamine/opines)
23	FIG	CDS	882	1088	.	-	0	ID=fig|6666666.507028.peg.1952;Name=ABC transporter%2C permease protein (cluster 3%2C basic aa/glutamine/opines)
23	FIG	CDS	1411	3123	.	+	1	ID=fig|6666666.507028.peg.1953;Name=Channel-forming transporter/cytolysins activator of TpsB family
23	FIG	CDS	3120	8249	.	+	0	ID=fig|6666666.507028.peg.1954;Name=Putative large exoprotein involved in heme utilization or adhesion of ShlA/HecA/FhaA family
23	FIG	CDS	8255	8800	.	+	2	ID=fig|6666666.507028.peg.1955;Name=hypothetical protein%3B Some similarities with unknown protein of Photorhabdus
23	FIG	CDS	8829	9242	.	+	0	ID=fig|6666666.507028.peg.1956;Name=Putative large exoprotein involved in heme utilization or adhesion of ShlA/HecA/FhaA family
23	FIG	CDS	9276	9554	.	+	0	ID=fig|6666666.507028.peg.1957;Name=hemagglutinin/hemolysin-related protein
23	FIG	CDS	9547	9927	.	+	1	ID=fig|6666666.507028.peg.1958;Name=hypothetical protein
23	FIG	CDS	10295	10462	.	+	2	ID=fig|6666666.507028.peg.1959;Name=hypothetical protein
23	FIG	CDS	10456	10614	.	+	1	ID=fig|6666666.507028.peg.1960;Name=hypothetical protein
23	FIG	CDS	10611	10961	.	+	0	ID=fig|6666666.507028.peg.1961;Name=hypothetical protein
23	FIG	CDS	10984	11262	.	+	1	ID=fig|6666666.507028.peg.1962;Name=Putative large exoprotein involved in heme utilization or adhesion of ShlA/HecA/FhaA family
23	FIG	CDS	11397	12140	.	-	0	ID=fig|6666666.507028.peg.1963;Name=ABC transporter%2C permease protein (cluster 3%2C basic aa/glutamine/opines)
23	FIG	CDS	12142	12879	.	-	1	ID=fig|6666666.507028.peg.1964;Name=ABC transporter%2C permease protein (cluster 3%2C basic aa/glutamine/opines)
23	FIG	CDS	12961	13797	.	-	1	ID=fig|6666666.507028.peg.1965;Name=ABC transporter%2C substrate-binding protein (cluster 3%2C basic aa/glutamine/opines)
23	FIG	CDS	13967	14686	.	-	2	ID=fig|6666666.507028.peg.1966;Name=Phosphate transport system regulatory protein PhoU
23	FIG	CDS	14701	15477	.	-	1	ID=fig|6666666.507028.peg.1967;Name=Phosphate ABC transporter%2C ATP-binding protein PstB (TC 3.A.1.7.1)
23	FIG	CDS	15504	16388	.	-	0	ID=fig|6666666.507028.peg.1968;Name=Phosphate ABC transporter%2C permease protein PstA (TC 3.A.1.7.1)
23	FIG	CDS	16390	17361	.	-	1	ID=fig|6666666.507028.peg.1969;Name=Phosphate ABC transporter%2C permease protein PstC (TC 3.A.1.7.1)
23	FIG	CDS	17461	18501	.	-	1	ID=fig|6666666.507028.peg.1970;Name=Phosphate ABC transporter%2C substrate-binding protein PstS (TC 3.A.1.7.1)
23	FIG	CDS	18717	20048	.	-	0	ID=fig|6666666.507028.peg.1971;Name=Osmolarity sensory histidine kinase EnvZ
23	FIG	CDS	20045	20764	.	-	2	ID=fig|6666666.507028.peg.1972;Name=Two-component system response regulator OmpR
23	FIG	CDS	21680	22165	.	+	2	ID=fig|6666666.507028.peg.1973;Name=Transcription elongation factor GreB
23	FIG	CDS	22349	22585	.	+	2	ID=fig|6666666.507028.peg.1974;Name=CcdA protein (antitoxin to CcdB)
23	FIG	CDS	22588	22902	.	+	1	ID=fig|6666666.507028.peg.1975;Name=CcdB toxin protein
23	FIG	CDS	23569	25893	.	+	1	ID=fig|6666666.507028.peg.1976;Name=Transcription accessory protein (S1 RNA-binding domain)
23	FIG	CDS	26288	26521	.	+	2	ID=fig|6666666.507028.peg.1977;Name=Ferrous iron transporter-associated protein FeoA
23	FIG	CDS	26574	28886	.	+	0	ID=fig|6666666.507028.peg.1978;Name=Ferrous iron transporter FeoB
23	FIG	CDS	28896	29135	.	+	0	ID=fig|6666666.507028.peg.1979;Name=Ferrous iron-sensing transcriptional regulator FeoC
23	FIG	CDS	29256	29558	.	-	0	ID=fig|6666666.507028.peg.1980;Name=Antitoxin HigA
23	FIG	CDS	29685	30677	.	-	0	ID=fig|6666666.507028.peg.1981;Name=Fatty acid hydroxylase family (carotene hydroxylase/sterol desaturase)
23	FIG	CDS	30699	31178	.	-	0	ID=fig|6666666.507028.peg.1982;Name=hypothetical protein
23	FIG	CDS	31191	31721	.	-	0	ID=fig|6666666.507028.peg.1983;Name=hypothetical protein
23	FIG	CDS	31714	31956	.	-	1	ID=fig|6666666.507028.peg.1984;Name=hypothetical protein
23	FIG	CDS	32005	32607	.	-	1	ID=fig|6666666.507028.peg.1985;Name=hypothetical protein
23	FIG	CDS	32611	32733	.	-	1	ID=fig|6666666.507028.peg.1986;Name=hypothetical protein
23	FIG	CDS	32826	33482	.	-	0	ID=fig|6666666.507028.peg.1987;Name=hypothetical protein
23	FIG	CDS	33466	34644	.	-	1	ID=fig|6666666.507028.peg.1988;Name=hypothetical protein
23	FIG	CDS	35316	35588	.	+	0	ID=fig|6666666.507028.peg.1989;Name=hypothetical protein
23	FIG	CDS	35581	35721	.	+	1	ID=fig|6666666.507028.peg.1990;Name=hypothetical protein
23	FIG	CDS	35869	36645	.	-	1	ID=fig|6666666.507028.peg.1991;Name=Pimeloyl-[acyl-carrier protein] methyl ester esterase BioH (EC 3.1.1.85);Ontology_term=KEGG_ENZYME:3.1.1.85
23	FIG	CDS	36685	37368	.	+	1	ID=fig|6666666.507028.peg.1992;Name=Competence protein F homolog%2C phosphoribosyltransferase domain%3B protein YhgH required for utilization of DNA as sole source of carbon and energy
23	FIG	CDS	37428	38003	.	+	0	ID=fig|6666666.507028.peg.1993;Name=[4Fe-4S] cluster carrier protein NfuA
23	FIG	CDS	38131	38466	.	+	1	ID=fig|6666666.507028.peg.1994;Name=Thiosulfate sulfurtransferase GlpE (EC 2.8.1.1);Ontology_term=KEGG_ENZYME:2.8.1.1
23	FIG	CDS	38475	39323	.	+	0	ID=fig|6666666.507028.peg.1995;Name=Rhomboid protease GlpG (EC 3.4.21.105);Ontology_term=KEGG_ENZYME:3.4.21.105
23	FIG	CDS	39341	40099	.	+	2	ID=fig|6666666.507028.peg.1996;Name=Glycerol-3-phosphate regulon repressor GlpR
23	FIG	CDS	40340	41842	.	+	2	ID=fig|6666666.507028.peg.1997;Name=Aerobic glycerol-3-phosphate dehydrogenase (EC 1.1.5.3);Ontology_term=KEGG_ENZYME:1.1.5.3
23	FIG	CDS	42175	42654	.	+	1	ID=fig|6666666.507028.peg.1998;Name=T6SS component Hcp
23	FIG	CDS	42899	43594	.	-	2	ID=fig|6666666.507028.peg.1999;Name=FIG01222698: hypothetical protein
[truncated: 3,472 more rows]
